# Supplementary material for: Hippocampal representation during collective spatial behaviour in bats
Source: Nature. 2023 Aug 30;621(7980):796–803. doi: 10.1038/s41586-023-06478-7 (PMC10533399; doi:10.1038/s41586-023-06478-7)
Supplement: Supplementary file 2 — Source Data Fig. 1 [file 41586_2023_6478_MOESM2_ESM.xlsx]

## Sheet: Fig_1B
	Bat Landing Spots
	x (m)	y (m)	z (m)
	-2.57942	1.86779	1.95306
	2.30167	-2.44572	2.18849
	2.46212	-2.4916	2.11031
	2.28994	-2.42715	2.19181
	-2.03751	2.45459	2.11886
	2.38822	-2.40661	2.05223
	-0.314705	-2.3678	2.11224
	-2.01998	2.26947	2.06741
	2.74481	1.19848	1.42975
	2.61874	-2.31232	2.15899
	-2.64941	2.14817	1.86023
	-2.58565	1.93332	1.94986
	-2.74647	2.00539	1.95474
	2.7886	1.86639	2.16245
	-2.60024	1.9079	1.98805
	-2.09118	2.32089	2.01113
	-2.49768	1.8368	1.92468
	-1.87602	2.38338	2.11518
	2.37963	-2.26808	2.11895
	-1.89301	2.45806	2.04346
	2.39248	-2.41781	2.13639
	2.79996	1.66101	1.78465
	2.74671	1.74836	1.91455
	-2.00825	2.30104	1.99928
	2.22717	-2.44226	1.63208
	-2.13515	2.46185	2.08461
	-1.9952	2.46098	2.03337
	2.61878	-2.46531	2.09403
	-0.108823	-2.43045	2.03732
	-2.00499	2.48641	1.87648
	-1.9057	2.41836	2.04791
	-2.65627	1.84581	1.77003
	2.74633	-2.34922	2.09747
	2.33551	-2.37848	2.16524
	2.74724	2.05866	2.15172
	-1.9456	2.31173	2.09378
	-1.92308	2.44156	2.02931
	-0.29011	-2.31945	2.09569
	2.32617	-2.44638	2.19808
	2.73739	-2.11185	2.18984
	-2.57486	2.01517	1.93514
	2.72741	1.66313	2.05442
	-1.76495	2.44538	1.75459
	2.34786	-2.41653	2.12626
	-2.55299	1.87898	1.71187
	2.00365	-2.42421	2.1542
	2.60401	2.09262	2.14291
	1.9616	-2.45049	1.88284
	-1.85385	2.23162	1.94563
	2.7448	1.78047	2.1047
	-2.33844	2.36861	2.093
	-2.48599	2.45868	1.94405
	2.73541	2.19725	1.33172
	-1.93201	2.42972	1.8628
	2.65333	2.18804	2.1213
	-2.58301	2.1153	1.94911
	2.71049	-2.24779	2.17255
	-1.92042	2.19921	1.90763
	1.30489	-2.4674	2.17204
	-2.08037	2.43953	2.06773
	2.24723	-2.44618	2.13696
	-0.199808	-2.45074	2.04123
	-2.62146	1.91487	1.95708
	2.78552	1.75596	2.00079
	-1.95796	2.29743	1.73309
	-2.46411	1.8811	1.80498
	2.77334	-2.31548	2.12776
	-2.00053	2.48857	2.03352
	2.59439	-2.0142	2.09963
	-0.39037	-2.38263	2.10733
	-2.36935	2.46592	2.10252
	-2.11298	2.48044	1.94043
	2.01371	-2.38393	1.98161
	-2.38246	2.41851	2.14616
	-2.37232	1.787	1.83263
	2.06328	-2.46709	1.7616
	2.47787	-2.42429	1.96195
	2.696	2.21455	2.14831
	-2.49165	2.48705	2.16568
	2.31711	-2.47782	2.07364
	-2.4127	1.90124	1.8014
	-2.0883	2.45522	2.1267
	-2.39	1.82968	1.87856
	2.67083	-2.19426	2.1724
	2.37907	-2.2567	2.19063
	2.12449	-2.49706	2.04789
	-2.66572	1.97032	1.97779
	-1.9636	2.49373	1.90402
	-2.40856	2.51441	1.65977
	2.25817	-2.44074	2.04727
	2.79971	1.86286	2.00564
	-1.88496	2.43321	2.04145
	2.10237	-2.45142	2.09191
	-2.00743	2.45651	2.00633
	2.50375	-2.49415	2.0829
	-1.78406	2.45736	1.99843
	2.42251	-2.46723	2.15377
	-2.17717	2.44523	1.89376
	2.68764	1.93065	1.76286
	2.77643	2.04662	2.0746
	-1.83184	2.48526	1.67265
	2.5909	-2.14656	2.1755
	1.33636	-2.43719	2.19979
	2.58581	2.18772	2.14971
	2.06044	-2.47996	1.74428
	-2.57163	1.89085	1.98424
	-1.92189	2.4168	2.12033
	2.01166	-2.48284	1.87404
	-1.90483	2.40552	2.10461
	-2.26343	2.42829	2.13973
	-2.62789	1.53982	2.04366
	-1.89547	2.45434	2.1696
	2.7636	2.1631	2.1655
	2.38475	-2.43413	2.16307
	-2.66511	1.87228	2.02849
	-1.82848	2.49987	1.68621
	-1.82834	2.49756	1.64549
	2.45141	-2.35645	2.17228
	-2.49333	2.08916	1.86153
	2.42521	-2.48343	1.99353
	2.41985	-2.43766	2.04615
	-2.61122	1.91531	2.03412
	0.145426	0.377898	0.0630614
	-1.98485	2.43683	2.12768
	-0.332	-2.36745	2.12622
	2.197	-2.42553	2.20394
	-1.84496	2.47365	1.43073
	2.58158	-2.0303	0.849191
	-2.46882	2.35299	2.14769
	-2.08753	2.46488	2.09912
	2.57178	2.20223	2.15078
	-0.262958	-2.35683	2.08804
	2.04538	-2.46241	2.10697
	-0.269095	-2.42821	2.01242
	-2.46971	2.08629	1.8689
	-0.255446	-2.39558	2.10896
	-2.40583	2.43489	2.05934
	2.75884	1.95023	2.11251
	-0.36443	-2.42355	2.15851
	-1.86349	2.1108	1.8694
	2.60558	1.70386	2.19296
	-2.48808	2.38345	2.11928
	-1.90419	2.45545	1.73707
	2.29332	-2.50411	1.61491
	2.38323	-2.3256	2.15072
	2.32247	-2.47859	2.15673
	-1.86959	2.3078	2.07811
	-1.88855	2.28533	2.10638
	1.987	-2.48652	1.90019
	-2.55616	1.84425	2.02853
	-2.52423	1.92535	1.78724
	-1.86585	2.31554	2.10493
	1.62244	2.44683	1.89105
	2.16178	-2.48311	1.95306
	2.6876	-2.19466	2.13209
	2.7577	1.80644	2.11018
	2.46579	-2.4037	2.16318
	1.56113	2.44236	2.08978
	2.48749	-2.47635	2.06088
	2.77357	2.03671	1.83116
	2.20431	-2.49795	1.94276
	-2.06513	2.35222	2.10516
	-2.46369	2.46348	2.08927
	-2.66155	1.50281	2.07411
	1.96093	-2.43793	2.16113
	-0.521224	-2.41274	2.08579
	-2.1897	0.702827	0.869726
	2.37973	-2.47751	2.03576
	-2.56146	2.43583	2.08208
	-1.80036	2.43627	1.8116
	2.64157	1.78709	2.19164
	2.68341	-2.22517	2.1588
	2.77923	2.05743	1.98009
	-0.132835	-2.52468	2.08461
	-0.412659	-0.148159	0.114809
	-0.27089	-2.37146	2.15339
	-0.380962	-2.37782	2.1001
	-2.36453	1.81165	1.80946
	-2.42808	2.39581	2.12923
	2.70911	-2.12785	2.18516
	1.33998	-2.45674	2.14999
	-2.1557	2.453	2.05019
	-1.0027	-0.0520653	0.032616
	2.67656	2.18969	2.14508
	-0.201344	-2.36871	2.09754
	2.733	2.20535	1.96492
	2.33085	-2.47465	2.1666
	2.01138	-2.39279	2.02615
	2.56612	-2.50364	1.97809
	-2.54305	1.82586	1.79346
	2.00641	-2.49327	1.90982
	1.78848	-2.513	1.65155
	2.58796	-2.37568	2.02018
	2.78211	1.81538	2.11857
	2.66228	1.78814	2.19038
	-0.0516505	-2.50302	1.92882
	-1.77006	2.30516	2.07477
	1.37233	-2.42547	2.21114
	-2.30959	2.50147	1.68681
	-2.35916	2.3394	2.0686
	-2.42655	1.81911	1.94996
	-1.94122	2.48432	1.66695
	-2.1948	2.39815	2.0436
	2.74301	1.90672	1.89841
	2.46589	-2.44593	2.12629
	-2.45341	2.43784	2.03297
	2.3351	-2.46404	2.09399
	2.7434	2.11734	2.12192
	2.13679	-2.45949	1.90317
	2.70374	-1.99169	2.04246
	2.75513	1.75004	2.12949
	2.76408	2.05669	2.1603
	2.44566	2.47296	2.00065
	-2.54767	1.92785	1.97944
	2.80589	2.03498	1.8412
	-2.592	2.4559	2.03691
	-1.91341	2.4672	2.08805
	-1.59594	2.44833	1.90746
	1.93793	-2.46533	1.85134
	-1.8068	2.24979	1.78471
	2.67084	1.75681	2.06613
	2.0949	-2.50596	1.85939
	-2.31556	2.0164	1.63092
	2.69548	1.81228	2.16704
	-2.59367	1.95843	2.04204
	-2.40139	2.46219	2.10542
	-0.231208	-2.35853	2.07974
	-0.226229	-2.42088	2.10541
	-1.95617	2.48867	1.81091
	-2.48197	1.90464	1.96022
	2.69481	-2.29203	2.19408
	2.37765	-2.38894	2.06054
	-0.275869	-2.34898	2.12787
	-2.24822	2.50716	2.04325
	2.07364	-2.44316	1.93296
	-1.90538	2.31906	2.05217
	-2.1729	2.39509	2.0384
	-2.42044	2.42579	2.13392
	1.77389	-2.48934	1.91884
	-2.59036	2.09212	1.70737
	-1.91722	2.49769	1.6483
	2.69054	1.79889	2.11485
	-2.63632	1.9062	1.9713
	-1.90782	2.50814	1.59682
	2.71958	2.03455	2.13317
	-2.52092	1.90545	1.90042
	-2.52671	2.47709	2.00499
	-2.45489	2.42421	2.0829
	2.15995	-2.47371	2.10947
	2.78835	2.10323	1.94624
	2.6938	2.09994	2.16537
	-2.37098	2.31513	2.10054
	-2.04732	2.46806	2.11135
	2.29048	-2.46597	1.83455
	2.68944	2.22723	2.15806
	1.9979	-2.5088	1.57972
	-2.56822	2.07666	1.65324
	1.47637	-2.45273	2.17484
	2.75891	1.95328	1.98126
	-2.50716	2.42623	2.18695
	-2.4775	2.46913	1.91811
	-2.05967	2.4483	1.9829
	-2.60308	2.45297	2.04545
	2.03274	-2.38305	2.06272
	2.60815	2.16363	2.10389
	-2.5988	2.00689	1.97765
	-2.46732	1.84452	1.92658
	2.63995	-2.17114	2.16213
	2.67959	1.64449	2.15087
	2.39479	-2.49384	2.04332
	-1.85784	2.48499	1.98252
	2.01629	-2.48531	1.97487
	2.66415	2.18353	2.12324
	2.70035	-2.35276	1.88413
	-0.157366	-2.43873	2.07305
	2.27274	-2.41375	2.19981
	-2.58047	1.9255	1.95425
	-1.67604	2.47612	1.8019
	2.64395	-2.2169	2.19347
	2.78017	1.99121	2.08031
	-2.81007	1.07973	1.89484
	2.78718	1.73888	2.02242
	2.74188	-2.34156	2.08788
	1.43812	-2.43221	2.1661
	-0.31402	-2.41707	2.08253
	-2.64904	1.93332	2.06749
	-2.41815	2.03066	1.69478
	1.83385	-2.50067	1.72503
	1.34695	-2.46312	2.17732
	-1.99365	2.50305	1.9303
	-0.273377	-2.469	2.03749
	-0.325068	-2.36034	2.10574
	2.7729	1.77222	2.13913
	2.55882	-2.48973	2.06874
	2.44006	-2.48329	2.05294
	-2.43806	1.98133	1.71185
	-1.25976	2.51418	1.98851
	2.76173	2.17934	2.0475
	-1.78933	2.435	1.928
	2.76032	1.98088	1.97376
	-2.75151	0.499061	2.11613
	-2.38144	1.93021	1.8811
	-1.93804	2.45314	2.13873
	1.86694	-2.4442	1.93648
	-2.48683	1.863	1.96487
	1.8939	-2.41504	2.08794
	-1.81507	2.22848	2.10595
	-2.3506	2.3037	2.07667
	2.40771	-2.49976	1.8035
	1.18904	-2.46443	2.16571
	2.25707	-2.45139	1.97619
	-2.52167	2.43303	2.13416
	2.60142	2.18967	2.18937
	2.44516	-2.51434	1.9845
	-2.41614	1.80424	1.92703
	2.7233	1.95882	2.08874
	-2.48381	1.85528	2.02974
	-2.02203	2.45573	2.0188
	2.77247	1.93795	2.05665
	2.70093	-2.31154	2.18056
	2.73865	1.75677	2.09328
	1.97665	-2.43201	1.83111
	-1.87255	2.38262	2.13943
	2.65697	-0.194809	1.2426
	-2.4782	1.86292	1.92864
	2.51996	-2.44139	2.10351
	-2.61516	1.79968	1.79229
	2.05847	-2.4506	1.84251
	2.06007	-2.50286	1.94814
	-2.02232	2.48348	2.10956
	-2.47441	2.36375	2.11563
	-2.02459	2.50763	2.0712
	2.37664	-2.31053	2.16715
	2.13669	-2.4521	1.98178
	2.74214	1.88612	1.98528
	-2.51069	1.91013	1.92015
	-1.99233	2.29183	1.8147
	2.72235	1.8248	2.18906
	2.72405	-1.3412	0.80295
	1.71215	2.46612	2.20543
	-2.33318	2.44984	2.02671
	1.98839	-2.44033	1.93736
	-2.003	2.48877	2.07431
	-1.88228	2.36327	1.92902
	2.80717	-1.20756	1.61278
	2.62964	2.25881	2.13843
	2.76629	-2.37197	2.11349
	2.11835	-2.4934	2.12122
	-2.32196	2.00697	1.81119
	-1.84798	2.43613	2.04926
	2.77276	2.0855	1.96554
	2.52623	2.08628	2.16761
	-2.49897	2.38393	2.14681
	2.79567	1.76814	1.79327
	-1.83154	2.43796	2.12265
	-2.19696	2.43948	2.09844
	2.70062	2.2292	2.10649
	-1.92772	2.46033	2.06932
	-0.282785	-2.43155	2.04617
	-2.66224	1.92293	2.10163
	2.71552	-2.21522	2.11216
	-2.52882	1.84779	1.93738
	-1.55158	2.37786	1.92622
	-0.296056	-2.38636	2.16629
	-1.72014	2.4155	2.0583
	1.48022	-2.46076	2.17186
	-2.46466	1.83807	1.91754
	-2.60386	2.4412	2.10049
	-2.46632	1.95026	2.01171
	2.26129	-2.43457	2.18879
	2.66666	-2.29609	2.14122
	1.64298	2.49988	2.08435
	2.29331	-2.47882	1.89515
	2.65549	-2.22303	2.15078
	2.07832	-2.4933	1.86127
	-1.88293	2.17872	1.91832
	2.76418	1.73797	1.83668
	0.0144097	-2.45317	2.02441
	0.977183	2.51849	1.05096
	-2.63213	2.13193	1.96225
	-0.309779	-2.34729	2.06586
	2.18988	-2.37495	2.13556
	2.29815	-2.42852	2.19361
	2.62663	-2.4356	2.21621
	2.73626	2.06623	1.88812
	2.77395	1.9972	2.0754
	2.23951	-2.44444	1.95985
	2.78836	1.81268	1.96636
	2.44924	-2.29483	2.19789
	-0.137351	-2.40535	2.03448
	2.3453	-2.49557	2.12939
	-2.19285	2.48429	2.19304
	-2.75992	1.28041	1.15784
	1.37004	-2.46283	2.20985
	2.01091	-2.41646	1.93342
	-0.225917	-2.38508	2.08796
	-2.57864	2.10379	1.94414
	2.22348	-2.38539	2.173
	-1.90699	2.37171	2.09259
	1.33149	-2.41854	2.16596
	-0.137429	0.261693	0.0700877
	2.78604	1.71922	2.10445
	2.00359	-2.46007	1.84716
	-0.212274	-0.0198875	0.0868298
	1.74973	-2.49753	1.69902
	2.79455	1.84859	2.10132
	2.18194	-2.4393	2.07557
	-2.31399	2.38102	2.19249
	2.16452	-2.50169	1.82246
	2.72407	2.25066	2.1649
	2.71891	-2.22695	2.14505
	-0.260057	-2.39579	2.0881
	-2.01401	2.42722	1.9924
	-0.266567	-2.46892	2.05723
	-2.43886	1.8263	1.92555
	2.7581	1.83526	2.11166
	2.76319	1.56103	1.86522
	2.45265	-2.45341	2.00423
	2.79993	2.06148	2.03342
	-2.47425	1.80138	2.00501
	-2.64774	1.92903	2.03798
	2.72077	-2.15892	2.13994
	-2.66021	2.10064	1.90059
	-2.56005	2.05469	1.86234
	-2.09774	2.48674	1.99406
	-0.298676	-2.37315	2.02354
	2.56174	-2.08451	2.11798
	2.75439	2.05866	1.9903
	-2.61216	1.88817	2.01105
	2.65541	-2.18492	2.14349
	2.05592	-2.4838	1.76697
	-2.65955	1.84754	1.89196
	1.13889	-2.46682	2.18661
	-2.59472	1.93181	1.95868
	2.06883	-2.47294	1.87309
	1.69161	-2.51015	1.78122
	-2.58586	1.8016	1.91746
	-1.82316	2.43495	2.10396
	-1.79373	2.33332	2.03426
	1.30844	-2.40051	2.18562
	-1.99806	2.42161	1.99907
	2.39519	-2.47632	2.02891
	2.76463	1.70536	2.01793
	2.75778	2.29082	2.20356
	-2.11988	2.35647	2.16671
	-1.85668	2.30701	2.04483
	2.42621	-2.36934	2.16078
	1.3065	-2.45683	2.21302
	-2.45835	2.44936	2.09366
	-2.72266	2.25459	2.15328
	2.76693	1.99491	1.80712
	2.80112	1.75258	1.67594
	2.75325	1.84527	2.12118
	-2.45786	1.9549	1.81592
	2.41259	-2.44852	2.15181
	-1.96684	2.31684	2.02814
	2.25015	-2.38158	2.16929
	-2.27289	2.37207	2.14325
	1.73299	-2.48182	1.71562
	2.03072	-2.49473	1.84552
	-1.86992	2.34982	2.07115
	1.86262	2.45824	2.17018
	2.69462	2.23825	2.10663
	-2.39831	1.94581	1.71196
	2.10488	-2.35788	2.14598
	-2.42831	2.41258	2.08765
	2.08628	-2.45715	1.78707
	2.70474	1.82532	2.16056
	2.45416	-2.34594	2.17701
	-1.99399	-1.46932	1.24961
	2.63828	-2.14936	2.1989
	-2.09319	2.23382	1.86434
	0.0238575	-2.50652	2.05231
	-2.66713	1.93839	2.06264
	2.79585	1.36561	1.99011
	-2.42529	1.80913	1.91729
	-2.44707	2.37633	2.08903
	-2.58028	1.90807	1.88739
	-1.87632	2.21172	2.04585
	2.06326	-2.4677	1.74404
	2.75	1.98843	2.16221
	-2.49731	1.94316	1.89959
	-2.04185	2.26577	1.99922
	2.36816	-2.29234	2.1079
	2.27986	-2.47999	2.20285
	2.64239	2.12996	2.08221
	-1.73876	2.50751	1.82758
	2.33401	-2.49303	1.91947
	2.77348	1.8552	2.15968
	0.0290375	-2.50951	1.97537
	-2.58244	1.93979	1.95188
	-2.48908	1.87908	1.91881
	-2.38403	2.34766	2.07614
	-1.84226	2.2533	1.984
	-0.053131	-2.45219	2.08347
	2.1539	-2.49233	1.35371
	2.4052	-2.45461	2.0877
	-2.59374	1.99118	1.94184
	2.29244	-2.38019	2.16749
	2.7386	1.74314	2.1301
	-2.53942	1.81629	1.82646
	1.88033	-2.51251	1.54909
	-2.58877	1.97102	1.98689
	2.73809	2.22245	1.6453
	2.72952	2.25055	2.16958
	-0.253355	-2.40584	2.04679
	2.59423	-2.22254	2.17118
	2.63823	2.01987	2.15592
	-1.86033	2.27072	1.542
	-2.12842	2.43906	1.96038
	2.27789	-2.50336	1.10416
	1.85199	-2.40452	1.9723
	-0.195471	-2.38711	2.07487
	-2.31488	2.30593	2.04556
	2.14518	-2.44486	2.04165
	-1.91699	2.42002	2.11872
	1.99096	-2.48679	1.57502
	-2.5723	1.91703	1.93915
	-2.12054	2.42712	2.03736
	1.91138	-2.44335	1.93365
	2.03739	-2.48085	1.83996
	-2.24146	2.44749	1.55052
	2.79851	1.82451	2.0384
	-2.08767	2.41995	2.13573
	-2.39115	2.44977	2.04064
	-2.65611	2.38209	1.96476
	2.1043	-2.50247	1.79465
	2.39509	-2.34406	2.17365
	2.76631	2.05775	1.98725
	-2.24637	2.49315	1.96842
	-2.45837	2.13606	1.75027
	-2.06466	2.36662	2.06145
	-1.91625	2.36275	2.06256
	2.63307	-2.16494	2.17997
	2.38171	-2.43882	2.16362
	-1.85965	2.45606	2.14002
	2.63363	-2.10582	2.16898
	2.71472	2.19776	2.01572
	-1.97204	2.37938	2.16081
	2.69137	1.79904	2.20088
	-2.59501	1.96667	1.77456
	-2.60831	1.9212	2.04738
	-1.88845	2.2928	2.10697
	2.40263	-2.41539	2.20478
	-0.0139159	-2.4411	2.06577
	2.73534	2.01945	2.1119
	-2.65538	1.95785	2.02862
	-2.37702	1.87335	1.83395
	-1.897	2.42826	2.1454
	2.68616	1.94261	1.7309
	2.68291	1.81858	2.1575
	2.26583	-2.47253	2.12935
	-1.90144	2.4589	1.96945
	2.0876	-2.50843	1.87203
	-2.04782	2.47116	2.1018
	-2.04874	2.40754	1.79343
	2.52964	2.19748	2.09685
	2.74629	-1.87357	2.18259
	-2.47798	2.46915	1.86219
	1.54667	-2.50378	2.13576
	1.97526	-2.47433	1.4652
	2.77026	2.06004	1.87235
	-2.53469	1.82152	1.93031
	2.666	-2.16203	2.09878
	-0.0468753	-0.0127601	0.0678459
	2.72627	-2.24254	2.1672
	2.5164	-2.33936	2.16288
	2.76935	2.04468	1.03614
	-2.25532	2.46629	1.97394
	2.76584	1.76213	1.47476
	-0.0808908	-2.48103	2.00848
	-0.275669	-2.41704	2.12631
	-2.10616	2.43397	2.13518
	2.25928	-2.50137	2.01894
	-2.12301	2.45042	2.0545
	2.78017	2.00966	1.98681
	2.38828	2.19708	1.83767
	-2.37998	2.46358	1.58552
	2.67506	2.18616	2.12627
	-1.84124	2.32215	2.10923
	-1.87021	2.33196	2.1527
	1.34441	-2.3999	2.20205
	2.67979	-2.14384	2.18821
	1.99774	-2.44382	1.96111
	-2.80469	0.618335	1.90901
	-1.86173	2.22364	1.9698
	2.69177	2.21014	2.14544
	2.70948	-2.27881	2.19313
	2.46894	-2.45496	2.16655
	-1.89901	2.34998	2.11635
	-2.58735	1.88612	1.90518
	2.14606	-2.50457	1.80975
	-2.10123	2.50321	2.00259
	2.71217	1.80554	2.19177
	-2.14087	2.45008	2.15067
	2.3971	-2.459	2.20134
	2.73644	-1.28861	1.36532
	1.68063	-2.49268	1.74579
	1.81984	-2.49443	1.66686
	1.16095	2.46286	0.648251
	2.65228	-2.10397	2.17394
	2.80233	2.01334	1.89435
	2.06896	-2.46662	2.03088
	2.6359	-2.13557	2.1685
	2.6504	2.20884	2.15707
	-2.43026	1.85825	1.81323
	2.48159	-2.46972	1.97655
	-0.253272	-2.39781	2.06403
	-2.23718	2.35364	2.10681
	-2.16442	2.45724	2.04136
	2.78292	2.08919	1.90981
	2.77104	1.74073	1.92989
	-0.322924	-2.44171	2.07938
	-2.21942	2.35037	2.09892
	-2.37427	1.96352	1.81609
	-2.01398	2.46872	2.05913
	2.64888	-2.30132	2.02625
	-2.48123	1.84294	1.82044
	-1.89505	2.25634	1.97188
	2.40862	-2.49563	0.382528
	2.75651	2.28006	2.14258
	-0.512572	-2.51009	1.07655
	-2.47472	2.4174	2.11473
	-2.34535	2.35895	2.09152
	2.76034	1.87387	2.14851
	-2.692	1.85428	1.86935
	2.44922	-2.40395	2.17074
	2.47099	-2.3293	2.18125
	1.58905	2.44241	2.05772
	-2.57722	1.99722	1.85476
	0.516963	-0.466845	0.0258612
	-1.93582	2.39673	2.12631
	2.69472	-2.1961	2.15817
	2.79521	1.85097	1.98347
	2.06202	-2.45541	1.91869
	2.22322	-2.30089	2.20899
	-2.40279	2.32927	2.06844
	-2.53106	2.48073	2.0003
	2.60998	-2.17959	2.14975
	-0.244443	-2.40454	2.11943
	-2.4779	1.81246	1.93137
	-2.59827	1.99217	1.9088
	-2.55334	1.88461	1.75643
	-2.44485	1.78736	1.76534
	-2.29435	2.50529	1.86714
	-2.00854	2.42614	1.94489
	2.71344	-2.42206	2.15939
	2.41651	-2.45278	1.73811
	2.79223	2.02476	1.92405
	-2.27291	2.50286	1.88836
	2.26678	-2.45774	2.18804
	2.67804	-2.16201	2.15997
	1.67583	2.49968	2.14314
	2.39979	-2.50572	1.9448
	2.78884	2.08939	2.05608
	2.78389	2.02685	2.05657
	2.50496	-2.48078	2.07221
	-0.272757	-2.37923	2.10494
	2.4158	-2.42414	2.13049
	2.68898	2.02714	2.13664
	-1.93389	2.29436	2.1188
	-2.59518	1.84463	2.01187
	2.45056	-2.42907	2.12161
	1.63856	2.50445	2.15079
	-2.18318	2.43958	1.81313
	2.81838	-2.20163	1.88848
	-2.38282	2.40655	2.16799
	-2.56993	2.05022	1.58115
	2.41565	-2.4452	2.16026
	0.995707	-0.555843	0.124931
	-2.38815	1.97604	1.80101
	-2.40052	2.47848	1.99188
	-2.77355	1.89353	1.91204
	-2.24451	2.26275	2.068
	2.79848	1.80925	1.94351
	2.74374	-2.389	2.13832
	2.79289	-1.44879	2.11437
	-2.45471	2.43777	2.12783
	2.6631	-2.28915	2.20474
	1.96773	-2.4928	1.33193
	2.39605	-2.34833	2.18039
	-2.63899	1.66114	1.72494
	-2.45533	1.98154	1.50031
	-0.313698	-2.34213	2.10867
	-1.85307	2.33178	1.96953
	-1.98888	2.42214	1.92454
	2.39359	-2.37373	2.1394
	-2.50871	2.4248	1.81927
	-2.42575	2.50115	1.53976
	0.0671552	-2.49751	2.10278
	-1.95316	2.44006	2.09626
	-2.10626	2.31616	2.12338
	-2.37278	2.49991	1.99791
	-0.260189	-2.33369	2.13513
	-2.54812	2.49842	1.89043
	2.62695	-2.41521	2.0547
	-2.55412	1.88951	2.0433
	-1.84901	2.42979	1.90943
	2.65181	-2.12815	2.10365
	-2.47871	2.39042	2.0333
	2.77735	2.05807	1.87488
	-2.62179	2.12108	1.92222
	2.43297	-2.51804	2.18973
	1.38447	-2.44929	2.20045
	2.76854	-2.26353	2.10314
	-1.93647	2.42232	2.12673
	2.6861	2.23375	2.13148
	1.45229	-2.44412	2.21155
	2.78673	2.08834	1.9724
	2.25932	-2.42571	2.20012
	-1.91891	2.43179	2.13335
	-2.61727	1.96171	1.96725
	2.47606	-2.47772	2.13995
	-0.27374	-2.43329	2.0719
	-2.31491	2.4171	1.77412
	2.79996	1.78161	1.77888
	-0.272413	-2.4388	2.07187
	-1.96756	2.34414	2.12708
	-2.42962	2.37592	2.11729
	2.22753	-2.40395	2.19876
	-1.88505	2.37685	2.04764
	2.73624	-2.12142	2.07184
	-1.95421	2.38274	2.01249
	-2.31157	2.29216	2.15771
	1.92769	-2.46819	2.06163
	2.2087	-2.35303	2.19417
	2.27905	-2.45349	2.16696
	1.94568	-2.48672	1.84347
	1.35489	-2.42561	2.19435
	-0.938365	-2.39463	2.20025
	2.36787	-2.30398	2.05343
	-1.85724	2.3466	1.3434
	-1.91222	2.50736	1.98418
	-2.44781	2.36494	1.96864
	-2.5568	1.84085	1.94475
	-1.96632	2.47544	2.19238
	-2.12655	2.46667	2.14154
	-0.388376	-2.39793	2.04508
	2.00579	-2.33847	1.96326
	2.68457	-2.1896	2.17555
	-2.48197	1.86628	1.61155
	-2.34311	2.51147	1.87439
	-0.0879522	-2.48945	1.90117
	-2.02683	2.27652	2.01157
	-1.97447	2.3386	1.79533
	-2.50037	2.43681	2.09052
	-2.58375	1.93166	1.79284
	2.43107	-2.36135	2.15494
	2.75804	1.88041	2.01906
	-2.5746	1.91774	1.97502
	2.80316	1.89922	1.92942
	-2.61602	2.2382	1.95254
	2.67577	-2.03888	2.10583
	2.45625	-2.24943	2.05966
	2.76932	2.08784	2.04416
	2.70797	-2.39729	1.99478
	-0.311546	-2.43313	2.16066
	2.54934	-2.14824	2.20937
	-0.28931	-2.4578	2.02565
	2.47303	-2.35579	2.16329
	2.69442	2.05632	2.20129
	-2.56802	1.91041	1.9955
	-0.266987	-2.27607	2.18882
	-0.317802	-2.43516	2.03333
	2.78401	1.75661	1.96793
	2.69231	2.19793	1.28821
	2.60071	2.01337	2.18947
	2.67061	-2.12183	2.17129
	-2.44945	1.88236	1.85012
	-1.71944	2.44571	1.77453
	-2.31463	2.37074	2.12983
	-0.422037	-0.177648	0.110407
	2.67224	-2.27307	1.893
	2.43847	-2.44322	2.11376
	2.60035	1.92393	2.0339
	2.20249	-2.48887	2.13798
	-2.43508	1.78875	1.49867
	-2.41679	1.91476	1.88785
	-1.80929	2.43693	1.93991
	-2.19524	2.21327	1.95296
	2.73721	1.75205	2.14238
	2.32726	-2.49229	1.94777
	-2.61822	2.13736	1.55342
	2.45983	-2.42789	2.16585
	-0.21304	-2.44159	2.04976
	0.639565	-2.51158	1.8793
	-0.0467348	-2.4768	2.0955
	1.37541	-2.49626	2.08553
	-2.20255	2.46218	2.06457
	2.7071	2.19408	2.09854
	-2.46675	2.46129	2.01437
	1.54902	2.42054	2.17315
	2.73226	-2.07613	2.18012
	0.00832154	-2.48487	2.07882
	-2.63886	2.01159	1.99479
	-1.90182	2.27706	2.03931
	-1.91046	2.48814	1.6922
	-2.65339	1.508	2.0741
	2.7827	2.08133	2.03481
	-2.0553	2.46136	2.01519
	2.77204	1.70135	2.12388
	-2.69605	1.6474	1.92555
	-2.56758	1.92422	2.08319
	-0.222497	-2.48236	1.92641
	2.5756	-2.4013	2.10843
	-1.91106	2.45573	2.13635
	-1.66298	2.46767	1.77973
	-1.88326	2.39214	2.14784
	-2.55585	2.104	1.78579
	-2.37121	2.34791	2.15037
	2.76752	2.00441	2.09029
	-2.5019	1.9256	1.94532
	2.77786	1.74146	2.02282
	2.72758	1.94301	2.14633
	2.45941	-2.4949	2.10727
	-1.90575	2.3884	2.12583
	1.98268	-2.48041	1.92917
	2.60815	-2.36325	2.13788
	-2.50351	1.90128	1.63062
	-1.87363	2.50361	1.67685
	2.45288	-2.40152	2.1823
	-2.56428	2.04891	1.85214
	2.70456	-2.2744	2.19935
	-1.90068	2.2277	1.98319
	2.64412	-2.18165	2.12807
	2.35085	-2.42382	2.0854
	2.42054	-2.44767	2.16294
	2.49421	-2.41497	2.15792
	2.77971	-0.720668	1.4815
	2.75347	1.7521	2.18459
	-2.49437	1.88173	1.97773
	-2.49859	2.03267	1.89933
	-2.4914	2.37906	2.04927
	2.66023	1.98847	2.17594
	2.68308	-2.2309	2.1536
	2.35465	-2.36238	1.80219
	-2.45205	1.92172	1.87544
	-0.362529	0.0981226	0.152302
	1.35741	-2.46143	2.18519
	2.24924	-2.49709	1.76964
	-2.80392	0.313374	1.94464
	-2.56286	2.14171	1.97871
	2.7806	-1.14994	1.06458
	-2.16961	2.38854	1.93592
	2.77792	1.82222	2.09269
	-2.61119	1.48958	1.94987
	2.77993	2.04955	1.14777
	2.79223	1.79971	2.05815
	2.28485	-2.46084	2.12828
	2.73903	-2.09008	2.03258
	2.73464	-1.17261	1.50994
	-2.61034	2.12709	1.86203
	-1.99638	2.27359	1.96479
	-2.50297	2.02967	1.70063
	2.07385	-2.47617	1.87166
	-2.60454	1.76389	1.82188
	-2.03089	2.5089	2.127
	2.76701	1.81366	2.17027
	-2.45266	1.93975	1.80801
	-0.156282	0.248845	0.0548601
	-1.90241	2.34832	2.12568
	2.32125	-2.3967	2.19149
	-1.91692	2.43694	2.12912
	-2.52459	2.4032	2.01275
	-0.216045	-2.40464	2.16099
	-2.21821	2.32903	1.88382
	2.70883	1.88939	1.97441
	0.0335377	-2.39021	1.95454
	-2.30721	2.45548	1.98894
	-2.7551	1.88998	1.88904
	-0.295386	-2.40566	2.14938
	2.74051	-2.23789	2.06877
	-2.22624	2.40492	2.09267
	-2.44486	1.95015	1.91464
	-2.63789	1.53133	1.96673
	1.38079	-2.46252	2.19221
	1.81484	-2.48613	1.81791
	-2.55983	1.92911	1.94166
	-2.47854	1.8515	1.85125
	-2.40694	2.43701	2.02372
	2.21274	-2.4073	2.16253
	-2.49133	1.85145	1.95647
	-0.109452	-0.228077	0.0715917
	-1.97739	2.44806	2.10424
	-2.48369	1.807	1.93079
	-2.01451	2.26947	2.05006
	-2.47201	2.42752	2.10256
	2.72293	-2.2696	2.19287
	-2.46863	1.8724	1.95418
	-1.94475	2.49059	1.65128
	2.62002	2.14596	2.08218
	-1.91809	2.32068	2.084
	-2.74772	1.97764	1.75758
	1.20871	2.39165	0.0467387
	-2.44281	2.44972	1.96245
	-0.189441	-2.41154	2.09204
	-2.0638	2.41607	1.91261
	2.05327	-2.47993	1.94145
	2.26493	-2.4965	1.94193
	-2.58561	1.78264	1.72626
	-1.7197	2.48612	1.70059
	2.22151	-2.39914	2.17274
	-1.81425	2.20859	2.08077
	2.42145	-2.41864	2.11209
	2.44661	-2.42651	2.18413
	2.69071	-2.2398	2.18383
	-2.70878	2.15362	1.89693
	1.25972	-2.49471	2.06969
	2.65237	2.18438	2.07858
	2.80595	1.81874	1.69376
	0.0157573	-2.50729	2.03593
	-0.0945608	-2.43404	2.04941
	-1.47261	2.1997	2.10831
	-2.29065	2.38702	2.08231
	-2.04044	2.4824	1.97239
	-2.47116	2.43582	2.08713
	-0.283917	-2.36179	2.17622
	-1.5964	2.47125	1.77184
	-2.04671	2.50328	1.60724
	2.40365	-2.44105	2.00484
	-2.56714	2.02396	2.07098
	-1.99061	2.41645	2.03856
	1.29178	-2.45634	2.18762
	2.8004	1.68503	2.14964
	2.76299	2.01406	2.04509
	2.75745	1.79993	2.17587
	-0.318246	-2.35245	2.06409
	2.75107	1.82987	2.15283
	2.77072	2.03079	1.96744
	2.78367	1.7641	1.97621
	2.47865	-2.275	1.96281
	-2.03846	2.42538	2.11756
	-2.55387	2.12292	1.87299
	-2.20105	2.43249	2.04305
	0.0805682	-2.45081	1.63383
	2.36327	-2.36969	1.84773
	-2.6087	2.27831	2.0411
	-2.20607	2.24765	1.95036
	-2.51061	1.90323	2.01753
	-1.85838	2.30386	2.0081
	2.39372	-2.45986	1.98147
	0.409282	-2.46447	1.75842
	0.016195	-2.41248	1.9454
	-0.241292	-2.44293	2.15796
	1.38572	-2.42311	2.21923
	2.7534	1.78492	2.04189
	-2.48513	1.95157	1.8521
	-2.22368	2.48772	2.03309
	2.55065	-2.46983	2.03301
	-1.83017	2.501	1.7057
	2.10006	-2.43109	1.95772
	-2.19762	2.49389	2.12637
	-1.87853	2.3348	2.06503
	-2.10459	2.40553	2.10189
	-1.90924	2.40018	2.0678
	2.38499	-2.46433	2.10897
	-2.6342	1.68722	1.97722
	2.74336	2.07858	1.94612
	-2.12712	2.41125	1.94623
	-2.52074	2.15657	1.89765
	-2.04922	2.49878	2.09767
	-1.96349	2.45681	2.13088
	2.63713	-2.25371	2.17328
	-1.88638	2.42863	1.79969
	2.77031	1.96431	2.18052
	2.37479	-2.48031	1.04571
	-2.51513	1.86038	1.88978
	2.22485	-2.43478	2.18834
	-2.06502	2.34258	2.01272
	-2.11128	2.46736	2.08365
	-2.07625	2.44249	2.07486
	-2.29204	2.4104	2.00405
	-2.63319	1.98292	2.03708
	-2.70434	2.02385	2.11027
	-2.52492	1.80577	1.82625
	-2.05841	2.42385	2.09961
	-2.41669	2.33953	2.04335
	2.68613	2.14844	2.10914
	-0.262256	2.49106	1.50023
	-2.55952	2.19477	2.06039
	-2.10311	2.18192	2.05128
	2.07038	-2.47787	1.98561
	-2.12996	2.45369	2.09503
	2.30449	-2.44205	2.18605
	-1.98677	2.2761	1.79239
	2.4052	-2.46866	2.17603
	2.43656	-2.44975	2.05474
	2.62779	2.20801	2.1621
	-2.05401	2.42384	2.17285
	2.77264	1.81494	2.16865
	-2.50026	1.82033	1.97159
	2.62468	-2.2824	1.27648
	-1.84215	2.34731	2.07803
	-2.6283	2.02452	1.86403
	-1.88669	2.28952	2.14119
	-2.46932	1.90564	1.93114
	2.70003	2.21318	2.09998
	1.24192	2.45327	2.19985
	2.22622	-2.28083	2.06768
	1.69363	-2.46966	1.68413
	-2.56182	1.97913	1.57682
	2.38517	-2.4795	2.01415
	-2.52504	2.02311	2.09772
	2.0207	-2.48591	1.87855
	2.39446	-2.44513	2.12145
	2.68902	1.74392	2.14465
	-2.57781	1.79445	2.01284
	2.41841	-2.29839	2.16207
	2.79372	1.96022	2.05507
	-2.64224	1.95398	1.99989
	-2.53787	2.03382	1.87997
	-2.68371	1.92979	1.8457
	-1.99714	2.45347	2.14309
	2.75173	1.93185	2.12515
	-1.91976	2.27667	1.98532
	2.75167	1.85227	2.04109
	2.04693	-2.42965	1.60688
	2.41429	-2.46175	2.09257
	1.32753	-2.5187	2.04171
	2.02033	-2.46958	1.8496
	-2.01671	2.25472	2.09427
	-2.21648	2.36438	2.00777
	1.74314	-2.51926	1.7027
	-2.08663	2.30019	2.11442
	2.69322	2.06157	2.14662
	1.64865	2.46987	2.19306
	-2.54586	1.86453	1.91788
	-2.33184	2.34795	1.95345
	-2.03078	2.4722	2.04571
	-2.20296	2.38952	1.37491
	2.4249	-2.38626	2.13576
	2.44221	-2.36751	2.11216
	-2.62384	1.95948	1.9883
	-1.87021	2.23186	2.09322
	-2.6065	1.89336	1.89309
	2.45872	-2.45685	2.10918
	0.0355424	-2.5048	1.91929
	-1.7465	2.19833	1.89702
	-0.32501	-2.37195	2.10558
	0.043573	-2.51385	2.16753
	-2.1027	2.47015	1.85049
	-1.79466	2.34437	2.04445
	-1.78377	2.49921	1.93651
	1.26647	-2.48557	2.0591
	-2.08508	2.34164	1.99478
	1.77568	-2.49939	1.86212
	1.83522	-2.46968	1.83719
	2.80612	1.87532	1.91951
	-1.8324	2.45233	2.05631
	2.22957	-2.50347	1.90041
	-2.60165	2.03609	1.89025
	-2.31913	2.5236	1.93459
	-0.804371	-2.35991	2.19912
	2.75663	2.00499	2.08045
	2.75564	2.08109	2.09005
	-1.87977	2.41944	2.02948
	-1.8973	2.3558	2.0874
	2.71176	2.10174	2.15798
	-1.93856	2.42851	2.09575
	-2.07652	2.47831	2.08856
	-0.639149	0.0335932	0.814834
	-2.53794	1.86201	1.94455
	-0.129447	-2.47792	2.08327
	2.09961	-2.40829	2.12629
	0.21732	2.27382	2.05474
	1.81159	-2.47879	2.14742
	-1.9852	2.19716	1.94531
	-2.5254	1.87586	1.96135
	2.66786	-2.21146	2.15189
	2.70613	1.87389	2.16338
	2.74288	2.14983	2.03491
	2.76665	2.03976	1.95255
	2.67055	2.16178	2.11623
	-2.38159	2.43935	2.1081
	-2.11637	2.46593	1.9955
	2.07669	-2.44276	1.94119
	2.4879	-2.48834	2.0806
	-2.7457	1.78641	2.08119
	-1.75094	2.46356	1.70322
	-1.85661	2.49745	1.94901
	-2.33522	1.90622	1.76475
	2.78755	2.06667	2.05892
	2.31028	-2.48334	2.15995
	-1.95412	2.32523	1.57421
	-2.46968	1.93009	1.75737
	2.36477	-2.4822	2.12741
	2.34257	-2.27053	2.14442
	-2.4788	2.13564	1.81119
	2.74493	2.13854	1.439
	-2.53417	1.80572	2.03578
	-2.06056	2.47982	2.01668
	-2.58564	2.23441	1.91023
	-2.64042	1.69849	1.56251
	-1.901	2.37281	2.13361
	-0.267936	-2.42353	2.10616
	-2.54091	1.87929	1.92794
	-2.68863	2.24149	2.05741
	-1.89221	2.46525	2.12164
	-2.7195	1.24702	1.78517
	-0.42108	-2.35109	2.11583
	2.26413	-2.46115	2.19861
	2.32155	-2.45648	2.0769
	2.39394	-2.39543	2.19559
	1.809	-2.49937	1.79394
	2.0869	-2.50971	1.99832
	2.03963	-2.44801	2.05205
	-1.87329	2.50268	1.72029
	-1.89874	2.36385	2.18141
	-2.49223	1.89868	1.91229
	-1.70074	2.45282	1.82699
	-2.38404	2.38727	2.12812
	-1.78436	2.20887	2.05208
	1.93202	-2.42661	1.85338
	2.17832	-2.4947	1.879
	-0.257494	-2.36949	2.11278
	2.78722	2.06371	2.00218
	2.74313	1.8385	2.16636
	2.72268	1.83866	2.17317
	2.79754	-1.51651	1.80942
	-2.07074	2.4327	2.08147
	2.10949	-2.49228	1.99589
	0.104445	-2.46848	2.0784
	2.3279	-2.40048	2.18568
	2.49438	-2.48423	2.12034
	-2.36647	1.87793	1.66583
	2.67603	-2.23496	2.16723
	-2.71373	2.08527	1.95314
	2.42045	-2.46379	2.10739
	-0.21605	-2.37517	2.12282
	-2.54107	1.8162	1.90309
	2.58282	2.12731	2.17707
	-1.88989	2.25829	2.14358
	2.03797	-2.48461	1.36036
	2.55614	2.14462	2.13138
	-2.22622	2.35614	2.14127
	-2.62923	2.47211	2.12531
	2.30075	-2.42129	2.18149
	2.49413	-2.42331	1.99819
	2.77433	1.78853	2.15836
	2.35899	-2.43537	1.78803
	-2.02469	2.45695	2.06266
	2.75882	2.11795	1.79417
	-0.00719377	-2.50501	2.09839
	2.78715	2.13023	1.90488
	2.77551	1.98896	2.08988
	-2.09547	2.41607	1.89745
	2.3015	-2.4675	2.05932
	2.38469	-2.37746	2.11809
	2.63585	-2.2216	2.15012
	0.322019	1.15523	0.0432451
	2.05839	-2.48098	1.92931
	-2.39776	2.48649	1.90221
	-2.56754	1.90786	2.04632
	2.31158	-2.46697	2.0901
	1.35924	-2.44422	2.19347
	2.63122	-2.19798	2.16344
	2.76738	1.87139	2.19239
	2.37854	-2.2917	2.09908
	-2.25302	2.34041	2.15079
	2.36206	-2.44526	2.15654
	2.31796	-2.29085	2.18412
	2.01535	-2.49348	1.87421
	-1.71994	2.50012	1.77995
	2.27841	-2.49301	1.99874
	-2.64199	2.1604	1.69251
	2.47405	-2.44203	2.16132
	1.85753	-2.49628	1.73131
	1.83101	-2.4931	1.80716
	2.02681	-2.34597	1.95985
	2.63005	-2.4536	1.41794
	-2.39398	2.04435	1.63676
	-2.56334	1.86495	1.9837
	0.177107	0.538766	0.0361069
	-2.01854	2.44734	2.05862
	-0.354029	-2.44306	2.10971
	-0.224278	-2.44261	1.83788
	-2.15558	2.4168	1.95086
	1.43227	-2.43815	2.21696
	-1.91129	2.3802	2.14186
	2.58253	-2.37516	2.14029
	-1.89274	2.35221	2.14896
	-1.7999	2.42493	2.0772
	-0.291662	-2.34338	2.12845
	2.05618	-2.44069	2.02467
	2.36393	-2.45654	1.91631
	-1.9438	2.43092	2.02637
	2.64955	2.15638	2.15488
	2.13651	-2.41961	2.10373
	-0.280895	-2.49986	2.01602
	2.74088	-2.22833	2.17243
	-2.30361	2.29727	2.11003
	2.709	0.217405	1.56821
	-1.95227	2.44094	2.14007
	2.38075	-2.48277	2.02126
	-2.71082	-0.426776	1.78496
	-2.52034	2.44375	2.04685
	2.6256	2.14932	2.08053
	-2.50529	2.37512	2.01626
	2.60693	-2.22409	2.06758
	-1.03667	2.45397	1.70077
	2.64544	-2.26545	2.09019
	-1.92819	2.15081	1.75707
	2.74602	2.11751	2.01239
	-2.24762	2.44286	1.73588
	-2.71653	2.46217	1.99747
	-2.25976	2.46202	2.07388
	2.58274	2.13607	2.17131
	2.75774	1.81693	2.19781
	2.21156	-2.45237	2.20287
	2.70129	-2.22988	2.17694
	1.41427	-2.48526	2.13427
	1.82466	-2.49876	1.55613
	-1.92766	2.20336	1.89576
	1.77335	-2.51865	1.62228
	2.61907	-2.23331	2.18902
	-1.77003	2.25348	2.11337
	-2.58408	1.9488	1.97908
	-2.26277	2.34022	1.94373
	2.36154	-2.40622	2.09737
	2.00736	-2.45064	1.88339
	-2.39998	1.81061	1.96238
	2.64679	2.09455	2.11386
	2.73404	2.0722	2.04847
	-2.60055	1.93162	1.84225
	2.1174	-2.4973	1.91992
	-2.55946	2.18594	1.93949
	-2.15191	2.39236	1.7247
	2.35102	-2.47891	2.10081
	-2.54055	2.45133	1.97003
	-0.368223	-2.30296	2.11403
	-2.49142	2.4634	1.90741
	2.73599	2.0122	2.05162
	1.89734	-2.50072	1.83415
	-1.85076	2.4709	1.96946
	-2.34117	2.49689	1.99073
	2.21865	-2.50333	1.90314
	-2.60883	2.37458	1.99165
	1.94336	-0.738879	0.939771
	2.63927	-2.252	2.18132
	-0.220682	-2.47806	2.12571
	2.38146	-2.43397	2.13379
	-2.09384	2.46565	2.16292
	1.79493	-2.49084	1.72172
	2.65193	2.16389	2.13295
	-0.228658	-2.42173	2.0869
	2.28878	-2.44464	2.1022
	1.35154	-2.48803	2.10805
	-1.99775	2.34223	1.88259
	-2.54832	1.94046	2.10334
	1.73791	-2.50095	1.77178
	2.11724	-2.47889	1.81652
	-0.234747	-2.48664	1.99128
	2.63187	2.11974	2.15453
	2.64672	1.98999	2.14518
	2.34162	-2.39863	2.16158
	2.73121	-2.40059	2.17336
	2.7823	1.74521	2.11789
	-0.234427	-2.45277	2.11475
	-0.0960756	-2.45356	1.95084
	-1.90842	2.46051	2.02283
	2.43817	-2.50619	2.04695
	-2.33487	1.92065	1.49007
	2.82177	2.10842	1.7033
	-2.55981	1.94042	2.03166
	-2.12663	2.43334	1.93384
	2.52402	2.11229	2.03114
	-2.08941	2.44008	2.05735
	2.16707	-2.50959	1.39433
	2.79281	1.79448	2.10221
	-0.27769	-2.39894	2.06111
	2.75168	2.08623	2.01602
	-1.86474	2.41153	2.11345
	1.8993	-2.43684	2.06205
	2.09422	-2.45588	1.84742
	-0.214634	-2.29319	2.15419
	-2.49857	1.93498	1.80965
	-1.97719	2.45487	2.16903
	-2.0223	2.41382	2.0402
	-1.9421	2.4414	1.86326
	2.51693	-2.41184	2.16024
	1.35995	-2.44623	2.21611
	-2.46374	2.50905	1.87915
	2.71662	-2.09174	2.02487
	2.70519	-2.18479	2.17125
	-1.93503	2.33735	2.14175
	2.66109	2.23104	2.15712
	2.24122	-2.47132	2.07726
	-0.258406	-2.37748	2.09084
	1.55939	2.48027	2.14233
	-2.2328	2.42073	1.89055
	2.3555	-2.32289	2.18154
	-2.58978	1.90661	1.95583
	-0.315963	-2.35445	2.11964
	2.62516	2.19624	2.11564
	2.65818	-2.22775	2.17593
	2.63453	1.73304	2.19703
	-2.46663	1.94307	1.79825
	-2.58146	1.98919	1.92032
	-2.03084	2.21813	1.80965
	2.70969	0.424216	1.61011
	0.26202	-2.51803	1.99291
	-2.10573	2.32409	2.0514
	-0.337574	-2.41346	2.06667
	-2.5352	2.07399	1.62836
	2.7491	1.96762	1.96689
	1.52961	-2.45826	2.17162
	2.22614	-2.45128	2.16805
	2.80494	1.86539	1.96487
	-2.44381	1.80592	1.98257
	2.28914	-2.49993	1.77758
	2.67598	2.17654	2.08894
	-2.56289	1.8888	1.99152
	0.853448	0.441619	0.0502505
	1.38248	-2.46826	2.12909
	-2.56654	1.89914	1.81392
	2.65029	-2.24958	2.18886
	2.41026	-2.48227	2.12015
	-2.01915	2.3417	2.02897
	1.37953	-2.46819	2.18434
	2.19172	-2.46731	2.10945
	2.38572	-2.27298	2.14448
	-2.12457	2.43841	1.95486
	-0.0358291	0.0900223	0.119371
	-1.91513	2.26084	2.20081
	-2.57695	2.08119	1.90094
	1.34756	2.42585	2.13045
	2.61117	2.15441	2.04046
	2.74563	-2.34717	2.19027
	-2.62057	1.89791	1.71244
	-2.57475	1.97578	1.98264
	2.64598	-1.04915	0.00505992
	-1.99507	2.45255	2.06189
	2.43665	-2.39647	2.16843
	-2.52235	1.89219	1.94663
	-2.43754	2.44172	2.16162
	1.93264	-2.4752	1.83057
	2.63715	-2.3513	2.13008
	-2.56204	2.4667	2.04522
	-1.85484	2.50418	1.89705
	2.72581	2.093	1.95964
	-2.54751	1.86391	1.97289
	-2.19673	2.40216	1.78482
	2.74117	2.05421	2.15136
	2.18138	-2.51147	1.66976
	2.42972	-2.34364	2.17544
	-2.51775	2.16192	1.88985
	-2.43873	1.8572	1.88333
	2.55362	2.14961	2.13139
	2.76432	2.0107	1.97754
	-2.45586	2.38969	2.11669
	-2.07258	2.50725	2.14638
	2.39138	-2.34312	2.15561
	-2.00229	2.49008	2.09369
	2.07681	-2.50561	1.80912
	2.79599	2.04064	1.87537
	-0.409804	-2.36333	2.07281
	-2.28319	2.41137	2.16192
	1.45964	-2.47431	2.16796
	2.36648	-2.45669	2.03368
	-2.51769	2.43461	2.10589
	-2.38237	1.835	1.88127
	-0.411111	-2.42385	2.16488
	2.78947	2.0442	1.92793
	2.66787	-2.16357	2.15771
	2.64817	1.74946	2.18655
	-2.53663	1.96872	1.80343
	-2.54712	2.43249	2.07788
	-1.81782	2.4603	2.00885
	-2.58204	1.96469	2.01665
	-2.03961	2.47329	2.02935
	2.7046	1.76787	2.178
	2.49959	-2.48192	2.02458
	-2.2943	2.47641	1.99197
	-1.83077	2.25372	1.917
	2.72801	1.87293	2.20205
	-2.32133	2.45476	2.13103
	2.33289	-2.30034	2.16155
	-2.49473	1.99205	1.93984
	2.20831	-2.45592	2.02742
	2.75065	1.73714	2.12447
	0.216023	2.27636	1.94627
	1.91013	-2.50834	1.61075
	-2.00334	2.30267	1.99438
	-1.8669	2.27802	2.18148
	2.5006	-2.41434	2.05433
	-1.8741	2.38271	2.08027
	2.59943	2.03407	2.19223
	-1.81064	2.47419	1.31858
	-2.6317	1.92886	2.07162
	-2.41594	1.86138	1.92881
	2.51805	-2.50101	1.9432
	-2.4152	1.87058	1.85547
	2.22607	-2.48125	1.79389
	2.70264	2.18016	2.13655
	-2.01063	2.38498	2.1275
	1.48583	-2.50254	2.19151
	2.58294	2.14335	2.11671
	2.16554	-2.5064	1.75305
	2.76777	2.11701	2.00344
	2.73161	1.7416	2.03164
	2.18233	-2.49699	2.0865
	2.6154	-2.20088	2.18637
	-2.08263	2.32704	2.16964
	-1.46244	1.73036	0.0890236
	1.49259	-2.48787	2.17703
	2.72259	-0.0961998	2.02861
	2.70592	1.71163	2.03441
	-2.66551	2.40727	2.11147
	2.44635	-2.42071	2.0149
	2.7373	-2.26621	2.17454
	2.69902	-2.15598	2.16666
	2.74863	1.8932	1.99424
	2.76097	1.72839	2.09441
	-1.99153	2.45531	1.8017
	-2.60795	2.42574	2.01227
	2.19927	-2.41751	2.17471
	1.35479	-2.47034	2.17382
	1.76467	-2.4505	1.7119
	2.73856	1.92325	1.93763
	2.27556	-2.4822	2.13562
	-2.07976	2.41573	1.8697
	2.59571	2.23773	2.18509
	2.78298	1.49163	2.0486
	-2.51154	1.84232	1.92804
	-0.252439	-2.41448	2.02769
	2.40379	-2.43152	2.09699
	-2.47427	1.8773	1.98255
	-2.46435	2.00574	1.84095
	-1.96226	2.46368	1.72121
	2.11968	-2.48102	1.52727
	2.26147	-2.46101	2.18801
	2.70479	2.22437	2.12269
	2.10962	-2.50014	1.74207
	2.64213	-2.38523	2.09521
	-2.49709	2.50184	2.1433
	-2.43828	2.36489	2.09712
	-1.94882	2.40259	2.07077
	2.76873	2.15752	2.14036
	2.31813	-2.44895	2.051
	-2.55154	1.94112	1.9296
	2.24292	-2.47932	1.79466
	2.68148	-2.26288	2.17949
	-2.45286	2.42059	2.07895
	2.7927	2.01397	1.95941
	-1.86657	2.44838	2.10787
	2.35044	-2.48998	2.03843
	-2.54598	2.02887	1.75999
	2.03313	-2.48762	1.83291
	2.32408	-2.4607	2.14276
	-2.10639	2.49051	2.07752
	2.64513	-2.21492	2.18753
	-1.86708	2.42019	2.09441
	-1.80053	2.26174	1.98546
	-2.62015	1.85682	1.92726
	-2.01387	2.48312	1.81841
	-2.42313	2.44901	2.07506
	1.96962	-2.48904	1.67703
	-2.58251	1.507	1.74761
	2.11515	-2.3679	2.20247
	-2.46879	1.86566	1.97093
	-2.53661	1.86186	1.99463
	-2.52246	2.4006	2.00507
	-2.46669	1.81023	2.00613
	-1.93821	2.27085	2.10096
	-2.70069	1.84645	1.89019
	2.70484	2.03868	1.96554
	-0.34887	-2.33228	2.14579
	-1.91828	2.30792	2.0864
	-2.66099	1.91197	1.93945
	-2.48632	1.83289	1.93719
	-1.86633	2.4574	2.09832
	-2.06971	2.48799	1.69514
	-2.44634	2.37959	2.0981
	2.00527	-2.4419	1.89038
	2.40633	-2.45456	2.12886
	-2.02408	2.45721	2.12232
	2.77298	1.9492	2.15204
	-2.75465	1.83151	1.99249
	-2.61284	2.4624	1.9239
	-2.06622	2.47844	1.97124
	-1.80402	2.4379	2.05781
	2.75138	1.22447	0.149312
	-2.6557	2.01518	1.97645
	2.00991	-2.35243	2.02114
	-0.230948	-2.41685	2.09011
	2.75956	-1.32653	1.52691
	-1.80262	2.20332	1.81554
	2.26798	-2.49872	1.66504
	-1.94737	2.38549	2.0917
	-2.22566	2.34711	2.10444
	2.06209	-2.44915	1.9184
	1.4112	-2.49169	2.02571
	-2.59313	1.90987	1.99714
	2.41039	-2.42641	2.13646
	2.74852	1.77566	2.14618
	-2.4934	1.94245	1.92328
	2.76005	2.00621	2.15071
	-2.38236	2.38082	2.14455
	2.68952	-1.12575	1.57695
	-2.13469	2.21269	2.06659
	-2.60054	2.16069	1.97634
	2.7594	-1.28579	1.42421
	-0.779129	-2.34858	2.14981
	1.57108	2.50678	2.01463
	-2.062	2.43684	2.10194
	2.41426	-2.49403	2.084
	-1.96894	2.34172	2.09911
	-1.81299	2.32068	2.08094
	-0.324066	-2.21868	2.18349
	1.29236	-2.38886	2.17668
	-2.67842	2.04948	1.93891
	2.40116	-2.50027	1.966
	-0.416076	-2.34197	2.07602
	1.34784	-2.44329	2.17754
	2.50849	-2.39207	2.1688
	-2.53957	2.4102	2.02296
	2.64939	2.21572	2.12693
	-0.157654	-2.32186	1.95607
	-2.19164	2.43881	2.18061
	2.20994	-2.37555	2.18984
	2.73386	1.88105	2.03512
	2.3065	-2.47295	2.18889
	1.31652	-2.32928	2.19521
	2.63574	-2.23546	2.16481
	-1.94364	2.24075	1.73678
	2.32909	-2.48609	1.75344
	-2.66355	2.08378	1.9807
	-2.64334	1.85697	2.12049
	2.07915	-2.49423	1.70403
	1.44507	-2.47164	2.20379
	-1.85132	2.45313	1.70188
	-2.60966	1.83398	1.92183
	2.45376	-2.45975	2.04
	2.79589	1.97904	1.72699
	-2.62115	2.09195	1.9176
	-2.51525	1.89773	1.94655
	2.6502	2.23805	2.15965
	2.42804	-2.34581	2.20556
	-1.93182	2.499	1.78599
	-2.1346	2.36829	2.10303
	-2.60988	2.1488	1.85927
	-0.656763	-2.29299	2.19623
	2.65513	2.17593	2.14456
	2.10938	-2.50297	1.78043
	2.6698	-2.14465	2.13959
	-2.36095	2.50344	1.68789
	2.70844	1.72364	2.02501
	2.33471	-2.46817	2.14165
	-0.28052	-2.43824	2.06264
	-0.300977	-2.33224	2.1193
	2.11506	-2.50668	1.75199
	2.80395	-1.08302	1.07539
	2.76939	-0.882076	1.1788
	1.4559	-2.48324	2.19617
	-2.51741	2.04717	1.82181
	2.67257	-2.13725	2.18947
	2.37081	-2.40883	2.20184
	2.69933	-2.25326	2.17592
	-2.54407	1.9615	1.88178
	2.77737	1.72591	1.85197
	-2.13364	2.48417	2.1935
	-2.6389	1.96573	2.05827
	2.31364	-2.4625	2.18591
	2.75635	-2.2729	2.05061
	-2.18072	2.40551	2.13633
	2.73296	1.97291	1.93272
	-0.220281	-2.40132	1.97539
	2.37073	-2.43266	2.08539
	2.13538	-2.47964	1.8717
	-2.64426	2.39417	2.09554
	2.64244	-2.4123	2.15116
	-2.7287	1.76991	1.81431
	2.39468	-2.36448	2.16286
	-2.50319	2.47925	1.79299
	2.75013	1.96915	1.94872
	0.0127352	-2.49267	1.92163
	-2.66672	1.91762	2.0492
	-1.63176	2.4779	1.81545
	-2.47694	2.10189	1.86415
	2.35104	-2.50263	1.98979
	2.70269	-0.953073	1.25679
	2.6472	2.19359	2.12628
	-1.84702	2.30923	1.93528
	2.42067	-2.47012	2.17952
	-2.48519	1.9815	1.74336
	-2.72894	1.99519	1.98446
	2.03821	-2.45643	1.97108
	-2.10943	2.50354	2.17211
	-1.83797	2.26512	2.08666
	2.53895	-2.21155	2.0432
	-2.52203	1.79461	1.91793
	1.2571	-2.40067	2.13959
	-2.04937	2.5107	1.77956
	-1.94796	2.16868	1.97181
	2.78839	1.98019	1.91263
	-2.53464	2.04933	1.85307
	-2.45551	2.46643	1.91318
	-0.277797	-2.41713	2.03119
	2.61689	-2.16172	2.16069
	-0.338687	-2.43992	2.11906
	-1.79637	2.43125	1.90189
	-1.82942	2.32938	2.07522
	-2.2697	2.37511	2.16495
	2.62731	-2.12371	2.08764
	-1.84564	2.46697	2.04814
	2.14656	-2.46255	1.87396
	-2.36652	1.91102	1.8047
	-2.13028	2.32248	2.17744
	-0.0959714	-2.50463	2.09964
	-1.79925	2.38274	2.00436
	-2.30355	0.585985	0.815962
	-2.78972	2.22536	2.18732
	-2.0272	2.43779	2.06938
	-0.259941	-2.42049	2.09329
	0.250653	2.24505	2.08439
	-2.34713	2.42614	2.04726
	-0.168083	-2.48683	2.00538
	-1.99902	2.2376	1.88767
	-2.10329	2.50237	2.00916
	-2.58544	2.09967	2.06157
	-2.56485	2.20252	1.8961
	-2.49128	1.80459	1.93463
	-2.48818	2.38641	1.96262
	2.03714	-2.48708	1.93699
	2.64535	2.08499	2.03241
	0.0144735	-2.50309	2.00216
	-2.56334	1.86581	1.94948
	2.71008	-2.22636	2.17858
	2.78542	1.99726	1.83267
	-1.88982	2.36688	2.19244
	2.63967	-2.3553	2.1129
	2.78258	2.01767	2.14409
	-2.60452	1.67288	1.72302
	2.67211	-2.25151	2.17667
	-2.39444	1.85654	1.80097
	-1.86959	2.28708	2.0937
	2.81459	2.0609	2.03104
	2.36658	-2.33839	2.14008
	-2.19572	2.44467	2.04479
	2.62793	-1.41465	0.0302472
	2.78796	2.2994	2.03407
	-2.53249	1.87488	1.90877
	2.04704	1.95992	0.00586471
	1.84645	-2.50982	1.67779
	2.22129	-2.42206	2.16681
	2.10929	-2.4443	1.86447
	-1.83319	2.43815	1.53055
	2.7786	2.19753	2.1053
	2.80397	1.89116	1.86128
	-2.67467	1.99615	2.04462
	-2.52255	1.86128	2.0121
	2.42838	-2.37576	2.18972
	-2.34379	2.37628	2.13612
	2.40956	-2.38898	2.00024
	1.78971	-2.47934	1.767
	-0.305218	-2.44168	2.05491
	-2.24091	2.37021	2.18102
	2.167	-2.49592	1.90753
	1.91223	-2.48694	1.92152
	2.6971	1.98234	2.09798
	2.80219	2.00181	1.96738
	-2.06255	2.42261	2.08844
	2.77576	1.72235	2.12931
	-2.59101	2.09237	1.6873
	-1.75888	2.32148	2.03935
	-2.45138	1.8326	1.9526
	-1.96941	2.40315	2.19901
	-2.64569	1.52502	1.63016
	-2.488	2.45028	2.13452
	1.39297	-2.453	2.20143
	-2.58424	1.46068	2.06116
	2.07831	-2.46745	1.87385
	-1.91059	2.4636	1.84093
	1.38226	-2.46139	2.21307
	2.59688	-2.37643	2.12862
	2.2243	-2.50684	1.89537
	2.76882	1.90591	2.147
	-2.53073	2.05675	1.77868
	-1.87282	2.42238	2.03731
	2.24124	-2.43446	2.18404
	-0.824429	-2.45828	2.14664
	2.05826	-2.35077	2.0844
	2.79663	1.91914	2.0448
	-2.31848	2.00042	1.62602
	-2.60265	2.06536	1.81614
	-2.64265	1.64257	2.09325
	2.15791	-2.44362	1.44176
	-2.72975	2.12211	2.10188
	1.10667	1.50203	0.0729455
	-2.23867	2.48813	2.09034
	2.06767	-2.46129	2.01473
	-0.255076	-2.43628	2.07473
	2.64548	2.11859	1.19247
	-2.58711	1.77304	1.88393
	2.52169	2.16173	2.15884
	2.65679	2.15118	2.13511
	2.07895	-2.4591	1.90573
	-2.24251	2.34477	2.09189
	-0.241313	-2.45704	2.04171
	2.7154	-2.01519	2.17369
	-0.34473	-2.33796	2.1366
	2.60273	-2.00981	2.09542
	-2.05118	2.36574	2.13681
	-1.964	2.35995	2.00221
	-2.5691	1.93042	1.56398
	2.76145	2.02352	1.99444
	-2.43388	2.224	2.12469
	2.66328	-2.12766	2.175
	-2.23282	2.35486	1.84269
	2.29379	-2.45357	2.16161
	-2.07361	2.48733	1.77283
	-1.931	2.27781	1.90654
	-2.12922	2.48034	2.0255
	-2.15271	2.44915	2.07945
	-2.57826	1.92903	1.96119
	-1.85843	2.36448	2.10341
	1.36393	-2.38311	2.20751
	-2.28896	2.38081	2.06333
	-0.355455	-2.40615	2.03942
	2.0693	-2.48241	2.06043
	-2.69747	2.26374	2.02096
	2.76219	1.73522	2.0727
	2.75282	1.82852	2.00827
	2.09174	-2.47876	1.85739
	2.00863	-2.50415	1.97241
	2.09336	-2.46918	1.83513
	2.70957	-2.32369	1.85513
	2.49842	-2.46514	1.92115
	-2.59202	2.00375	2.05037
	-2.79743	0.75594	2.03694
	-1.95681	2.44042	2.07787
	-2.51623	2.14999	1.86578
	-2.25607	0.626333	0.893109
	-0.378464	0.496686	0.0610741
	-1.95064	2.43067	2.10379
	-1.93763	2.46439	2.11264
	1.61206	-2.41856	2.1761
	-0.204127	-2.42498	2.10925
	2.34815	-2.44072	2.16765
	-2.18432	2.34466	1.92589
	-2.69396	1.92412	2.14101
	-2.49524	1.92857	1.68404
	2.4264	-2.3554	2.18335
	2.74523	1.84407	2.09613
	2.71206	-2.20033	2.10896
	-0.0073143	-2.50373	1.95544
	-0.521044	-1.00302	0.784176
	-2.15905	2.51165	1.82283
	-0.0393004	-2.48852	2.02317
	-0.332943	-2.4232	2.09601
	-2.17007	2.39586	2.06149
	2.03737	-2.46162	1.92513
	-2.61008	1.96977	1.95141
	2.15453	-2.48433	1.91727
	2.80868	1.82763	1.81831
	2.15808	-2.4641	1.84014
	-2.50661	2.44563	2.13228
	0.0155715	-2.47354	2.13302
	2.43254	-2.45478	2.03675
	2.14768	-2.49356	2.07652
	2.58535	-2.45368	2.14617
	-2.5828	2.11302	1.99668
	0.284266	2.48328	1.76921
	-1.96128	2.34552	2.16466
	2.29779	-2.4077	1.93179
	-2.21033	2.42341	1.9945
	2.66306	2.19626	2.10868
	-0.159887	-2.46783	2.12098
	2.68059	2.23277	2.16508
	2.78959	2.11076	1.94956
	-1.98589	2.44072	2.10251
	-2.53966	2.09017	1.91769
	2.78652	1.98635	2.15812
	1.42259	-2.43852	2.18502
	2.45181	-2.44115	2.15609
	2.7787	1.88166	2.08196
	-2.53813	1.84415	0.0129033
	2.47686	-2.44444	2.15981
	-2.04146	2.40519	1.89599
	-1.9789	2.46078	2.14242
	-1.92221	2.399	2.08661
	-1.94919	2.47868	2.05313
	2.46975	-2.39083	2.18999
	-2.61372	1.9824	1.97728
	-2.04046	2.45554	1.75128
	2.41776	-2.43371	2.15824
	2.72438	-2.24241	2.04082
	2.38294	-2.25129	2.16666
	-2.49202	2.43068	2.13309
	-2.16228	2.28321	1.91377
	2.77051	1.9057	2.07926
	2.62696	2.20641	2.15836
	2.13916	-2.4892	1.51223
	-2.24869	2.4244	1.93949
	-0.387517	-2.28063	2.10034
	2.71778	2.22076	2.12486
	-2.5739	2.00853	1.86254
	2.03402	-2.48437	1.88401
	2.77787	-1.27824	1.41874
	2.33945	-2.47481	2.08158
	2.76008	1.89581	2.10288
	2.78518	2.05428	1.88381
	-2.4122	2.40369	2.09827
	2.37253	-2.5206	1.92221
	-1.97033	2.51487	1.86396
	-2.45435	1.78278	1.98187
	-2.27123	2.453	1.70129
	2.40882	2.2634	1.92259
	-1.95127	2.4245	1.70491
	-2.81842	1.08622	1.77682
	-2.37129	2.41268	1.99198
	1.8452	-2.46152	1.89522
	-2.56953	1.87521	2.03583
	-2.64441	2.15338	2.0764
	1.24826	-2.49062	2.0923
	-0.102717	-2.40877	2.04732
	-1.05029	-1.69495	0.309614
	-2.11969	2.35634	1.94052
	2.43923	-2.40358	2.17132
	-1.84752	2.32112	1.87086
	1.90376	-2.41104	2.14982
	-2.04337	2.36314	1.9609
	-0.354177	-2.33911	2.11351
	-2.47364	2.14342	1.88968
	-1.74184	2.35927	1.85372
	2.7641	1.79363	2.18922
	-2.59058	1.99497	1.97066
	2.58072	-2.49596	2.14959
	2.33955	-2.50563	2.00812
	2.7684	2.08205	1.99483
	-2.53755	1.95426	1.98697
	2.71211	2.20701	2.13257
	-1.96434	2.40541	2.12906
	2.70357	1.79322	2.15758
	-0.246745	-2.49639	2.0119
	-2.58741	2.17355	1.88662
	-2.58603	2.4884	2.01127
	2.21322	-2.44617	2.04484
	2.75417	1.92797	2.04554
	-1.90075	2.4529	2.0115
	-0.067338	-2.46993	2.10866
	2.18215	-2.49319	1.90996
	-0.337899	0.0831531	0.0373893
	-1.88997	2.39908	2.03745
	-1.88784	2.31591	2.11347
	-1.90258	2.37807	2.17566
	-1.91247	2.45014	2.1226
	-1.88824	2.4153	2.06512
	2.71333	1.76591	2.12299
	-2.39215	2.49665	1.57516
	-2.14404	2.47175	1.89628
	-2.38835	2.4112	2.1153
	2.65081	-2.13756	2.13991
	-1.73558	2.33319	1.90636
	-1.84061	2.47198	2.05085
	-2.31646	2.47179	2.06265
	2.25937	-2.48793	2.12491
	-1.51813	-1.07985	0.785023
	1.89035	-2.42952	2.10661
	2.67798	-2.18416	2.16671
	-2.52871	2.46197	1.95314
	-0.217508	-2.38727	2.13146
	2.33526	-2.50603	1.95594
	1.97792	-2.43818	1.90703
	2.22879	-2.50641	1.78037
	-1.94176	2.23877	1.73797
	-0.177881	-2.44753	2.01168
	-2.04512	2.45122	2.07043
	2.76714	1.96587	2.0467
	-2.51538	1.96447	1.97343
	0.0177322	-2.47556	2.07636
	2.37334	-2.43897	2.1365
	2.65972	2.21434	2.10131
	-2.36059	2.30019	2.04207
	-2.52654	2.09933	1.85304
	2.6252	1.81778	2.19229
	2.44463	-2.5018	2.01848
	2.74311	1.90056	2.15241
	2.23611	-2.4898	2.05803
	2.32943	-2.45621	2.19227
	-0.110255	-2.49119	2.04373
	0.111488	-2.48801	2.11149
	-2.65041	1.89794	2.09582
	-2.46024	1.86562	1.89409
	-2.47384	1.8599	1.96976
	-2.39064	2.37537	2.12159
	-2.28347	2.39932	2.16062
	-1.91883	2.45001	2.09356
	2.2543	-2.46884	2.16906
	-2.70669	1.82727	2.00362
	-2.1517	2.39647	2.06364
	2.05536	-2.48475	1.9288
	2.78332	-2.095	1.97766
	-1.77135	2.29905	2.12828
	-0.0383163	-2.48214	2.11507
	-1.92203	2.36438	2.13895
	-1.84876	2.3229	2.16535
	-2.09423	2.50036	1.80848
	-2.00921	2.45075	2.04355
	2.76689	2.08022	2.06591
	-2.45284	2.45335	2.02483
	-2.33374	2.42847	2.04365
	-2.5738	1.85061	1.88739
	2.70984	-2.23161	2.137
	-0.0192998	-2.44698	1.96996
	-2.64787	2.19196	1.8523
	2.79418	1.98242	2.01377
	2.74292	1.861	2.18312
	-2.28641	2.48633	1.74183
	2.35431	-2.29263	2.1598
	2.70439	2.10433	2.10902
	2.69215	1.79824	2.12057
	-2.65412	1.97033	2.08349
	1.98576	-2.43598	1.93832
	-2.71011	1.90394	2.06436
	2.31036	-2.35414	2.17371
	-1.89178	2.47198	1.69803
	-1.87327	2.42955	2.10327
	-2.75458	1.92631	1.95951
	-2.64733	1.94789	2.06236
	-0.334148	-2.3074	2.0972
	-1.94087	2.46823	1.97524
	2.16665	-2.36516	2.20094
	-1.8537	2.36621	1.33244
	2.37505	-2.33399	2.15706
	-1.92017	2.34522	2.09505
	2.4834	-2.45756	2.09494
	-1.80266	2.48734	1.82359
	2.74946	1.92558	2.14583
	-2.74544	1.72396	1.892
	2.72015	-2.22446	2.16621
	2.60616	-2.24227	2.1922
	1.44339	-2.49546	2.08002
	-0.287992	-2.3697	2.0587
	-2.74812	2.04568	2.13548
	-2.59309	1.95147	2.0785
	2.75778	2.01909	2.13698
	1.80245	-2.4717	1.72331
	2.42586	-2.41944	2.17135
	2.66171	-2.12003	2.17276
	-2.33831	2.43537	2.07135
	1.7786	-2.50905	1.76848
	-2.52869	2.4536	1.81985
	2.38483	-2.24316	2.15503
	2.80452	1.81816	1.30249
	2.24438	-2.4893	1.81532
	2.66533	2.1728	2.13064
	-2.56801	2.45939	2.00029
	2.72211	1.83333	2.08356
	-0.42682	-2.33535	2.09977
	-1.8944	2.43149	2.12308
	1.476	2.48845	2.2175
	2.72496	2.09021	2.10051
	-0.118396	2.49425	1.53563
	2.72474	1.75065	1.98019
	-2.53931	1.93117	1.95924
	-1.98769	2.35044	1.99252
	1.95391	-2.45206	1.82817
	2.17083	-2.48277	2.10124
	-2.58717	1.93148	2.0067
	-1.91965	2.35365	1.92775
	-2.3722	2.46391	2.06202
	2.40147	-2.45621	2.04796
	-0.255842	-2.34551	2.14186
	-1.91894	2.44882	2.15639
	-0.0609034	-2.43378	2.02196
	-2.66127	2.19608	1.94944
	-1.94398	2.47486	2.09296
	-2.11901	2.36827	1.98294
	2.79555	1.07395	1.34841
	-2.42608	2.44093	1.90924
	-1.83274	2.27274	2.17659
	1.59103	-2.45901	2.20943
	-2.63526	2.01797	1.95915
	-2.09101	2.50786	1.40313
	-0.0971038	-2.45519	2.08211
	-2.44486	2.38521	2.10524
	2.76241	2.02179	1.8945
	-0.418233	-2.3963	2.14568
	2.76443	2.05749	2.15129
	2.74685	1.85453	2.12063
	2.05291	-2.46473	2.13201
	-2.72383	1.38543	1.49455
	2.17812	-2.40885	2.20307
	2.78087	1.84123	2.1129
	-0.0692481	-2.46584	2.06867
	-2.51881	1.95791	1.99539
	-2.10438	2.48834	2.05109
	-2.3261	2.33198	2.03272
	2.80265	1.9608	1.88867
	-2.55293	1.85684	1.95591
	-1.96095	2.28767	1.97518
	-2.03916	2.46261	2.13849
	1.90186	-2.48445	1.91179
	-2.54456	1.89785	1.96171
	2.65091	1.73391	2.11414
	-1.86647	2.39968	2.06816
	1.7593	-2.49738	1.81727
[truncated: 5,687 more rows]

## Sheet: Fig_1C
	State space coordinates			Representative State 1																Representative State 2																Representative State 3
	x	y		Blue			Orange			Yellow			Pink			Green				Blue			Orange			Yellow			Pink			Green				Blue			Orange			Yellow			Pink			Green
	-5.61714	6.64922		x (m)	y (m)	z (m)	x (m)	y (m)	z (m)	x (m)	y (m)	z (m)	x (m)	y (m)	z (m)	x (m)	y (m)	z (m)		x (m)	y (m)	z (m)	x (m)	y (m)	z (m)	x (m)	y (m)	z (m)	x (m)	y (m)	z (m)	x (m)	y (m)	z (m)		x (m)	y (m)	z (m)	x (m)	y (m)	z (m)	x (m)	y (m)	z (m)	x (m)	y (m)	z (m)	x (m)	y (m)
	1.05173	-0.971014		-1.88312	2.46281	2.0939	2.7987	1.90478	2.12745	2.79999	1.77596	1.90388	2.47393	-2.49939	2.08126	-2.05413	2.5	1.91358		-1.85667	2.49865	2.05957	2.74257	-2.2819	2.01549	1.89368	-2.5	1.64063	2.38675	-2.49996	1.93788	-1.94496	2.49927	2.0655		-1.90305	2.42128	1.98848	-2.16397	2.504	1.92164	2.01346	-2.5	1.26378	2.49695	-2.49993	2.06454	-2.01876	2.4999
	1.13439	-0.810813		-1.90846	2.40167	2.03684	2.77413	1.92197	2.13956	2.79957	1.7262	1.85531	2.49723	-2.5	1.90422	-2.02236	2.50875	1.93615		-1.92095	2.47447	2.0953	2.79359	-2.32481	2.17931	1.877	-2.5	1.65237	2.37125	-2.49995	1.94548	-1.99809	2.49997	1.95136		-1.88511	2.46073	2.09143	-2.43339	2.3975	2.05125	1.97929	-2.5	1.5493	2.47161	-2.4996	2.00794	-2.00556	2.4799
	-4.62341	-2.40299		-1.86611	2.44713	2.0916	2.78362	1.88369	2.00973	2.79992	1.78178	1.91509	2.46897	-2.49967	2.06306	-2.04969	2.5	1.91291		-1.884	2.40125	2.11456	2.41898	-2.35263	2.19574	1.92962	-2.49994	1.47762	2.46502	-2.49984	2.03086	-2.02342	2.46416	1.99825		-1.88737	2.45583	2.0582	-2.04756	2.49844	2.01611	1.89621	-2.5	1.45357	2.46717	-2.49428	2.05112	-1.96485	2.48347
	-2.13708	-7.49097		-1.79955	2.37682	2.1808	2.79865	1.90876	2.15523	2.69149	1.95805	2.06712	2.46992	-2.4996	2.07763	-2.0581	2.5	1.93427		-1.80867	2.44441	2.02782	2.69923	-2.18166	2.16883	1.84566	-2.5	1.43818	2.4506	-2.49996	2.03112	-2.02733	2.49994	1.91447		-1.85889	2.4686	2.05178	-1.98925	2.39592	2.02322	1.91721	-2.5	1.38798	2.48044	-2.49967	2.04786	-1.96584	2.49696
	1.08757	-0.915575		-1.85338	2.37043	2.05101	2.79913	2.01546	2.18602	2.79999	1.84848	1.72311	2.3804	-2.49998	1.8804	-1.94738	2.5	1.91821		-1.84173	2.38023	2.05314	2.79626	-2.35647	2.21571	1.97088	-2.5	1.28456	2.48475	-2.49992	2.08186	-2.01049	2.49977	1.88634		-1.91522	2.49173	2.08607	-2.47822	2.42918	1.97741	1.98374	-2.49984	1.64878	2.47003	-2.4987	2.03188	-1.96099	2.49993
	-3.35557	3.81063		-1.90939	2.4062	2.04896	2.79804	1.90624	2.13186	2.7777	1.96438	2.08545	2.47304	-2.49987	2.05391	-2.03729	2.5	1.91997		-1.87483	2.49257	2.06764	2.79974	-2.34908	2.11403	1.88539	-2.5	1.63084	2.36325	-2.5	1.92815	-2.0029	2.49592	2.09116		-1.88178	2.48895	2.06835	-2.04615	2.49711	2.04939	1.90347	-2.5	1.45882	2.42318	-2.48239	2.0346	-1.96192	2.49107
	4.33938	0.916535		-1.88647	2.49569	2.05052	2.79054	1.90834	2.12536	2.79915	1.90718	1.90325	2.44265	-2.49997	2.02652	-2.00536	2.49841	1.96001		-1.86151	2.49595	2.07944	2.68253	-2.16897	2.19362	1.88821	-2.5	1.64118	2.3893	-2.5	1.95157	-1.96836	2.45685	1.95623		-1.90094	2.47298	2.09643	-2.08921	2.43907	2.10012	1.99685	-2.5	1.28399	2.40948	-2.49994	1.98997	-1.99164	2.48503
	4.34313	0.685343		-1.8628	2.49495	2.0357	2.67939	1.95056	1.92194	2.8	1.88865	1.72562	2.45651	-2.49992	2.04593	-2.05408	2.49725	1.96577		-1.85879	2.49874	2.05875	2.79274	-2.23349	2.18264	1.89635	-2.5	1.64003	2.37938	-2.49992	1.93549	-1.92377	2.49964	2.05774		-1.87751	2.49637	2.0666	-2.16715	2.49243	2.09585	1.8945	-2.5	1.65663	2.39824	-2.49999	1.95567	-2.05131	2.4975
	-3.14358	3.36695		-1.81215	2.41369	2.03444	2.78412	1.90609	2.02641	2.8	1.82368	1.70449	2.36055	-2.5	1.93871	-2.02903	2.49899	1.93524		-1.88838	2.4709	2.07128	2.38627	-2.24325	2.18445	1.91759	-2.49997	1.45466	2.46459	-2.49976	2.04417	-2.01615	2.49263	2.0061		-1.91404	2.44958	2.10436	-2.30551	2.49948	1.94512	1.88065	-2.5	1.62565	2.34648	-2.5	1.98501	-2.03071	2.49978
	5.80277	-2.17054		-1.90855	2.36126	2.02871	2.79705	2.02079	2.18099	2.76072	1.95384	2.1157	2.47419	-2.49989	2.06291	-2.0564	2.49998	1.94073		-1.826	2.42988	2.01514	2.79998	-2.34821	2.10583	1.83354	-2.5	1.48471	2.44259	-2.49998	2.03565	-1.97139	2.49992	1.91132		-1.89112	2.44219	2.06513	-2.11978	2.48531	2.03584	1.91959	-2.5	1.45326	2.47044	-2.49998	2.08242	-1.97001	2.48636
	4.41842	4.40707		-1.9073	2.38554	2.04403	2.79283	1.912	2.15103	2.79964	1.7382	1.8834	2.50345	-2.49991	1.95908	-2.13938	2.48128	1.99814		-1.81362	2.48595	2.10541	2.73171	-2.24881	1.98689	1.83658	-2.5	1.42378	2.43716	-2.5	2.01814	-2.04129	2.49995	1.92966		-1.92112	2.46475	2.10018	-2.30421	2.49986	1.95604	1.9242	-2.5	1.67487	2.39027	-2.49991	1.94601	-2.01949	2.49994
	5.90871	-2.10054		-1.8757	2.45229	2.10911	2.79454	1.89737	1.99892	2.8	1.81096	1.7875	2.47754	-2.4999	2.03219	-2.04815	2.5	1.9138		-1.90084	2.48158	2.09593	2.37021	-2.49797	2.12328	1.96881	-2.49377	1.65518	2.42103	-2.49924	2.01006	-1.97099	2.49986	1.89663		-1.85237	2.41386	1.92511	-2.22581	2.49984	1.96333	2.02722	-2.5	1.27757	2.4973	-2.49999	2.06387	-2.0166	2.49967
	0.959679	-1.17514		-1.88789	2.49506	2.03921	2.77913	1.89914	2.13158	2.79795	1.89681	1.90473	2.44515	-2.49997	2.0328	-2.00889	2.49834	1.96437		-1.82253	2.43826	2.04246	2.79955	-2.33734	2.16707	1.83621	-2.5	1.5007	2.45408	-2.49998	2.04989	-1.96162	2.49997	1.91529		-1.87667	2.49559	2.05718	-2.18642	2.49982	2.00433	1.90431	-2.49986	1.67768	2.37107	-2.49883	2.04582	-2.00578	2.49182
	-9.35779	2.08717		-1.84421	2.42272	2.13902	2.79894	1.91256	2.15709	2.77233	1.98925	2.03388	2.47138	-2.49961	2.07577	-2.04281	2.5	1.92625		-1.90397	2.46634	2.10151	2.79654	-2.36864	2.17305	1.89403	-2.5	1.6502	2.37862	-2.49999	1.95492	-1.98465	2.5	1.97747		-1.82216	2.44176	2.05525	-2.42766	2.41473	2.11156	1.84498	-2.5	1.4235	2.44095	-2.5	2.03564	-2.02785	2.49995
	5.97751	-1.64038		-1.90921	2.37109	2.03276	2.79123	1.9765	2.18411	2.75364	2.05138	2.04816	2.47019	-2.49988	2.04352	-2.06117	2.49999	1.93184		-1.87346	2.49456	2.04697	2.79411	-2.39902	2.13354	1.92621	-2.50682	1.62194	2.35747	-2.49909	1.98545	-2.02768	2.49153	2.00262		-1.83739	2.49136	2.04475	-2.30233	2.26414	1.93687	1.84543	-2.5	1.424	2.44369	-2.5	2.01975	-2.01455	2.49981
	0.799389	-0.668536		-1.81833	2.42905	2.04868	2.75536	2.00998	2.17956	2.79998	1.86339	1.73382	2.3553	-2.49985	1.8781	-1.99776	2.49989	1.9556		-1.84352	2.4421	2.05263	2.79872	-2.30895	2.1805	1.82799	-2.5	1.46599	2.44069	-2.49999	2.05647	-1.97581	2.5	1.91026		-1.92055	2.47007	2.12038	-2.2915	2.49985	1.96267	1.86316	-2.5	1.59987	2.36564	-2.5	1.98663	-2.01464	2.49986
	0.90867	-1.12768		-1.87761	2.45271	2.10091	2.7777	1.87736	2.00557	2.8	1.80029	1.80299	2.469	-2.49983	2.0269	-2.05715	2.5	1.92093		-1.87822	2.49303	2.06759	2.79997	-2.33148	2.09076	1.8839	-2.5	1.63181	2.36601	-2.5	1.93141	-1.99824	2.49472	2.09729		-1.88888	2.46113	2.09991	-2.42679	2.39397	2.05658	1.97947	-2.5	1.5109	2.4692	-2.49973	2.02266	-2.02523	2.48718
	4.40883	0.957695		-1.98775	2.49692	2.05617	2.79714	2.03943	2.18907	2.8	1.88295	1.7365	2.42216	-2.49999	2.01401	-2.03317	2.49923	2.01712		-1.78068	2.31367	2.06215	2.79937	-2.29931	2.05348	1.89221	-2.49785	1.50114	2.44236	-2.49997	2.02204	-1.96326	2.49981	1.87957		-1.91335	2.48769	2.10236	-2.31983	2.32365	2.01928	1.99032	-2.5	1.2407	2.38039	-2.49935	1.81783	-2.01078	2.49918
	0.942431	-0.945289		-1.91413	2.39182	2.03379	2.79205	1.92822	2.13811	2.79949	1.75123	1.85637	2.51538	-2.49994	1.87327	-2.15394	2.49091	1.99624		-1.88454	2.43729	2.05701	2.7673	-2.27079	2.19795	1.99004	-2.49998	1.39484	2.42985	-2.49997	1.97157	-2.00143	2.48656	1.99037		-1.91639	2.49088	2.08668	-2.40892	2.38763	1.99385	1.98686	-2.5	1.60707	2.47277	-2.4997	2.03574	-1.95368	2.49996
	-6.23761	3.20403		-1.87646	2.44676	2.10681	2.7902	1.88585	2.00335	2.8	1.80626	1.80294	2.47193	-2.49986	2.03236	-2.05602	2.5	1.9271		-1.87627	2.49126	2.05767	2.77916	-2.24137	2.16318	1.94318	-2.49736	1.86924	2.36248	-2.49477	2.07269	-1.88703	2.49528	1.9224		-1.78636	2.46758	1.99281	-2.37141	2.32791	1.98044	1.85882	-2.49421	1.48637	2.44133	-2.49999	2.02071	-1.97843	2.49987
	-9.56217	1.72728		-1.89011	2.49888	2.07743	2.79997	1.94222	2.03563	2.8	1.88246	1.73009	2.45667	-2.5	2.0664	-1.9988	2.49946	1.99475		-1.80953	2.43147	2.01149	2.79462	-2.22219	2.11177	1.84423	-2.5	1.42447	2.45136	-2.49998	2.01578	-2.03386	2.49979	1.92226		-1.89079	2.45457	2.09592	-2.037	2.42636	2.10713	1.99929	-2.5	1.28399	2.41394	-2.49994	1.98797	-1.98889	2.48341
	5.8927	-1.81312		-1.82365	2.44049	2.08062	2.79893	2.05764	2.1919	2.8	1.85563	1.70753	2.42126	-2.5	1.96718	-2.02991	2.49953	1.97422		-1.84899	2.35753	2.07925	2.79455	-2.32411	2.09961	1.8347	-2.5	1.50919	2.44397	-2.5	2.03527	-1.95729	2.49986	1.90855		-1.86985	2.49646	2.05781	-2.14767	2.49801	2.05305	1.89541	-2.5	1.64453	2.37994	-2.5	1.95749	-1.96764	2.49315
	-4.12431	-1.17161		-1.89467	2.45556	2.0947	2.66974	1.75283	1.9883	2.8	1.76538	1.81272	2.46881	-2.49971	2.01609	-2.05465	2.5	1.92394		-1.826	2.43731	2.04168	2.79945	-2.35241	2.16808	1.8321	-2.5	1.49742	2.44929	-2.5	2.04212	-1.96328	2.49987	1.91343		-1.88088	2.45971	2.08987	-2.051	2.43797	2.08223	2.0101	-2.5	1.28407	2.47007	-2.49961	2.04938	-1.97398	2.49373
	0.714931	3.85738		-1.9107	2.40686	2.0487	2.79888	1.91293	2.13224	2.78549	1.94693	2.04957	2.47385	-2.49983	2.05802	-2.03512	2.5	1.9169		-1.85677	2.49877	2.05878	2.79243	-2.23334	2.18177	1.89371	-2.5	1.63843	2.37612	-2.49991	1.93445	-1.9236	2.49963	2.05605		-1.79306	2.41157	2.00424	-2.45004	2.44788	2.12331	1.83664	-2.5	1.42012	2.4403	-2.5	2.02307	-2.01218	2.49959
	-4.09086	-4.77166		-1.88586	2.37799	2.0599	2.79736	1.89836	2.1305	2.77432	1.97092	2.08647	2.45893	-2.49988	2.05441	-2.05853	2.49999	1.923		-1.86381	2.48041	2.08026	2.75241	-2.32986	2.17506	1.98749	-2.49989	1.54256	2.48256	-2.49924	2.03599	-2.01555	2.49998	1.91445		-1.89108	2.44936	2.05006	-2.23376	2.49992	1.95496	2.01545	-2.5	1.27861	2.49533	-2.5	2.07912	-2.04405	2.49979
	-1.47709	-5.72373		-1.88198	2.49903	2.05828	2.7999	1.93383	2.02815	2.8	1.88196	1.72821	2.4507	-2.49998	2.05052	-1.98926	2.49965	1.92657		-1.83162	2.44862	2.04884	2.79993	-2.14643	2.07084	2.04633	-2.5	1.61271	2.44388	-2.49957	2.09895	-2.0438	2.4969	1.97506		-1.89483	2.45978	2.06719	-2.16786	2.49156	2.0888	1.90651	-2.5	1.47442	2.47237	-2.49933	2.11125	-1.98445	2.49813
	2.78706	-3.72858		-1.80163	2.40407	2.0387	2.79722	1.99819	2.09791	2.8	1.86004	1.71708	2.40732	-2.5	1.95159	-2.02597	2.49882	1.93983		-1.88429	2.44197	2.06119	2.76186	-2.24112	2.19285	1.99291	-2.49999	1.33973	2.4342	-2.49991	2.01047	-1.99561	2.4746	1.97681		-1.85429	2.44002	1.91018	-2.22674	2.49984	1.96563	2.02974	-2.5	1.28126	2.50092	-2.49999	2.07011	-2.01012	2.49983
	6.12678	-1.80944		-1.88736	2.31811	1.96424	2.79915	2.02427	2.17476	2.79935	1.86857	1.72735	2.43889	-2.48105	1.91869	-1.99425	2.49897	1.92408		-1.89666	2.48863	2.10938	2.35096	-2.49848	2.10554	1.97071	-2.4893	1.7006	2.4185	-2.49933	2.00786	-1.9714	2.5	1.89368		-1.87042	2.4978	2.06097	-2.09272	2.4679	2.08285	1.88153	-2.5	1.65133	2.37526	-2.5	1.96687	-1.95525	2.48925
	2.28866	1.42216		-1.79599	2.37541	2.17598	2.7986	1.91215	2.16158	2.71976	1.95192	2.06279	2.46574	-2.49944	2.08012	-2.05685	2.5	1.92794		-1.8365	2.4464	2.0423	2.79712	-2.29639	2.17559	1.82935	-2.5	1.4691	2.44346	-2.49991	2.05958	-1.97171	2.5	1.90482		-1.90784	2.48128	2.10679	-2.42985	2.43241	2.04132	1.99187	-2.5	1.24506	2.37853	-2.49935	1.81364	-2.00914	2.49921
	-4.87456	-4.60902		-1.8033	2.41369	2.03367	2.78753	1.9032	2.03751	2.8	1.83144	1.70137	2.36737	-2.5	1.93787	-2.02461	2.49926	1.9414		-1.90949	2.46541	2.08333	2.76162	-2.25778	2.19499	1.87827	-2.49999	1.64645	2.37842	-2.49996	1.93961	-2.00081	2.49982	1.96516		-1.89949	2.42297	2.09569	-2.30716	2.50777	1.91601	1.9323	-2.5	1.70749	2.3873	-2.49988	1.96237	-1.99885	2.49999
	-4.84034	-4.69624		-1.80464	2.41233	2.04017	2.70106	1.93079	2.07817	2.79999	1.83115	1.69951	2.26522	-2.5	1.94949	-2.01579	2.49941	1.90574		-1.88639	2.49634	2.04059	2.79915	-2.34145	2.09992	1.88902	-2.5	1.62327	2.36429	-2.49982	1.91654	-1.96856	2.49898	2.05806		-1.88043	2.48535	2.06597	-2.0446	2.4984	2.04042	1.89749	-2.5	1.4619	2.44468	-2.44604	2.16992	-1.91283	2.47155
	-9.00152	-1.36431		-1.79891	2.3944	2.03685	2.76407	2.04864	2.1878	2.8	1.86002	1.70952	2.36187	-2.49998	1.87759	-1.99808	2.49982	1.95382		-1.88015	2.49421	2.06965	2.79954	-2.34162	2.12173	1.88529	-2.5	1.64584	2.34827	-2.49985	1.9397	-1.98412	2.49852	2.1011		-1.8706	2.49782	2.06099	-2.09287	2.4677	2.08309	1.88144	-2.5	1.65131	2.37515	-2.5	1.96685	-1.95544	2.48949
	4.17374	4.73857		-1.88645	2.41063	2.14689	2.74777	2.30609	2.14143	2.79869	1.8718	1.92316	2.45702	-2.49998	1.9933	-1.99374	2.49874	1.9305		-1.81965	2.37542	2.05999	2.7991	-2.33565	2.16673	1.84244	-2.5	1.48952	2.44034	-2.49998	2.02333	-1.96003	2.49991	1.89189		-1.79576	2.42531	2.00422	-2.43664	2.42884	2.1265	1.83331	-2.5	1.43288	2.438	-2.5	2.03422	-2.01	2.49974
	-10.1134	4.21084		-1.81778	2.42239	2.04432	2.79519	2.04925	2.16936	2.79999	1.86156	1.72152	2.36233	-2.49948	1.89005	-2.00455	2.49984	1.92154		-1.83366	2.47417	2.08454	2.74463	-2.25661	2.17752	1.89771	-2.5	1.38604	2.47837	-2.49988	2.05424	-1.97327	2.51799	1.96994		-1.91293	2.45818	2.10896	-2.3189	2.49941	1.96407	1.8923	-2.5	1.64668	2.29953	-2.5	1.99458	-2.0163	2.49991
	-4.57691	5.27982		-1.80423	2.41373	2.03443	2.79012	1.90436	2.03766	2.8	1.83248	1.70137	2.36778	-2.5	1.93823	-2.02333	2.49926	1.9414		-1.87715	2.49574	2.07268	2.76985	-2.26889	2.14519	1.88517	-2.5	1.65993	2.42084	-2.49173	2.17226	-1.87736	2.49846	1.93412		-1.92004	2.45893	2.11535	-2.31248	2.4996	1.95109	1.88577	-2.5	1.64266	2.33424	-2.5	1.99315	-2.0238	2.49987
	-1.54233	-5.51798		-1.92408	2.40302	2.05887	2.7983	1.91245	2.1237	2.79998	1.94781	1.94102	2.47068	-2.49985	2.03801	-2.05364	2.5	1.92062		-1.78267	2.40069	2.11757	2.79965	-2.35321	2.19768	1.9998	-2.5	1.25541	2.49384	-2.49997	2.07777	-1.99925	2.49965	1.89537		-1.90271	2.49339	2.08162	-2.12335	2.47209	1.93036	2.00219	-2.5	1.28314	2.49689	-2.4998	1.99389	-1.99159	2.49858
	4.15257	0.727977		-1.87924	2.44267	2.08657	2.79489	1.9083	2.12734	2.79999	1.76357	1.91118	2.48707	-2.49972	2.07993	-2.04735	2.5	1.91915		-1.87711	2.49452	2.07441	2.77011	-2.25186	2.1294	1.8797	-2.5	1.65967	2.41037	-2.49667	2.1037	-1.88293	2.49631	1.9343		-1.91999	2.45893	2.10954	-2.31246	2.4996	1.94967	1.88326	-2.5	1.64007	2.32908	-2.5	1.99315	-2.02433	2.49987
	1.09081	-0.689832		-1.80423	2.42767	2.05199	2.70617	1.89524	2.19106	2.8	1.84736	1.69959	2.29141	-2.5	1.96735	-2.01359	2.49937	1.90152		-1.8789	2.49078	2.056	2.79936	-2.34486	2.10921	1.89005	-2.5	1.62768	2.36637	-2.49999	1.91678	-1.96219	2.49914	2.07719		-1.79311	2.41498	2.00443	-2.45286	2.45314	2.12089	1.8404	-2.5	1.41855	2.44031	-2.5	2.02275	-2.01201	2.49968
	-6.6735	-2.5312		-1.79311	2.40599	2.03705	2.78292	1.93108	1.9945	2.8	1.84727	1.71094	2.40071	-2.5	1.96262	-2.01838	2.49938	1.94721		-1.85026	2.35755	2.08006	2.79466	-2.32463	2.09961	1.83413	-2.5	1.50867	2.44353	-2.5	2.03496	-1.95759	2.49986	1.90855		-1.87047	2.49781	2.06098	-2.09275	2.46785	2.08291	1.8815	-2.5	1.65132	2.37523	-2.5	1.96687	-1.95531	2.48932
	-3.86813	-7.03741		-1.82448	2.41966	2.13701	2.79996	1.81311	1.95643	2.8	1.64516	1.50888	2.42926	-2.49636	2.05968	-1.95357	2.4915	2.0755		-1.87069	2.44986	2.06977	2.52914	-2.45409	2.19244	1.95677	-2.5	1.47626	2.47306	-2.4996	2.01836	-2.00332	2.49994	1.91621		-1.86762	2.4942	2.07526	-2.13917	2.48621	2.09649	1.82399	-2.49986	1.5073	2.36572	-2.49814	2.0473	-1.98503	2.49327
	-9.83976	1.97505		-1.86305	2.49886	2.07556	2.7908	1.9345	2.13508	2.79999	1.8701	1.79981	2.46104	-2.5	2.04189	-2.01266	2.49997	1.93244		-1.89284	2.48205	2.05431	2.71848	-2.27087	2.19924	1.99033	-2.5	1.27389	2.40364	-2.4898	1.85073	-2.02309	2.49909	1.91802		-1.89729	2.45045	2.06806	-2.12484	2.48677	2.03689	1.91691	-2.5	1.45596	2.46972	-2.5	2.08456	-1.98178	2.48641
	1.00318	-0.668314		-1.87857	2.44861	2.02356	2.78482	2.01132	2.18647	2.8	1.88931	1.75626	2.45336	-2.49998	2.05283	-2.04889	2.49956	2.00991		-1.83915	2.47622	2.08771	2.7484	-2.24815	2.16041	1.8995	-2.5	1.38601	2.47837	-2.49987	2.05404	-2.01229	2.49896	1.93468		-1.86077	2.49534	2.07309	-2.15219	2.49469	2.10644	1.8991	-2.5	1.66694	2.396	-2.5	1.95673	-1.9618	2.48879
	4.3097	0.86088		-1.83004	2.46813	2.03857	2.70799	1.95357	2.17166	2.79999	1.86164	1.76065	2.44409	-2.49999	2.03634	-2.04342	2.49939	2.021		-1.82378	2.43681	2.04883	2.8	-2.18887	2.072	2.12991	-2.49992	1.90472	2.44898	-2.49971	2.09054	-2.04184	2.49486	1.97648		-1.90198	2.49324	2.08017	-2.11461	2.45961	1.91726	2.00215	-2.5	1.28337	2.49687	-2.4998	1.99389	-1.99209	2.49858
	0.812159	-1.13158		-1.88299	2.48324	2.03303	2.77788	1.89607	2.12389	2.79658	1.89291	1.90619	2.44551	-2.49996	2.02205	-2.00291	2.49703	1.97011		-1.87874	2.49873	2.06068	2.69186	-2.13894	2.18269	1.87463	-2.5	1.65464	2.3752	-2.49999	1.96072	-1.96137	2.47557	1.92144		-1.86785	2.45943	2.05761	-1.90767	2.30776	2.0913	1.89943	-2.5	1.36836	2.4746	-2.49988	2.03431	-2.00012	2.49999
	-5.39749	6.8221		-1.92408	2.403	2.05885	2.79827	1.91244	2.12512	2.79998	1.94736	1.93724	2.47048	-2.49986	2.03801	-2.05403	2.49999	1.92049		-1.86815	2.49132	2.06616	2.76873	-2.21884	2.16142	1.91008	-2.49992	1.64822	2.37704	-2.49199	2.06828	-1.87871	2.49851	1.93158		-1.85524	2.45559	1.99904	-1.98705	2.35917	2.02912	1.91851	-2.5	1.37735	2.48374	-2.49974	2.03565	-1.95869	2.49421
	1.14749	-0.909571		-1.87213	2.49448	2.05446	2.7863	1.88811	2.12147	2.79933	1.91445	1.89222	2.45368	-2.5	2.03287	-2.00016	2.49757	1.9649		-1.86914	2.4909	2.06722	2.76965	-2.17658	2.09764	1.91079	-2.49993	1.64862	2.37962	-2.4954	2.0677	-1.88388	2.49821	1.93537		-1.88692	2.41743	2.04424	-2.22879	2.49983	1.95594	2.03566	-2.5	1.27949	2.49431	-2.5	2.06199	-2.04323	2.49975
	4.42511	0.815991		-1.9306	2.39818	2.058	2.7978	1.91263	2.13538	2.79996	1.86172	1.8836	2.46261	-2.49983	2.05104	-2.05178	2.49999	1.91906		-1.89353	2.48766	2.10842	2.44364	-2.49046	2.10326	1.98455	-2.49861	1.68517	2.41419	-2.4963	2.04487	-1.97305	2.49719	1.89274		-1.86758	2.49419	2.07566	-2.13621	2.48325	2.09253	1.88736	-2.49914	1.63646	2.36575	-2.49808	2.047	-1.97734	2.49378
	-8.59059	-0.359934		-1.89949	2.46848	2.10024	2.66931	1.75973	1.98641	2.8	1.76538	1.82224	2.46653	-2.49966	2.01382	-2.05676	2.5	1.92399		-1.8497	2.48229	2.09083	2.73318	-2.16297	1.96141	1.89951	-2.5	1.39208	2.47843	-2.49982	2.05501	-2.00686	2.5	1.92926		-1.92033	2.45079	2.10003	-2.30728	2.49972	1.96968	1.92636	-2.5	1.67827	2.37931	-2.49997	1.94881	-2.02439	2.49985
	4.29586	0.777006		-1.9201	2.40012	2.05918	2.7926	1.92389	2.15328	2.79939	1.74677	1.90059	2.49767	-2.5	1.96603	-2.15374	2.49349	2.03721		-1.862	2.4022	2.01952	2.70919	-2.3353	2.19163	1.91524	-2.5	1.44524	2.48399	-2.49955	2.07515	-1.97594	2.49793	1.9744		-1.87088	2.49784	2.06288	-2.14902	2.49694	2.0977	1.87443	-2.5	1.64368	2.3883	-2.49999	1.96962	-1.96374	2.49627
	1.0706	-0.805671		-1.89023	2.31818	1.97039	2.79888	2.02158	2.18172	2.79644	1.86808	1.71989	2.43774	-2.48066	1.92276	-1.99425	2.4989	1.93238		-1.83103	2.46945	2.08207	2.7418	-2.25617	2.18845	1.89694	-2.5	1.38598	2.47837	-2.49986	2.05334	-1.96925	2.50649	2.02331		-1.91205	2.44732	2.10151	-2.29973	2.49951	1.94427	1.87684	-2.5	1.62012	2.36411	-2.5	1.96948	-2.02723	2.4997
	0.382062	6.33045		-1.90321	2.3949	2.04516	2.79641	1.9205	2.1516	2.79982	1.74756	1.87829	2.52295	-2.50001	1.87225	-2.14299	2.49254	1.99766		-1.83513	2.41294	2.06348	2.79963	-2.21488	2.0786	1.97763	-2.49998	1.56035	2.46537	-2.49959	2.04845	-1.96687	2.48584	2.07941		-1.87496	2.49639	2.06203	-2.1677	2.49325	2.09473	1.89446	-2.5	1.65469	2.39828	-2.5	1.95383	-2.05131	2.49756
	5.93871	-2.1804		-1.86526	2.45637	2.11155	2.79882	1.91125	2.13499	2.79697	1.94218	1.86984	2.47687	-2.49952	2.08284	-2.04207	2.5	1.92098		-1.85679	2.38958	2.01953	2.70602	-2.3353	2.19338	1.91645	-2.5	1.45858	2.48485	-2.49954	2.07525	-1.99494	2.49507	2.00363		-1.83282	2.47385	2.02783	-2.38606	2.40464	2.06109	1.83727	-2.5	1.43923	2.4343	-2.5	2.03766	-2.03014	2.49897
	-3.98772	7.95105		-1.79716	2.40583	2.04378	2.69926	1.92241	2.0834	2.8	1.84866	1.70855	2.29272	-2.5	1.9648	-2.00882	2.49957	1.90206		-1.82439	2.44171	2.06479	2.76869	-2.15169	2.18861	2.13146	-2.49988	1.82879	2.44579	-2.49964	2.11297	-2.03729	2.49583	1.99324		-1.82655	2.44364	2.08269	-2.39768	2.36029	2.10072	1.84612	-2.5	1.43287	2.44317	-2.5	2.04862	-2.02717	2.49992
	0.955995	-0.946075		-1.80054	2.41472	2.04854	2.67103	1.921	2.02401	2.8	1.84149	1.70907	2.2671	-2.5	1.95923	-2.00513	2.49916	1.91874		-1.81062	2.44029	2.0368	2.79772	-2.22282	2.07637	1.83597	-2.5	1.42194	2.43709	-2.5	2.01256	-2.04004	2.49984	1.95238		-1.91612	2.4976	2.10168	-2.29476	2.49883	1.95206	2.01071	-2.49984	1.30631	2.46303	-2.5	2.05065	-2.02525	2.49957
	-6.13311	7.23246		-1.91109	2.37106	2.03072	2.79573	1.97664	2.17974	2.75113	2.05148	2.04639	2.46823	-2.49988	2.04236	-2.0624	2.49999	1.93105		-1.85671	2.49865	2.0593	2.74205	-2.28591	2.02077	1.89368	-2.5	1.64051	2.387	-2.49996	1.93771	-1.94561	2.49926	2.0655		-1.91643	2.4583	2.10898	-2.30884	2.49948	1.94738	1.88104	-2.5	1.63387	2.3277	-2.5	1.99393	-2.029	2.49986
	0.898247	-1.12026		-1.82586	2.40785	2.0632	2.79277	2.04883	2.19514	2.8	1.87441	1.74132	2.47486	-2.4989	2.05671	-2.0548	2.49961	1.99425		-1.81522	2.43559	2.04281	2.79986	-2.18794	2.03967	1.98461	-2.5	1.51391	2.46708	-2.49968	2.04035	-1.96423	2.46976	2.09295		-1.91521	2.46073	2.09999	-2.33386	2.49927	1.94462	1.88914	-2.5	1.6504	2.37101	-2.49997	1.94301	-2.02469	2.49983
	5.7777	-1.93512		-1.86994	2.45279	2.08232	2.70549	1.76889	1.98258	2.8	1.784	1.78085	2.48244	-2.49991	2.01612	-2.04846	2.5	1.90994		-1.82133	2.44435	2.05298	2.79963	-2.21907	2.06781	2.05871	-2.5	1.60495	2.46262	-2.4995	2.08679	-2.03719	2.49564	1.98988		-1.82845	2.46894	2.02846	-2.42877	2.43114	2.09308	1.83388	-2.5	1.43923	2.43448	-2.5	2.03777	-2.02242	2.49936
	-9.55888	1.65492		-1.89578	2.41793	2.13806	2.74517	2.30719	2.13253	2.79852	1.85466	1.92055	2.39611	-2.49985	1.86672	-1.97286	2.49868	1.91876		-1.83695	2.45145	2.0511	2.68692	-2.2619	2.15608	2.11254	-2.49833	1.94189	2.44951	-2.49983	2.00967	-2.05149	2.49768	1.97912		-1.86568	2.44386	1.9963	-1.98103	2.3569	2.0566	1.91531	-2.5	1.36307	2.48123	-2.49958	2.02704	-1.96576	2.49879
	-3.96314	-7.23602		-1.88061	2.49946	2.06587	2.79825	1.93514	2.10001	2.79972	1.87859	1.78947	2.44989	-2.49999	2.05373	-2.00881	2.5	1.91565		-1.91115	2.48934	2.08978	2.41522	-2.48279	2.17852	1.99458	-2.49369	1.65508	2.43942	-2.49896	2.01573	-1.97344	2.49976	1.88338		-1.82216	2.4428	2.05458	-2.41417	2.3772	2.11175	1.84499	-2.5	1.42884	2.44094	-2.5	2.04524	-2.02789	2.49996
	0.769785	-1.11375		-1.9039	2.39608	2.04676	2.79667	1.92247	2.15049	2.79982	1.7467	1.87373	2.50503	-2.49932	1.86907	-2.14267	2.49207	1.99688		-1.8968	2.48879	2.11055	2.34996	-2.49839	2.10379	1.97245	-2.48864	1.70152	2.4183	-2.49931	2.00786	-1.9717	2.5	1.89307		-1.92005	2.49664	2.10262	-2.32675	2.49836	1.96541	1.99246	-2.49892	1.32607	2.45987	-2.5	2.05032	-2.01396	2.49979
	4.41755	0.848333		-1.86764	2.39416	2.07647	2.79912	2.01036	2.18068	2.8	1.84952	1.71177	2.47376	-2.49896	2.09355	-2.00295	2.5	1.88359		-1.87794	2.49056	2.06461	2.79944	-2.34559	2.11024	1.89026	-2.5	1.62898	2.36639	-2.49999	1.91772	-1.95919	2.49902	2.07673		-1.87551	2.49715	2.07147	-2.15581	2.47892	2.09499	1.88631	-2.5	1.63672	2.39214	-2.5	1.94676	-2.03446	2.49598
	-4.15305	-7.11866		-1.82153	2.4384	2.08032	2.79902	2.05772	2.19151	2.8	1.85553	1.70747	2.42215	-2.5	1.96718	-2.0296	2.49934	1.97488		-1.87299	2.49727	2.06911	2.79996	-2.36244	2.07429	1.87595	-2.5	1.64113	2.36823	-2.49997	1.94633	-1.9858	2.45234	2.13844		-1.92806	2.45755	2.1163	-2.3585	2.49925	1.9292	1.93561	-2.5	1.70245	2.39181	-2.49987	1.96116	-2.01464	2.5
	4.13659	4.32601		-1.87553	2.48172	2.03119	2.77822	1.89567	2.11844	2.79888	1.89472	1.86459	2.44562	-2.5	2.00376	-2.01237	2.4971	1.97624		-1.87627	2.4913	2.05767	2.77413	-2.24084	2.1641	1.94344	-2.49587	1.86922	2.36422	-2.49648	2.07258	-1.88709	2.49492	1.92269		-1.89469	2.45786	2.0613	-2.16446	2.49347	2.0843	1.90638	-2.5	1.47066	2.47197	-2.49872	2.10332	-2.00579	2.49813
	1.14171	7.7787		-1.86436	2.42361	2.07866	2.79497	1.9091	2.16705	2.79999	1.75472	1.94021	2.46996	-2.49988	2.07198	-2.05705	2.5	1.91792		-1.8226	2.44138	2.04459	2.8	-2.12254	2.05579	2.07693	-2.5	1.65956	2.434	-2.49913	2.11524	-2.01568	2.49656	2.00114		-1.87354	2.49316	2.05267	-2.12634	2.44405	2.08545	1.89057	-2.49772	1.59347	2.35731	-2.49874	2.02737	-1.96419	2.49115
	5.82425	-2.12189		-1.90843	2.3596	2.02093	2.79814	1.90701	2.14358	2.75004	2.05306	2.04355	2.47073	-2.49982	2.04071	-2.06227	2.49995	1.92456		-1.86706	2.49219	2.08169	2.77477	-2.28323	2.16009	1.90037	-2.5	1.65948	2.42856	-2.49756	2.17796	-1.86687	2.49853	1.94862		-1.8265	2.44364	2.08748	-2.39783	2.36044	2.10959	1.84764	-2.5	1.44161	2.44193	-2.5	2.05664	-2.00489	2.49981
	0.83895	-0.638399		-1.84671	2.38316	1.99718	2.77879	1.88844	2.11032	2.79997	1.89423	1.87666	2.33033	-2.49014	1.9938	-1.9957	2.49755	1.97595		-1.88355	2.49332	2.11009	2.7001	-2.30081	2.15793	1.96833	-2.5	1.50749	2.48029	-2.49974	2.0558	-2.01811	2.5	1.92722		-1.75585	2.27729	2.05608	-2.11794	2.47826	2.0534	1.97289	-2.49998	1.29251	2.48582	-2.49993	2.0694	-2.04062	2.49956
	-9.59753	2.30673		-1.81248	2.41828	2.03744	2.78543	1.98307	2.0249	2.8	1.82281	1.69656	2.35568	-2.49999	1.94436	-2.03001	2.499	1.94388		-1.82617	2.45512	2.06743	2.76851	-2.14525	2.1884	2.13008	-2.5	1.74902	2.44907	-2.49961	2.11529	-2.03628	2.49723	1.99043		-1.91243	2.48924	2.10204	-2.3192	2.32108	2.01913	1.99113	-2.5	1.24029	2.38107	-2.49934	1.8179	-2.01012	2.49922
	-4.84151	-4.70891		-1.80552	2.43179	2.07365	2.72541	1.90089	2.188	2.8	1.84717	1.70691	2.2937	-2.5	1.97414	-2.00844	2.49947	1.91858		-1.88434	2.43091	2.10755	2.41124	-2.30631	2.19624	1.92324	-2.4999	1.49975	2.4609	-2.49979	2.03171	-2.0181	2.47333	1.99487		-1.87559	2.49653	2.0722	-2.1601	2.47957	2.10367	1.89177	-2.5	1.65842	2.40154	-2.49999	1.95722	-2.0179	2.49324
	-3.59153	-7.2003		-1.80314	2.41755	2.05157	2.78545	1.99019	2.11034	2.8	1.85829	1.70588	2.41935	-2.5	1.96135	-2.02024	2.49923	1.94997		-1.82761	2.4539	2.0662	2.79995	-2.11239	2.08226	2.06841	-2.5	1.67069	2.45256	-2.49936	2.13553	-2.01581	2.49913	1.95912		-1.88242	2.46686	2.0963	-2.41648	2.37068	2.05177	1.95786	-2.49993	1.4989	2.43834	-2.49977	2.00364	-2.0888	2.49935
	-6.48241	-2.12832		-1.88422	2.47562	2.10338	2.74011	1.83636	2.00967	2.80529	1.80628	1.91268	2.48469	-2.49962	2.04019	-2.04886	2.5	1.90245		-1.86147	2.41055	1.98967	2.74301	-2.29246	2.19734	1.99607	-2.5	1.26218	2.49575	-2.49989	2.06336	-2.00046	2.49979	1.89058		-1.90514	2.45738	2.09068	-2.43649	2.35757	2.00892	2.02266	-2.5	1.51231	2.48107	-2.49986	2.03349	-1.99521	2.49925
	-3.06936	8.18036		-1.88275	2.49442	2.05086	2.78991	1.89512	2.12568	2.79899	1.9074	1.88754	2.44578	-2.5	2.03175	-2.00984	2.49797	1.9587		-1.81525	2.41314	2.09998	2.7991	-2.34956	2.19799	1.98615	-2.5	1.27719	2.49249	-2.49996	2.08435	-2.00498	2.49986	1.88506		-1.8931	2.45977	2.07229	-2.16703	2.49098	2.08884	1.90825	-2.5	1.47442	2.47242	-2.49956	2.11125	-1.98249	2.49822
	4.35061	0.798222		-1.80535	2.41225	2.0518	2.74765	1.83942	2.03677	2.79999	1.83247	1.68907	2.3192	-2.5	1.96627	-2.01015	2.49944	1.91377		-1.83095	2.4552	2.04816	2.79932	-2.19337	2.07883	2.12919	-2.49992	1.91728	2.45193	-2.49964	2.08888	-2.04158	2.49729	1.96625		-1.90625	2.42894	2.10424	-2.3613	2.49925	1.92031	1.93644	-2.5	1.70769	2.38733	-2.49989	1.96513	-2.00869	2.5
	-9.52578	1.78375		-1.80667	2.40937	2.04472	2.79096	2.01206	2.16111	2.8	1.85601	1.71598	2.41358	-2.5	1.96636	-2.02889	2.49926	1.95719		-1.88556	2.40251	2.12007	2.44567	-2.38125	2.19734	1.94796	-2.49976	1.55695	2.46599	-2.49988	2.03549	-2.0415	2.48642	2.08706		-1.91665	2.46652	2.10685	-2.32019	2.49964	1.95249	1.89015	-2.5	1.64516	2.29877	-2.5	1.99309	-2.01975	2.49991
	4.16116	4.18658		-1.92454	2.42394	2.06468	2.79897	1.90752	2.13119	2.79992	1.9336	1.90117	2.47367	-2.49985	2.04283	-2.0393	2.49999	1.90688		-1.87424	2.49635	2.06991	2.76731	-2.24217	2.1282	1.88098	-2.5	1.65952	2.40557	-2.49664	2.08975	-1.88534	2.49585	1.93207		-1.90079	2.41977	1.98945	-2.19596	2.49925	1.95193	2.01409	-2.5	1.26407	2.49786	-2.49993	2.06491	-2.02064	2.4999
	-2.22227	0.502953		-1.84813	2.46548	2.13449	2.79775	2.0486	2.18806	2.8	1.88003	1.73055	2.44665	-2.4982	2.02308	-2.05571	2.49978	1.99869		-1.82517	2.43739	2.04551	2.7993	-2.33197	2.16678	1.83352	-2.5	1.49446	2.44883	-2.49996	2.05232	-1.96503	2.49999	1.91651		-1.89028	2.4879	2.09088	-2.23071	2.48901	2.01413	1.98404	-2.5	1.24205	2.4751	-2.5	2.04575	-2.02921	2.49925
	1.43179	6.49148		-1.82764	2.41578	2.16449	2.79891	1.91323	2.15588	2.74805	1.98926	2.05542	2.47021	-2.49949	2.06988	-2.04732	2.5	1.92338		-1.84493	2.44794	2.05264	2.7983	-2.30357	2.17979	1.82797	-2.5	1.46809	2.44076	-2.49997	2.05646	-1.97522	2.5	1.90874		-1.73758	2.23685	2.00485	-2.09915	2.47568	2.04731	1.97218	-2.49989	1.29114	2.48635	-2.49993	2.0665	-2.04047	2.49947
	4.35042	0.796986		-1.78968	2.39966	2.0465	2.79421	1.91634	2.04063	2.8	1.83762	1.70831	2.39349	-2.5	1.95583	-2.01464	2.49908	1.95264		-1.88642	2.49642	2.04625	2.79915	-2.34212	2.09982	1.88677	-2.5	1.62437	2.36324	-2.49982	1.91891	-1.96999	2.49849	2.06786		-1.82216	2.4428	2.05386	-2.41746	2.38001	2.1116	1.84499	-2.5	1.42884	2.44095	-2.5	2.04524	-2.02789	2.49996
	1.07263	-0.819844		-1.80241	2.40338	2.04497	2.79738	2.00391	2.10099	2.8	1.86176	1.71668	2.41251	-2.5	1.94499	-2.02767	2.49849	1.95505		-1.81997	2.44468	2.05079	2.79977	-2.18792	2.04608	1.984	-2.5	1.50393	2.46709	-2.49992	2.04024	-1.93198	2.50077	1.92347		-1.86742	2.49636	2.05826	-2.14923	2.49799	2.05406	1.89662	-2.5	1.6466	2.38381	-2.5	1.96054	-1.96203	2.49381
	-5.42788	-5.90311		-1.86429	2.48779	2.05327	2.77916	1.88608	2.11268	2.79998	1.90467	1.87365	2.44252	-2.5	2.00779	-2.00856	2.49782	1.98246		-1.89728	2.4893	2.11147	2.34837	-2.49835	2.10093	1.97533	-2.48928	1.70278	2.41673	-2.49929	2.00786	-1.97251	2.5	1.89264		-1.90117	2.42005	1.9893	-2.19225	2.49948	1.95084	2.01403	-2.5	1.26409	2.49782	-2.49993	2.06491	-2.0206	2.4999
	1.14788	6.47802		-1.86484	2.41734	2.07985	2.78482	1.89321	2.01824	2.79963	1.79789	1.8593	2.4641	-2.49997	2.01334	-2.05618	2.5	1.91987		-1.83988	2.45082	2.06058	2.79998	-2.11032	2.05628	2.05686	-2.5	1.59363	2.43684	-2.49911	2.11994	-2.04065	2.49616	1.99162		-1.86148	2.4463	1.98732	-2.2251	2.49985	1.96306	2.03411	-2.5	1.27984	2.49729	-2.5	2.06332	-2.02911	2.49973
	4.18276	4.71913		-1.87926	2.49494	2.05522	2.78299	1.88881	2.12278	2.79934	1.91494	1.89044	2.44982	-2.5	2.02837	-2.00498	2.49764	1.96529		-1.88516	2.49261	2.06785	2.79932	-2.23579	2.01062	1.96852	-2.49752	1.96756	2.32049	-2.47487	2.01762	-1.88371	2.49935	1.93085		-1.78523	2.46774	1.97547	-2.37076	2.32682	1.98044	1.86021	-2.49421	1.48637	2.44072	-2.49999	2.02068	-1.9801	2.49987
	0.758895	-0.797584		-1.79892	2.39227	2.18492	2.79901	1.91139	2.16038	2.79999	1.87048	1.84503	2.47082	-2.49948	2.07317	-2.05641	2.5	1.93106		-1.88688	2.49432	2.05998	2.79997	-2.32436	2.07271	1.87542	-2.5	1.64147	2.36646	-2.49998	1.94982	-1.99259	2.45309	2.15115		-1.90826	2.48474	2.08366	-2.30776	2.3042	2.01966	1.99383	-2.5	1.24676	2.38966	-2.49908	1.84434	-2.00796	2.49903
	5.92921	-1.5916		-1.87677	2.48048	2.03186	2.77781	1.89554	2.12122	2.79232	1.89261	1.90163	2.44603	-2.49998	2.01878	-2.00159	2.49644	1.97163		-1.80459	2.43703	2.01768	2.79211	-2.21673	2.12475	1.84423	-2.5	1.43929	2.45166	-2.49998	2.02897	-2.02721	2.49989	1.92316		-1.91236	2.45134	2.10903	-2.3205	2.49941	1.96898	1.89035	-2.5	1.64432	2.33814	-2.5	1.99182	-2.02222	2.49982
	-1.4832	-5.53872		-1.88651	2.38381	2.01864	2.77843	1.91629	2.12915	2.79991	1.71793	1.82283	2.49444	-2.5	1.91087	-2.08279	2.50057	1.95276		-1.88783	2.46956	2.07179	2.38614	-2.2458	2.18553	1.91773	-2.49995	1.46186	2.46392	-2.49976	2.04604	-2.01618	2.49047	2.00591		-1.87354	2.49317	2.05065	-2.13025	2.44352	2.07898	1.89153	-2.49772	1.59347	2.35697	-2.49875	2.02737	-1.9664	2.4911
	6.04105	-2.02059		-1.805	2.41939	2.0574	2.70514	1.82336	2.03123	2.8	1.81188	1.70772	2.32408	-2.49999	1.96155	-2.02314	2.49954	1.95046		-1.86153	2.41055	1.98969	2.74282	-2.29229	2.19735	1.99622	-2.5	1.26216	2.49581	-2.49989	2.06329	-2.00046	2.49979	1.89039		-1.88273	2.48909	2.06519	-2.04168	2.49796	2.039	1.90275	-2.5	1.458	2.4254	-2.46579	2.07922	-1.93394	2.49104
	2.67534	-3.95874		-1.81413	2.415	2.0417	2.79727	2.08684	2.00764	2.79989	1.88196	1.74499	2.35077	-2.49986	1.86408	-2.0096	2.49976	1.95173		-1.83564	2.40952	2.05635	2.79963	-2.21845	2.08476	1.94472	-2.5	1.54865	2.4616	-2.49971	2.04543	-1.96078	2.48051	2.12224		-1.91483	2.43829	2.10685	-2.30465	2.49941	1.98153	1.92083	-2.5	1.69142	2.37584	-2.49998	1.95597	-2.02266	2.49953
	-3.45941	3.33294		-1.87524	2.45293	2.10928	2.79527	1.91168	1.99716	2.8	1.80992	1.78637	2.47831	-2.4999	2.02816	-2.0453	2.5	1.90834		-1.87787	2.49286	2.06685	2.76767	-2.23657	2.16543	1.91009	-2.49887	1.64823	2.36758	-2.48992	2.06899	-1.88333	2.4978	1.9309		-1.88157	2.48756	2.06727	-2.0417	2.49709	2.04631	1.90063	-2.5	1.45637	2.44481	-2.46571	2.1647	-1.91532	2.48405
	-1.91716	-7.43095		-1.87256	2.44695	2.08918	2.78354	1.90481	1.99452	2.79975	1.79114	1.91507	2.46896	-2.49967	2.06296	-2.04969	2.5	1.91391		-1.89464	2.47901	2.0766	2.79895	-2.36642	2.1417	1.88994	-2.5	1.62503	2.36402	-2.49998	1.92035	-2.00059	2.48512	2.17254		-1.84839	2.36342	2.08731	-2.13146	2.49471	2.11902	1.97301	-2.5	1.29289	2.48464	-2.49993	2.07412	-2.04063	2.4996
	-9.10671	-3.75953		-1.78152	2.36901	2.16155	2.79904	1.91177	2.12825	2.79999	1.86553	1.89224	2.46964	-2.49946	2.06295	-2.04852	2.5	1.92266		-1.87626	2.49126	2.05743	2.7791	-2.24137	2.16138	1.94319	-2.4985	1.86765	2.36253	-2.49589	2.06781	-1.88867	2.49573	1.9226		-1.87321	2.49691	2.05969	-2.10272	2.48239	2.07771	1.88235	-2.5	1.63441	2.37409	-2.5	1.9496	-1.9715	2.48364
	4.28782	0.67712		-1.80652	2.40498	2.04612	2.79728	2.04305	2.18701	2.8	1.85193	1.70358	2.41883	-2.5	1.96423	-2.02936	2.49709	1.9665		-1.83833	2.41571	2.06348	2.79964	-2.2149	2.0786	1.97762	-2.49979	1.56522	2.46537	-2.49959	2.04845	-1.96687	2.48584	2.07941
	5.90488	-1.8149		-1.80539	2.37892	2.17458	2.79854	1.91226	2.16328	2.72477	1.95261	2.05757	2.46798	-2.49949	2.08067	-2.05991	2.5	1.92522		-1.86887	2.43994	2.06985	2.5354	-2.4795	2.1954	1.955	-2.5	1.50749	2.46121	-2.49942	2.0011	-2.01205	2.49992	1.91791
	-2.43685	-4.93172		-1.8272	2.40716	2.06774	2.79734	2.0635	2.19415	2.8	1.85727	1.70699	2.38326	-2.49998	1.88048	-2.04003	2.49967	1.9844		-1.85913	2.41424	2.03972	2.79614	-2.30186	2.1998	1.91458	-2.5	1.45734	2.48311	-2.49948	2.07697	-1.99574	2.48217	2.01467
	-1.38745	-5.59253		-1.86104	2.48245	2.0435	2.77445	1.88234	2.09284	2.79983	1.92219	1.88163	2.45126	-2.49998	2.01024	-2.00283	2.49779	1.95536		-1.92043	2.47588	2.10779	2.78554	-2.35032	2.1662	1.88249	-2.5	1.64559	2.36648	-2.5	1.95334	-1.9884	2.49992	1.97777
	1.19002	-0.871624		-1.83059	2.38031	1.98189	2.78004	1.88293	2.10723	2.79999	1.88513	1.88507	2.34553	-2.48907	1.95165	-1.99112	2.49708	1.97901		-1.82135	2.44435	2.05301	2.79964	-2.21891	2.06777	2.05872	-2.5	1.60482	2.46258	-2.4995	2.08676	-2.03719	2.49563	1.9899
	4.09903	4.33335		-1.88312	2.46279	2.0939	2.79868	1.9042	2.12811	2.79999	1.77608	1.9045	2.47266	-2.49939	2.08126	-2.05442	2.5	1.91306		-1.8864	2.49406	2.04693	2.79916	-2.34224	2.10181	1.88932	-2.5	1.62556	2.3644	-2.49982	1.91791	-1.96724	2.4991	2.06095
	-3.90332	-7.36348		-1.80313	2.40902	2.04862	2.76694	1.92633	2.05635	2.79999	1.84115	1.70693	2.31367	-2.5	1.97278	-2.00848	2.49936	1.91717		-1.81598	2.43393	2.01032	2.7974	-2.22245	2.08205	1.83584	-2.5	1.41181	2.43845	-2.5	2.00045	-2.03823	2.49978	1.93148
	-4.75737	-4.8024		-1.91079	2.39723	2.04436	2.79457	1.9173	2.14222	2.7998	1.74882	1.87997	2.50107	-2.49991	1.95055	-2.14194	2.48875	1.99836		-1.86976	2.49727	2.07391	2.79996	-2.36308	2.07568	1.87818	-2.5	1.6402	2.36888	-2.49998	1.94533	-1.98332	2.45041	2.13828
	-7.39748	-4.92833		-1.87984	2.39907	2.1374	2.73616	2.27834	2.12592	2.79807	1.85788	1.92081	2.45691	-2.49998	1.98075	-2.00419	2.49837	1.92296		-1.87641	2.49865	2.05522	2.69174	-2.13901	2.18387	1.87491	-2.5	1.63634	2.37596	-2.49999	1.95423	-1.96788	2.47283	1.91787
	-1.50418	-5.57315		-1.90723	2.35955	2.02781	2.77286	2.0033	2.18186	2.79446	1.96548	2.13544	2.47331	-2.49995	2.04358	-2.05942	2.49998	1.93678		-1.87613	2.46805	2.0696	2.38506	-2.218	2.17099	1.94985	-2.50037	1.43336	2.47603	-2.49973	2.04967	-2.04087	2.49768	2.03674
	1.31688	6.29231		-1.80642	2.41732	2.04859	2.79332	1.99765	2.12097	2.8	1.85836	1.70437	2.41906	-2.5	1.96392	-2.02088	2.49926	1.9494		-1.88153	2.49274	2.07725	2.79893	-2.35877	2.13829	1.88774	-2.5	1.64289	2.36293	-2.49996	1.93906	-1.98349	2.48466	2.17256
	6.22412	-1.69673		-1.88163	2.49936	2.0792	2.77495	1.91701	2.14202	2.79997	1.87453	1.7554	2.44203	-2.49999	2.03807	-1.99552	2.4995	1.90613		-1.8103	2.42051	2.02947	2.8	-2.1121	2.04598	2.10288	-2.5	1.64143	2.43231	-2.49868	2.10727	-2.02733	2.49192	1.99841
	4.43273	0.808267		-1.88039	2.45279	2.0975	2.67003	1.75247	1.9922	2.8	1.76654	1.79946	2.47696	-2.49986	2.01745	-2.05103	2.5	1.92335		-1.81362	2.48625	2.10533	2.73613	-2.24459	1.9838	1.83658	-2.5	1.42375	2.43716	-2.5	2.01817	-2.04125	2.49994	1.92686
	1.07189	-0.814651		-1.88268	2.49531	2.05063	2.79073	1.90693	2.13092	2.7991	1.9074	1.90225	2.44831	-2.49998	2.03384	-2.00977	2.49817	1.96159		-1.86966	2.40465	2.05892	2.39583	-2.27225	2.16715	1.92048	-2.5	1.43562	2.47646	-2.49981	2.05155	-2.05248	2.49772	2.05191
	2.26231	-7.48908		-1.87537	2.44573	2.0879	2.79754	1.90148	2.12734	2.79999	1.75777	1.91123	2.4869	-2.49985	2.08972	-2.04735	2.5	1.92431		-1.81955	2.37509	2.05999	2.79911	-2.33565	2.16673	1.84246	-2.5	1.48952	2.44035	-2.49998	2.02333	-1.95999	2.49991	1.89185
	-3.3599	3.81039		-1.88852	2.49922	2.07776	2.79998	1.93466	2.03172	2.8	1.88554	1.73084	2.46019	-2.49999	2.05412	-2.01081	2.49434	1.98593		-1.90597	2.46633	2.10779	2.79378	-2.36923	2.16367	1.89408	-2.5	1.64555	2.37499	-2.49999	1.95334	-1.98401	2.49993	1.97741
	-3.33005	3.77651		-1.90805	2.36079	2.03122	2.7719	1.99847	2.17833	2.79447	1.96438	2.13536	2.47331	-2.49995	2.04679	-2.05999	2.49998	1.93839		-1.83833	2.45503	2.02239	2.60097	-2.11016	2.19853	1.83397	-2.5	1.4466	2.44136	-2.49996	2.01665	-2.03173	2.49998	1.89514
	4.44732	0.814863		-1.90321	2.39376	2.04439	2.79632	1.91994	2.15277	2.79979	1.74666	1.88178	2.52276	-2.5	1.87223	-2.14304	2.49237	1.99757		-1.90374	2.47901	2.079	2.79893	-2.36642	2.14166	1.88774	-2.5	1.6304	2.36402	-2.49998	1.92627	-2.0006	2.48497	2.17304
	-4.65575	1.8402		-1.98203	2.49709	2.05501	2.79725	2.03953	2.18429	2.8	1.88645	1.737	2.42257	-2.49999	1.9977	-2.03787	2.49946	2.01791		-1.86586	2.49875	2.07509	2.79451	-2.23375	2.05024	1.89278	-2.5	1.64243	2.37521	-2.49996	1.94449	-1.96422	2.49268	2.10164
	4.3292	0.772929		-1.87694	2.49869	2.0765	2.77793	1.91266	2.12999	2.79995	1.87644	1.74739	2.44651	-2.5	2.04553	-1.99597	2.49989	1.91149		-1.88376	2.49179	2.10538	2.72494	-2.292	2.15894	1.97072	-2.5	1.52068	2.47423	-2.49956	2.05326	-2.01954	2.5	1.92718
	6.0142	-1.98904		-1.8814	2.48145	2.03229	2.77627	1.89589	2.12278	2.79511	1.89294	1.9063	2.44555	-2.49997	2.02017	-2.00228	2.49675	1.97084		-1.85669	2.38899	2.01953	2.70605	-2.3353	2.19312	1.91646	-2.5	1.4451	2.48462	-2.49954	2.07515	-1.98134	2.49784	1.98422
	0.983638	-0.77689		-1.80691	2.38656	2.17202	2.79853	1.91214	2.16323	2.72639	1.9618	2.05493	2.4675	-2.49949	2.07889	-2.06039	2.5	1.92527		-1.86775	2.48936	2.06787	2.76707	-2.29362	2.16758	1.9569	-2.49724	1.94364	2.43916	-2.49908	2.13456	-1.86648	2.49764	1.93098
	-9.67554	1.6265		-1.93647	2.42153	2.07054	2.79896	1.91194	2.12731	2.79993	1.93246	1.89136	2.47165	-2.4998	2.04519	-2.04125	2.5	1.91703		-1.91806	2.46942	2.09529	2.79326	-2.32624	2.17923	1.87722	-2.5	1.65237	2.37119	-2.49996	1.94557	-1.99318	2.49995	1.95625
	-5.88274	-0.0447219		-1.90337	2.3958	2.04647	2.79672	1.92223	2.15019	2.79983	1.74691	1.87376	2.5058	-2.49934	1.86827	-2.14267	2.49208	1.99689		-1.81524	2.43901	2.02737	2.79833	-2.22224	2.07988	1.83597	-2.5	1.41932	2.43749	-2.5	2.01021	-2.03892	2.4998	1.94855
	5.93051	-2.11052		-1.91964	2.39807	2.04355	2.792	1.91642	2.17051	2.79911	1.72878	1.90606	2.4909	-2.5	1.96533	-2.09866	2.48707	1.99776		-1.90931	2.46548	2.08824	2.79915	-2.27535	2.18101	1.87833	-2.49999	1.64963	2.37842	-2.49996	1.94213	-2.0005	2.49983	1.96233
	-3.03776	8.2857		-1.87866	2.49928	2.07687	2.79983	1.93316	2.02004	2.8	1.88372	1.73729	2.45277	-2.49998	2.0463	-1.9878	2.49958	1.91023		-1.87489	2.4512	2.04374	2.78702	-2.27836	2.19952	1.9128	-2.5	1.46354	2.48542	-2.49919	2.07853	-1.99764	2.48611	1.9967
	4.32885	0.822721		-1.86011	2.41978	2.07802	2.79413	1.90515	2.17213	2.79996	1.749	1.94554	2.46884	-2.49983	2.07595	-2.05704	2.5	1.92165		-1.8668	2.4979	2.06948	2.80035	-2.36412	2.06925	1.88413	-2.5	1.63914	2.36922	-2.49998	1.93971	-1.9824	2.49365	2.11349
	4.28086	4.29901		-1.88647	2.49576	2.05051	2.79059	1.90834	2.12508	2.79915	1.90718	1.9032	2.44291	-2.49997	2.02681	-2.00536	2.49841	1.95978		-1.83608	2.44273	2.05326	2.8	-2.11929	2.05367	2.08658	-2.5	1.66106	2.43183	-2.49889	2.117	-2.01738	2.49774	2.01111
	-1.82943	-5.36086		-1.91454	2.39361	2.03973	2.792	1.92679	2.17046	2.79886	1.73933	1.90172	2.49969	-2.5	1.95735	-2.11941	2.48924	2.00032		-1.87345	2.49455	2.04802	2.7947	-2.41246	2.1311	1.96016	-2.49932	1.59373	2.35839	-2.4991	1.99306	-2.02765	2.49152	2.00344
	4.25176	1.10465		-1.78869	2.36802	2.17322	2.79826	1.90676	2.1545	2.79999	1.92109	1.91337	2.46762	-2.49928	2.08007	-2.0541	2.5	1.93189		-1.86648	2.49696	2.06285	2.78458	-2.24353	2.14228	1.8839	-2.5	1.68104	2.38317	-2.5	1.96779	-1.88739	2.49465	1.9188
	5.95256	-2.13947		-1.89027	2.31818	1.97447	2.79858	2.01889	2.18535	2.79481	1.86543	1.71554	2.43784	-2.48063	1.9227	-1.99425	2.49881	1.93813		-1.87319	2.48578	2.05942	2.77936	-2.24035	2.15513	1.95097	-2.49467	1.86873	2.36813	-2.49907	2.06773	-1.88116	2.49492	1.92905
	2.99842	-3.79965		-1.87728	2.4987	2.07191	2.78561	1.9324	2.1182	2.79991	1.87498	1.73406	2.44643	-2.5	2.04547	-2.00211	2.49991	1.91422		-1.88131	2.49716	2.06941	2.7994	-2.34179	2.11183	1.88357	-2.5	1.63938	2.36351	-2.49994	1.93235	-2.02183	2.49419	2.11159
	0.819794	-0.720136		-1.88175	2.499	2.05918	2.7999	1.93338	2.02799	2.8	1.88198	1.72821	2.45096	-2.49998	2.05037	-1.98887	2.49964	1.92274		-1.83813	2.39741	2.00526	2.79603	-2.31688	2.03518	1.832	-2.5	1.49982	2.44404	-2.5	2.03598	-1.9763	2.49975	1.9019
	-5.34371	5.21435		-1.80858	2.39447	2.1694	2.79849	1.9117	2.16327	2.7283	1.97085	2.05777	2.46742	-2.49949	2.07522	-2.0602	2.5	1.92527		-1.85707	2.47986	2.09031	2.71803	-2.28262	2.08734	1.89952	-2.5	1.38806	2.47806	-2.49982	2.05347	-2.00699	2.5	1.92715
	4.42815	0.815378		-1.84091	2.4568	2.05384	2.77772	1.87672	2.10415	2.79997	1.89914	1.88292	2.46944	-2.48843	1.93416	-1.99785	2.49825	1.97117		-1.88797	2.47853	2.07632	2.79895	-2.36645	2.13962	1.88997	-2.5	1.62644	2.36402	-2.49998	1.91984	-1.99995	2.48512	2.17254
	3.92396	4.51905		-1.87126	2.41986	2.07833	2.78479	1.9113	2.14568	2.8	1.72025	1.95503	2.46473	-2.49991	2.05921	-2.05757	2.5	1.91803		-1.91834	2.47134	2.09717	2.79412	-2.32589	2.1844	1.87605	-2.5	1.65428	2.37125	-2.49996	1.95346	-1.99854	2.49994	1.95912
	-8.98342	-1.66868		-1.91998	2.40127	2.05054	2.79908	1.91557	2.13643	2.79457	1.94693	2.00889	2.47027	-2.49982	2.05829	-2.03693	2.5	1.92477		-1.88471	2.43732	2.05729	2.7673	-2.27258	2.19795	1.98908	-2.49996	1.39385	2.42717	-2.49997	1.9711	-2.0022	2.48745	1.9904
	6.02202	-1.95821		-1.89119	2.33313	2.01246	2.79818	2.00758	2.17456	2.78039	1.93325	2.0691	2.48703	-2.49996	2.03817	-2.04613	2.49997	1.9239		-1.81639	2.44195	2.04537	2.79958	-2.19175	2.05645	1.97707	-2.5	1.4821	2.46573	-2.49994	2.02662	-1.93255	2.49999	1.91141
	-2.7924	8.1107		-1.80667	2.40922	2.04468	2.79097	2.01206	2.16204	2.8	1.85598	1.71603	2.41358	-2.5	1.96636	-2.02889	2.49926	1.95727		-1.90949	2.46576	2.08226	2.70434	-2.24386	2.20239	1.87827	-2.49999	1.64484	2.37842	-2.49996	1.93906	-2.00151	2.49982	1.97282
	-5.88054	-0.0366778		-1.86504	2.45639	2.11154	2.79882	1.91027	2.13358	2.79703	1.94202	1.86865	2.47684	-2.49952	2.07989	-2.04287	2.5	1.92095		-1.84467	2.47924	2.08992	2.76724	-2.15452	2.04219	1.89951	-2.5	1.39005	2.47837	-2.49983	2.05459	-2.0085	2.49999	1.93183
	-3.46432	3.68212		-1.81288	2.42351	2.07704	2.79929	2.05705	2.18708	2.8	1.85195	1.70763	2.42628	-2.5	1.96636	-2.02967	2.49878	1.97491		-1.90727	2.46753	2.1015	2.79405	-2.33403	2.17585	1.89038	-2.5	1.65292	2.37705	-2.49997	1.95506	-1.9905	2.49997	1.9751
	-6.23947	3.20979		-1.91414	2.37466	2.04497	2.79861	2.01928	2.18508	2.75902	1.95761	2.10944	2.47644	-2.49984	2.06396	-2.05239	2.49998	1.94156		-1.88739	2.43687	2.05776	2.77063	-2.28212	2.19782	1.93808	-2.51252	1.43722	2.42366	-2.49997	1.97103	-2.0184	2.49034	1.97821
	4.29298	0.689795		-1.89725	2.41793	2.13806	2.74516	2.30719	2.1325	2.79852	1.85463	1.92105	2.39611	-2.49985	1.86672	-1.97461	2.49868	1.91876		-1.8209	2.37902	2.05994	2.79901	-2.33565	2.16666	1.84222	-2.5	1.48952	2.44015	-2.49999	2.02352	-1.96078	2.49992	1.89297
	5.90734	-2.18893		-1.90919	2.42466	2.16088	2.73932	2.29729	2.14033	2.79881	1.87321	1.93095	2.44539	-2.49992	1.93389	-1.99925	2.49835	1.92267
	-8.5533	-0.345211		-1.82948	2.42531	2.03229	2.76764	1.87445	2.10537	2.79998	1.8958	1.88701	2.46247	-2.483	1.92142	-1.99611	2.49595	1.97775
	5.94635	-1.94853		-1.8535	2.42062	2.07975	2.79718	1.90769	2.17227	2.79996	1.74449	1.95124	2.46966	-2.49977	2.06879	-2.04853	2.5	1.91493
	-3.97501	-7.23044		-1.80357	2.42631	2.06602	2.73961	1.93841	2.17021	2.8	1.84299	1.70139	2.2956	-2.5	1.9737	-2.00585	2.49949	1.92113
	-7.24991	-3.42197		-1.89486	2.46912	2.10161	2.75687	1.8511	1.98869	2.79989	1.77609	1.82993	2.46826	-2.49843	2.01909	-2.06161	2.5	1.91437
	4.04756	4.66425		-1.86528	2.43544	2.09418	2.78051	1.87986	2.01466	2.79991	1.78822	1.91139	2.4692	-2.49978	2.03695	-2.04961	2.5	1.9144
	1.2145	-0.790017		-1.85946	2.39162	2.04914	2.79225	1.91247	2.17422	2.80724	1.71994	1.97716	2.45548	-2.49982	2.05595	-2.05998	2.5	1.93362
	-2.87411	6.86818		-1.80378	2.42799	2.06215	2.71165	1.89535	2.19108	2.8	1.84887	1.70373	2.29328	-2.5	1.97301	-2.01364	2.49945	1.91121
	-5.56822	4.34213		-1.80232	2.40467	2.05527	2.79775	2.00418	2.10614	2.8	1.86086	1.71721	2.41591	-2.5	1.95372	-2.02676	2.49895	1.96574
	-7.17315	-1.33028		-1.88759	2.49601	2.04942	2.78191	1.90839	2.13356	2.79891	1.89858	1.90422	2.44046	-2.49997	2.03307	-2.00875	2.49843	1.96586
	5.95912	-1.8125		-1.92294	2.39942	2.08026	2.79895	1.90029	2.13978	2.79997	1.83765	1.87517	2.47205	-2.49979	2.06018	-2.04965	2.49997	1.92482
	0.714949	3.85752		-1.87144	2.44343	2.09436	2.79489	1.91789	1.99784	2.7998	1.80802	1.79744	2.47693	-2.49994	2.02175	-2.04967	2.5	1.92052
	4.15463	4.41154		-1.91516	2.3771	2.04251	2.78963	1.91038	2.1522	2.79927	1.73342	1.88754	2.49642	-2.49994	1.95167	-2.1425	2.47425	2.00512
	5.68224	-2.23276		-1.81612	2.42239	2.04433	2.79349	2.04898	2.16995	2.79999	1.86164	1.72152	2.36346	-2.49948	1.88986	-2.00462	2.49983	1.92353
	3.99868	4.66995		-1.87237	2.49433	2.05398	2.78687	1.88918	2.11886	2.79932	1.91445	1.89219	2.4546	-2.5	2.03175	-1.99909	2.49754	1.9629
	-1.69229	-5.46417		-1.84378	2.39539	1.94104	2.79326	2.01177	2.17472	2.8	1.89076	1.74967	2.47097	-2.49998	2.0418	-2.0489	2.49963	1.99316
	0.910605	-1.10557		-1.81193	2.39049	2.05905	2.79856	2.05528	2.19208	2.8	1.84687	1.70582	2.35773	-2.5	1.86638	-2.03538	2.49936	1.99071
	5.92308	-1.831		-1.87012	2.42731	2.04255	2.79355	1.90117	2.1575	2.79998	1.76984	1.92046	2.46202	-2.49979	2.05161	-2.05829	2.5	1.91921
	0.910057	-1.11184		-1.86186	2.46596	2.08503	2.77756	1.89016	2.09676	2.7998	1.91599	1.88208	2.44635	-2.49997	2.04868	-2.00198	2.49674	1.95828
	4.3283	0.826546		-1.82927	2.38344	2.03867	2.79911	2.01656	2.18548	2.8	1.85186	1.71687	2.36823	-2.4999	1.87738	-2.00191	2.49998	1.94439
	4.41471	4.41516		-1.8802	2.49929	2.07412	2.79037	1.94744	2.13062	2.8	1.85379	1.76914	2.44956	-2.5	2.04094	-2.02352	2.49963	1.94763
	-1.51319	-5.52418		-1.79933	2.37488	2.17566	2.79859	1.91226	2.16156	2.72794	1.95192	2.06082	2.46643	-2.4995	2.08059	-2.05846	2.5	1.92673
	-9.31428	2.32017		-1.87569	2.4489	2.10083	2.78283	1.87945	2.00561	2.8	1.80114	1.80294	2.469	-2.49983	2.02692	-2.05604	2.5	1.92432
	-5.40412	6.80213		-1.86103	2.3945	2.0429	2.79212	1.90599	2.16517	2.79997	1.77266	1.9212	2.46016	-2.49984	2.05111	-2.06057	2.5	1.91973
	0.992229	-0.774076		-1.88895	2.33362	2.01026	2.7983	2.00758	2.16802	2.78909	1.92255	2.05646	2.48739	-2.49996	2.03724	-2.04598	2.49998	1.91925
	-9.88383	2.0593		-1.85946	2.39333	2.04933	2.79242	1.91332	2.17413	2.80882	1.72411	1.96312	2.45595	-2.49983	2.05491	-2.05949	2.5	1.93352
	0.898027	-0.705472		-1.87907	2.44401	2.0872	2.79497	1.90759	2.12734	2.79999	1.76297	1.91118	2.48694	-2.49975	2.08126	-2.04735	2.5	1.91986
	0.768642	-0.711347		-1.92409	2.40304	2.05888	2.79829	1.91247	2.12364	2.79998	1.94779	1.94093	2.47067	-2.49985	2.03801	-2.05364	2.5	1.92061
	0.950045	-1.16399		-1.79143	2.37256	2.17593	2.79842	1.90679	2.15452	2.79999	1.93295	1.91216	2.46998	-2.49935	2.08111	-2.05403	2.5	1.93138
	-3.46945	3.73077		-1.91132	2.40689	2.04935	2.79913	1.91453	2.13278	2.79453	1.94444	2.01891	2.47385	-2.49981	2.058	-2.03495	2.5	1.91692
	-2.8763	6.8703		-1.80575	2.41255	2.05374	2.7471	1.83599	2.03264	2.79999	1.82033	1.68728	2.31988	-2.5	1.96634	-2.01047	2.49944	1.91481
	4.18728	0.880342		-1.87791	2.49911	2.07932	2.7999	1.93299	2.0203	2.8	1.88287	1.73224	2.45278	-2.49999	2.05099	-1.98781	2.49948	1.91022
	-5.79881	0.260892		-1.87232	2.49858	2.07837	2.79983	1.90728	2.04217	2.8	1.88177	1.7328	2.46306	-2.49997	2.05399	-1.993	2.49983	1.9239
	-0.310622	-6.24649		-1.81087	2.41144	2.06348	2.79768	2.00806	2.10625	2.8	1.85804	1.71748	2.41511	-2.5	1.96067	-2.02672	2.49902	1.96651
	4.00285	4.53061		-1.84441	2.49198	2.05906	2.77441	1.88465	2.10787	2.79995	1.91303	1.87556	2.45352	-2.4999	2.03497	-2.00211	2.49619	1.97451
	5.99182	-2.02343		-1.80667	2.40608	2.0452	2.79108	2.01236	2.18212	2.8	1.85297	1.71595	2.41358	-2.5	1.96636	-2.02888	2.49914	1.96038
	2.86804	-3.71814		-1.84108	2.45117	2.04896	2.77386	1.87533	2.10205	2.79998	1.89769	1.88347	2.46929	-2.48826	1.92605	-1.99777	2.49734	1.97393
	-1.03194	-8.95775		-1.91672	2.40525	2.05097	2.79926	1.91463	2.13379	2.79458	1.94688	2.013	2.473	-2.49984	2.05808	-2.03571	2.5	1.92233
	-3.38253	0.148462		-1.81588	2.41849	2.04158	2.79748	2.0616	2.00225	2.7999	1.87688	1.74311	2.34923	-2.49985	1.86994	-2.01125	2.49979	1.9552
	-9.67765	1.47338		-1.80347	2.41519	2.0483	2.77737	1.91703	2.05723	2.8	1.85712	1.71169	2.40246	-2.5	1.95804	-2.01522	2.49903	1.93692
	-8.82439	-0.885536		-1.80693	2.41732	2.04749	2.79308	2.0074	2.13181	2.8	1.85836	1.70436	2.41381	-2.5	1.96636	-2.02738	2.49926	1.94947
	0.999296	-0.670952		-1.81415	2.41515	2.04167	2.79223	2.08241	2.0178	2.79992	1.88278	1.74569	2.35386	-2.49986	1.86187	-2.00814	2.49976	1.95485
	4.29308	4.70006		-1.91703	2.41982	2.02791	2.79807	1.91575	2.12814	2.79521	2.00862	1.9971	2.46642	-2.49981	2.03734	-2.04739	2.5	1.91187
	0.960214	-0.579957		-1.89924	2.4673	2.09967	2.66938	1.7574	1.98698	2.8	1.76538	1.82148	2.46698	-2.49967	2.01426	-2.05663	2.5	1.92399
	0.824736	-0.632056		-1.88108	2.49945	2.0583	2.79607	1.94481	2.13003	2.79999	1.84841	1.75997	2.44935	-2.49999	2.0355	-2.01128	2.49853	1.9558
	0.580602	-0.744717		-1.83138	2.47576	2.05199	2.79313	2.0362	2.18742	2.8	1.89531	1.7618	2.45697	-2.49997	2.04141	-2.04997	2.49973	2.0052
	-4.76665	-4.80671		-1.81383	2.40332	2.03663	2.79167	2.01512	2.17556	2.79999	1.86275	1.71691	2.36485	-2.49951	1.88955	-2.00839	2.49984	1.94443
	0.830303	-0.648466
	0.998264	-0.671654
	0.910485	-1.02072
	1.06161	-0.962475
	-3.31398	3.78912
	1.12298	7.76099
	0.911695	-0.611102
	1.01623	-0.684783
	6.01665	-1.98969
	-4.16781	-3.83444
	1.18701	-0.539085
	1.92662	2.87539
	5.825	-2.12235
	-5.25361	-6.2381
	-9.10038	-3.83488
	-3.5287	3.34578
	0.930409	-0.847135
	5.90684	-1.9599
	5.69245	-1.906
	4.28394	4.58436
	0.838535	-0.828114
	0.120872	6.01283
	1.97183	-7.32408
	5.94231	-1.77319
	-4.61377	5.50658
	-3.35157	3.81085
	4.06849	4.62292
	-8.82632	-0.90761
	4.40719	0.911826
	2.19795	-7.37803
	6.22062	-1.6551
	-4.66655	1.83034
	0.880255	-0.788821
	2.29006	1.42131
	4.1878	4.71475
	4.50131	4.52668
	2.84343	-3.9919
	0.964618	-0.939157
	0.910494	-1.02072
	4.32872	0.823606
	0.940503	-0.93059
	-3.47192	3.7341
	0.987076	-0.955712
	-1.43284	-5.57949
	-9.60004	2.31007
	6.0219	-1.9579
	4.16619	4.71953
	1.20896	-0.785903
	-4.83697	-4.88518
	-3.05563	8.27819
	1.15674	-0.923737
	0.764119	-0.714217
	5.91151	-2.10225
	-4.88133	-4.60635
	-7.45583	-5.11824
	1.18835	-0.868416
	4.31224	4.62582
	-1.91436	-7.4753
	-4.11997	-1.17818
	-3.5893	-4.81798
	-4.09549	-4.71536
	1.18035	6.17835
	-4.73437	-4.79173
	2.30029	1.41507
	0.888401	-0.958827
	-9.52072	1.78149
	5.91705	-2.15941
	-9.55729	1.65328
	4.6157	-3.88048
	5.91445	-2.18762
	2.34091	1.41704
	0.124233	6.0151
	-5.58209	-0.351809
	-8.82661	-0.910996
	0.977886	-0.595764
	-8.90609	-3.64052
	-1.51286	-5.72218
	4.29373	0.691658
	4.28408	4.28908
	3.98847	4.46968
	4.30724	4.25712
	-3.90193	-7.36324
	4.28655	4.75311
	-3.42398	0.0564711
	0.985281	-0.605648
	2.25378	-7.31972
	0.770578	-1.11363
	6.02366	-1.97745
	4.44734	0.814637
	5.97229	-1.8479
	-3.10599	8.15534
	-8.99015	-0.775372
	1.15985	6.48249
	-9.52207	1.7821
	-7.2607	-5.13744
	0.507182	3.26989
	-8.9079	-3.63909
	-9.54875	1.72331
	5.75904	-2.10333
	0.801468	-0.792146
	1.19099	-0.772541
	-4.37345	7.50432
	-0.379547	3.12557
	-1.83006	-5.3622
	-1.50891	-5.74999
	-2.37304	-7.32323
	0.598924	-0.615302
	3.01751	-3.78083
	0.950845	-0.841081
	-6.2357	3.19812
	-0.940917	0.417327
	-0.259366	4.66929
	2.93046	-3.86828
	1.18697	-0.865783
	4.38242	4.44849
	2.8602	-4.01388
	6.15865	-1.82009
	5.77087	-2.06416
	0.790902	-0.836999
	5.90972	-2.16636
	-1.51284	-5.75235
	5.99193	-2.02371
	-9.31172	2.33421
	4.31053	0.861478
	-4.73943	-2.67365
	-1.50628	-5.45389
	4.16305	0.849811
	6.1617	-1.82627
	4.35056	0.797883
	4.26836	0.692826
	0.819369	-0.720404
	6.02502	-1.65374
	4.15996	4.44155
	-1.67726	-5.55034
	5.97524	-1.82795
	4.2539	1.10663
	4.31452	0.741734
	-3.5365	3.39779
	4.41476	4.41249
	-2.54362	8.29737
	4.43325	0.869729
	4.16613	-6.3684
	0.961815	-0.892087
	2.30041	1.45274
	-9.08629	-3.8595
	-1.54242	-5.51793
	3.93989	4.39167
	4.49412	4.58456
	1.58161	-5.54125
	1.07789	-1.00316
	-10.192	4.6021
	-6.34222	-2.74226
	-2.87173	6.82723
	5.54838	-2.14715
	-3.0706	8.18083
	2.02014	-7.33359
	0.796656	-1.10611
	3.99993	4.70262
	0.873057	-0.881578
	-1.39058	-5.52972
	-8.00082	3.36014
	0.937241	-0.637055
	4.09893	4.26922
	0.90701	-0.611555
	0.887194	-0.715346
	1.08595	-0.909776
	0.943488	-0.937389
	-1.38773	-5.5907
	-3.05175	8.18571
	2.26062	-7.4898
	4.40472	0.959195
	3.94012	4.39201
	-8.82555	-0.89884
	-3.46643	0.0984308
	1.05766	-0.62402
	-4.57576	5.28093
	4.2892	4.73686
	0.85678	-0.714339
	4.42775	0.815459
	5.75716	-1.89737
	4.42138	0.95311
	4.03985	4.68342
	-1.55441	1.74742
	-1.58677	-5.46724
	0.912243	-0.985446
	-2.13267	-7.49429
	4.16058	0.846537
	-3.32609	3.7779
	0.826965	-0.799408
	5.79001	-2.03764
	5.80078	-2.04531
	-9.68464	1.67708
	4.31278	0.742787
	4.36692	0.772008
	-6.08999	-4.46611
	0.91635	-1.13479
	6.22407	-1.69884
	-9.52171	1.78194
	-5.55949	-5.74684
	-1.49797	-5.45496
	-9.13235	2.068
	-1.83042	-5.36299
	-9.15181	-2.81047
	-1.76186	-5.6486
	-8.60204	-0.334804
	-1.3888	-5.58358
	1.115	6.12921
	-8.55991	-0.351952
	-1.17007	8.71127
	-9.56043	1.72676
	1.95793	-7.32965
	4.30969	0.860874
	-6.42015	-1.99935
	-3.34547	3.8213
	0.983074	-0.696232
	4.04623	4.66592
	4.34002	4.29822
	-6.34113	-1.93539
	-1.50232	-5.73712
	0.897774	-0.70624
	4.18179	0.870798
	5.85817	-1.82707
	-9.10307	2.34761
	-1.62506	-5.57041
	4.44324	0.812201
	4.0444	4.66821
	5.99879	-1.88034
	0.959865	-0.904656
	-2.20751	0.523527
	5.96872	-1.85904
	5.7689	-1.99115
	-2.2107	0.519078
	-3.8604	6.37487
	-3.15501	3.38644
	1.13695	7.7742
	-9.52135	1.64971
	1.67595	-5.61771
	4.28684	4.75133
	-4.12177	-1.17545
	1.07265	-0.856264
	4.32542	0.907281
	4.31058	0.717339
	-1.68316	-5.56629
	-1.64827	-5.70451
	0.939969	-0.930594
	0.892808	-0.956331
	0.965921	-0.936186
	3.93995	4.39176
	4.04548	4.38082
	0.114074	6.00824
	4.1597	-6.36875
	-1.42558	-5.49125
	6.00824	-1.87833
	0.427393	5.77114
	-9.57105	1.72991
	4.19021	4.38589
	5.55414	-2.07508
	0.73655	4.04975
	-1.68103	-7.52787
	2.76929	-3.98077
	-3.34558	3.77015
	-3.38775	0.42678
	4.39451	1.12118
	1.13469	-0.803391
	-9.68898	1.61585
	-9.58858	2.29481
	-9.19976	-2.78626
	4.17764	0.862621
	5.92531	-1.82973
	1.43181	6.49152
	0.39706	6.35759
	3.96498	4.46629
	5.8443	-2.17982
	1.05385	-0.624778
	-8.68119	4.50075
	0.850531	-0.588243
	-2.8724	6.82535
	-3.65376	-7.47085
	5.76093	-2.00401
	4.33988	4.29664
	5.72644	-1.95357
	4.33029	0.798475
	1.0707	-0.806347
	-0.943182	0.417519
	1.09045	-0.925872
	4.16884	4.17766
	-1.47869	-5.74586
	-1.63646	-5.55997
	-2.54687	8.30257
	-5.61659	6.65851
	5.58411	-2.18251
	6.22395	-1.7031
	-5.50412	3.86093
	6.2203	-1.6533
	0.970119	-1.01058
	5.90628	-2.17004
	2.29133	1.42054
	2.97863	-3.8979
	-3.8604	6.37488
	0.866145	7.49803
	-1.5147	6.18323
	0.830386	-0.713447
	5.89536	-2.22808
	-4.5475	-4.94488
	-3.37431	3.78238
	5.68252	-2.23189
	4.29668	0.780303
	5.62452	-1.9266
	-1.50506	-5.52361
	4.17378	4.17192
	0.94617	-1.1595
	4.3096	0.838564
	5.75823	-2.11346
	-9.10146	-3.86381
	-8.35151	-4.17242
	4.26825	0.692941
	5.88428	-1.9132
	-4.5399	-4.9243
	3.25748	-4.22042
	-3.10117	8.15137
	-8.66495	4.53576
	-8.35151	-4.17242
	-3.0949	8.17672
	2.86218	-3.72214
	5.59136	-2.03356
	2.99755	-3.79942
	-8.82419	-0.883261
	4.30676	0.932453
	1.96093	2.85894
	0.805279	-0.657873
	2.89271	-3.80986
	-9.31115	2.33731
	-4.56457	5.2918
	-3.34546	3.77099
	-3.8614	6.37454
	-6.66864	-2.54439
	4.08428	0.861336
	-9.35826	2.08546
	5.64033	-4.80345
	-6.61296	-2.24378
	0.937835	-0.914149
	5.96162	-1.63328
	-3.96531	-7.23251
	-3.84638	6.37962
	-3.38469	3.75674
	0.850533	-0.879777
	1.05127	-0.971407
	0.977724	-0.633694
	5.62817	-1.94661
	-6.14115	7.2413
	-9.68563	1.67946
	6.12607	-1.80792
	0.353682	3.39824
	1.14893	-0.910223
	-9.85705	2.02906
	-5.62958	-5.89178
	-3.46117	3.75302
	-1.91493	-7.46626
	0.602719	-0.750821
	4.3712	4.44124
	4.32897	0.913857
	3.99246	4.41763
	4.16547	0.853003
	6.13488	-1.82675
	0.149732	6.03233
	3.98953	4.66548
	5.54568	-2.15996
	-8.54948	-0.341308
	-5.66575	6.24368
	3.96544	4.46529
	2.25388	-7.31955
	0.825267	-1.15154
	-9.63897	2.28554
	0.884445	-0.715511
	4.44703	0.818019
	-4.85113	-4.61825
	0.946566	-0.81773
	6.05713	-1.66825
	1.20527	-0.783159
	5.77287	-2.05872
	4.34623	0.773217
	4.28737	-6.18005
	-1.38817	-5.58778
	-2.35168	-7.3607
	-9.18275	-3.26682
	1.68712	-5.62459
	6.01571	-1.98944
	0.947855	-0.945603
	-3.47705	3.38029
	4.42049	0.953436
	6.0221	-1.95843
	5.91568	-2.16071
	1.05835	-0.965295
	-2.43372	-4.9203
	2.03575	-0.15326
	3.20523	6.56118
	4.32872	0.82363
	-4.48874	-4.78583
	-5.25716	-6.17689
	0.987655	-0.776422
	0.819454	-1.15758
	4.05008	4.63768
	1.18864	-0.868976
	-9.67595	1.49517
	5.80905	-1.86824
	0.760523	-0.792797
	6.2197	-1.64996
	5.67295	-1.87668
	2.1416	-7.53996
	0.945069	-0.814272
	-6.45555	-2.4116
	1.96258	-7.32779
	0.510269	3.26736
	5.61791	-2.31252
	5.88599	-2.23217
	0.965203	-0.937824
	-3.48134	6.26131
	-5.45867	6.39773
	0.838968	-6.34272
	-1.62396	-5.57143
	0.76562	3.70925
	-1.47951	-5.54356
	1.19443	6.19119
	5.91642	-1.8348
	0.946732	-1.16015
	5.92996	-1.59344
	0.910547	-0.978348
	6.12607	-1.80792
	4.61047	-3.88864
	-8.88281	-3.65883
	5.75518	-2.01329
	1.18678	-0.865423
	5.78503	-2.0341
	3.9286	4.51817
	4.35035	0.796559
	2.66887	-3.95509
	5.93016	-2.22885
	1.13925	-0.92304
	4.30576	-6.22892
	-1.65192	-5.36959
	4.26131	0.796146
	5.68152	-2.23498
	-2.54785	8.30415
	-9.36017	2.07858
	-8.82292	-0.868664
	-2.90776	8.44715
	3.24338	-4.22019
	1.00611	-0.772203
	3.25743	-4.22042
	4.41924	0.87261
	-9.62287	2.28296
	4.27796	4.69894
	-8.90424	-3.64197
	-1.52181	-5.74849
	5.76922	-1.99064
	3.32632	-4.12989
	4.29016	4.6723
	1.07464	-1.00818
	-1.50959	-5.57797
	0.942062	-0.945267
	1.13849	-0.925629
	0.880863	-1.01801
	-3.39624	0.013761
	-3.50426	3.72404
	6.17025	-1.86013
	2.06076	-7.33251
	5.96364	-1.91188
	0.768616	-0.711363
	-8.79693	-3.77509
	-1.55568	1.74859
	-1.49765	-5.455
	4.42995	0.86519
	-4.83843	-4.87719
	-3.5366	3.41144
	0.932662	-0.797356
	0.993671	-0.77377
	5.93114	-2.11075
	-7.23141	-3.35093
	-9.55108	1.64689
	0.94921	-1.16302
	-4.00189	7.99562
	-2.92549	8.45622
	4.02633	1.0834
	0.997359	-0.894772
	4.36298	4.52618
	-4.15634	-7.0749
	5.72635	-1.95346
	1.09971	-1.00056
	0.912461	-1.06582
	-1.91356	-7.4879
	-8.90913	-3.1211
	-8.60229	-0.334244
	4.40128	0.912887
	5.91805	-2.15846
	-3.32917	3.81168
	0.814506	-1.12973
	4.0487	4.66282
	4.27472	0.837305
	5.93115	-1.82641
	5.89613	-2.22774
	0.349229	3.39009
	-8.67546	4.51309
	4.07688	0.84939
	2.04778	3.292
	5.75889	-1.90182
	-2.35683	-7.35167
	4.02355	4.67957
	1.28771	6.26855
	5.9254	-1.58223
	2.05953	3.2688
	-3.03885	8.28524
	4.1629	-6.36858
	-5.39781	6.82112
	4.27622	4.69882
	0.856339	-0.714304
	0.888368	-0.958857
	-1.49403	-5.45546
	4.18368	4.18234
	-5.63071	-5.90833
	-3.95836	-7.256
	-3.98968	7.95721
	0.817438	-0.721623
	0.808239	-1.13466
	-5.46622	6.42864
	4.43663	0.809618
	4.32882	0.908722
	4.29199	4.68246
	0.766349	3.72044
	4.359	4.54342
	0.598563	-0.617149
	3.9101	4.49449
	5.92854	-2.24247
	-6.35016	-2.71858
	2.21887	1.50384
	-0.934243	0.416761
	-1.50872	-5.57799
	-4.53959	-4.92348
	5.62126	-1.89325
	-7.45543	-1.39214
	-5.58191	-0.354886
	-8.53879	0.62233
	5.9046	-1.81481
	4.32414	0.797552
	1.28581	6.26701
	0.582071	-0.696808
	5.93031	-1.59429
	-3.55672	-7.35473
	1.01564	-0.890448
	1.07867	-1.00195
	6.02394	-1.97734
	-3.8578	6.37575
	4.328	0.908373
	5.93183	-2.111
	5.81613	-1.69498
	-3.96608	-7.30798
	-3.90412	-7.36362
	0.351924	3.39502
	-3.32921	3.81088
	5.93014	-2.22903
	5.80652	-2.17015
	-6.11872	7.21664
	4.00212	4.73461
	2.19111	-7.37742
	4.16291	4.44765
	2.83376	-3.97924
	0.9089	-0.633401
	5.88354	-1.91491
	-10.1918	4.60255
	-9.65741	2.28849
	1.11498	-0.812866
	-7.38787	-4.94879
	1.08529	-0.907399
	-9.57664	1.73156
	-9.6779	1.47017
	1.08955	-1.00408
	6.00185	-1.87969
	5.6979	-2.32432
	5.90938	-2.10095
	0.907813	-0.611477
	4.43513	0.79632
	0.894716	-0.718133
	-1.51612	6.18029
	-5.45809	6.39535
	4.00989	4.41304
	4.28859	4.66358
	4.30753	0.713141
	0.950765	-0.945772
	-9.54391	1.64025
	-9.24728	-2.85874
	-8.98536	-0.76424
	-1.49535	-5.75291
	-3.59591	-7.19705
	-8.35461	-4.16475
	1.58545	-5.54474
	-3.86834	-7.32008
	4.32183	0.737327
	-0.357793	3.14629
	0.99536	-0.953408
	1.12393	7.76189
	-0.0190736	-6.43043
	1.06456	-0.800634
	2.20291	1.49017
	-8.82633	-0.907723
	-4.80637	-4.82514
	1.15056	-0.910962
	4.07432	0.845257
	-6.28643	-2.73907
	0.83716	-6.35894
	5.92668	-1.82895
	-5.62978	-5.89467
	-5.58224	-0.349407
	-8.86539	-3.67254
	0.828854	-0.647726
	0.940821	-0.930588
	-2.87287	6.82404
	-0.0228999	-6.42801
	-3.40742	3.7675
	4.3342	4.34714
	4.50155	4.52479
	-1.183	8.70768
	-1.03289	-8.95807
	0.783758	-0.824242
	-9.08476	-3.85907
	-5.25177	-6.26977
	0.806308	-0.622639
	5.91138	-2.10217
	-8.92881	-0.663978
	-5.79939	0.256551
	4.31117	0.916524
	-1.6997	-5.46144
	-7.45553	-5.11725
	-1.59347	-5.46072
	-9.69379	1.61093
	2.29084	1.42084
	4.2913	0.798377
	0.210232	6.33665
	1.06025	-0.973282
	5.94127	-1.8956
	3.89746	4.50398
	5.90421	-2.21368
	-3.47544	6.26423
	-9.55923	1.65528
	4.22338	4.67375
	-7.4512	-1.38918
	4.22689	4.70754
	0.918842	-0.930857
	0.840406	-0.663943
	-9.15916	-3.26657
	-2.92859	8.45781
	4.15133	0.731423
	0.925761	-0.824358
	0.948387	-1.16207
	-9.52024	1.64509
	4.57666	-3.94137
	1.07253	-0.819166
	-9.61547	1.71596
	5.62328	-1.92605
	-4.7028	5.16632
	4.15961	4.44081
	4.00072	4.71418
	4.03857	4.68775
	-3.03611	8.28639
	-9.09187	-3.56712
	1.92662	2.87539
	4.33292	0.916994
	1.05144	-0.962811
	0.730516	3.7007
	4.28843	0.802033
	6.00054	-2.1195
	0.814322	-1.12988
	1.8939	2.89108
	-3.15374	3.34456
	4.38258	4.41708
	-6.1354	7.23498
	4.37367	4.41239
	1.08911	-1.00424
	4.42695	0.815622
	-5.66504	6.24661
	-9.52025	1.64509
	1.06236	-0.961828
	-7.13853	-1.33508
	5.79827	-2.07614
	-1.62874	-5.7013
	4.19216	0.831134
	0.910513	-1.0207
	4.35066	0.798502
	4.35473	4.34419
	4.18708	0.842142
	0.347113	3.38622
	-9.56023	1.72671
	4.29225	4.68387
	-4.6367	1.88056
	-3.40838	0.0968853
	-1.65044	-5.36332
	3.98224	4.47046
	-9.71168	2.05122
	-6.45608	-2.41447
	5.67941	-2.24147
	-9.60352	2.31471
	0.851289	-1.01415
	4.3824	4.41741
	0.912583	-1.08298
	4.40075	4.41401
	-5.55707	-5.75752
	4.31248	4.6264
	1.05889	-0.623777
	2.03304	-0.145455
	1.00493	-0.776251
	4.22553	1.0929
	0.999151	-0.796136
	-1.4785	-5.74731
	4.27179	0.835051
	-1.53643	-5.47917
	-3.558	-7.4164
	4.50432	4.50249
	5.93573	-2.19482
	-10.191	4.60496
	-6.23783	2.93018
	-3.38153	0.15247
	-8.59503	-0.350198
	4.03527	4.66247
	-9.88672	2.05412
	0.894671	-0.718799
	-1.38769	-5.59094
	-0.372038	3.13272
	1.96265	-7.32776
	0.952631	-0.915591
	4.27621	0.827444
	6.06381	-2.00849
	4.15461	0.722294
	0.848516	-0.713694
	1.00684	-0.897754
	-3.10156	8.15169
	0.913014	-1.07806
	2.87134	-3.97907
	-4.69468	-4.51314
	-9.35608	2.0933
	0.860384	-0.59353
	-1.67336	-5.53978
	4.35019	0.885514
	-3.47883	3.38021
	4.00843	4.41343
	-1.84166	-5.38705
	0.970013	-0.704081
	-4.3704	7.5019
	-4.11996	-1.17819
	-5.34577	5.21075
	5.93834	-1.84451
	0.877739	-0.715914
	5.9301	-2.22931
	-3.32793	3.76042
	5.90841	-2.10036
	4.11658	4.32702
	-4.55798	5.29821
	0.845474	-0.58553
	-2.43997	-4.94309
	1.33658	6.59695
	-3.89288	-7.36166
	0.429016	5.77763
	-9.37026	2.51976
	-3.8473	6.3793
	4.29721	0.782396
	4.07733	0.850112
	5.95976	-1.81401
	-4.62467	1.87764
	-3.48568	3.41031
	-1.4953	-5.4553
	-6.18121	-2.4635
	3.97972	4.66094
	0.89116	-1.06317
	-1.63923	-5.55742
	-3.46294	3.46312
	5.81374	-1.85019
	5.77382	-1.93003
	1.20956	-0.786346
	0.401169	6.36503
	-3.48102	3.38012
	2.70139	-3.97345
	4.26241	0.797766
	-9.16596	-2.80333
	2.56197	2.25172
	-3.23475	3.32695
	-9.16643	-3.26665
	4.1023	4.29026
	5.93049	-1.81782
	4.4366	0.874358
	-4.73431	-4.7917
	-5.39765	6.82162
	-5.5766	-5.68752
	1.12452	7.76245
	-1.49753	-5.45501
	-5.56895	-5.71355
	4.30812	4.28008
	-4.84115	-4.70507
	5.9178	-2.1059
	4.12829	1.13828
	2.97907	-3.89806
	5.99358	-1.84967
	4.43023	0.801387
	0.923411	-0.815487
	1.57467	-5.53492
	-10.0568	4.17879
	0.82119	-0.816028
	3.94784	4.40312
	0.514295	3.26407
	-2.93223	8.45967
	-8.59173	-0.357426
	4.26161	0.800116
	-3.3336	3.7954
	-2.87416	6.86823
	-3.33196	3.75419
	4.42625	0.815761
	4.08014	0.854653
	1.11266	7.58209
	6.02063	-1.97862
	-0.171081	-6.33453
	-3.47854	0.0987533
	0.835884	-0.651419
	-4.65128	1.79496
	-1.4734	-5.72596
[truncated: 1 more columns]

## Sheet: Fig_1D
	State	State Occupancy		Threshold at
	1	0.184333		0.0278
	2	0.134898
	3	0.0969612
	4	0.087992
	5	0.0485237
	6	0.0416603
	7	0.0392549
	8	0.0247031
	9	0.0189604
	10	0.017417
	11	0.0167766
	12	0.0158776
	13	0.0117646
	14	0.0110544
	15	0.0106645
	16	0.0096875
	17	0.00945352
	18	0.00907177
	19	0.00862023
	20	0.0080045
	21	0.00785262
	22	0.00758991
	23	0.00752423
	24	0.00743392
	25	0.00699881
	26	0.00667863
	27	0.00630098
	28	0.00620657
	29	0.00617373
	30	0.00612857
	31	0.00612447
	32	0.0056483
	33	0.00555389
	34	0.00544716
	35	0.00543074
	36	0.00464671
	37	0.00417876
	38	0.00384626
	39	0.00359587
	40	0.0033701
	41	0.00317307
	42	0.00316896
	43	0.00304171
	44	0.00293088
	45	0.0028611
	46	0.00282826
	47	0.00282415
	48	0.00280773
	49	0.00268459
	50	0.00257786
	51	0.00252039
	52	0.00249166
	53	0.00233978
	54	0.00220842
	55	0.00213864
	56	0.00209759
	57	0.00201139
	58	0.00191697
	59	0.00190466
	60	0.00188003
	61	0.00185951
	62	0.00183898
	63	0.00167479
	64	0.00137103
	65	0.00136692
	66	0.00136282
	67	0.00132587
	68	0.0012602
	69	0.00120273
	70	0.00119452
	71	0.00113294
	72	0.00112473
	73	0.00102622
	74	0.000948225
	75	0.000870233
	76	0.000862023
	77	0.000853813
	78	0.000849708
	79	0.000816869
	80	0.000788135
	81	0.000718352
	82	0.000669094
	83	0.000619836
	84	0.000558262
	85	0.000455641
	86	0.000217558
	87	0.000205244
	88	8.20974e-06

## Sheet: Fig_1E
	Blue					Orange					Yellow					Pink					Green
	x(m)	y(m)	Day	Occupancy (Scaled)		x(m)	y(m)	Day	Occupancy (Scaled)		x(m)	y(m)	Day	Occupancy (Scaled)		x(m)	y(m)	Day	Occupancy (Scaled)		x(m)	y(m)	Day	Occupancy (Scaled)
	-1.39344	-1.8941	1	0.384015		2.78366	2.25823	1	0.604844		-1.20145	-2.02086	1	0.383179		2.76982	2.06196	1	6.9337		-1.33382	-1.82398	1	0.38123
	-0.289763	-2.43107	1	33.245		2.34245	2.30087	1	0.741017		2.78922	1.85412	1	70.7695		-1.31148	-2.19662	1	0.382622		2.52734	-2.49599	1	79.8544
	-0.30074	-0.0467376	1	0.492898		-1.73906	2.50029	1	0.82985		-0.31572	0.0378269	1	23.6407		-0.343842	-0.000389215	1	0.426064		-2.43043	2.4743	1	11.7914
	-2.35609	2.3526	1	10.3411		-2.78497	-0.410772	1	0.418824		2.36065	-2.49929	1	1.31968		-2.02414	2.47472	1	25.0211		2.79392	2.12099	1	0.645222
	2.64553	2.1757	1	15.8989		-2.76705	0.301774	1	0.861318		2.77537	-0.0891573	1	1.37538		2.42736	-2.49415	1	58.5189		2.58124	2.45287	2	0.658032
	2.48802	-2.46174	1	31.6641		2.57045	-2.41019	1	53.4476		-0.633368	-2.4708	2	0.494847		-0.336557	0.0373203	2	0.274018		-0.0587257	-2.49547	2	37.5385
	-2.62477	-0.139048	1	0.983846		2.77029	1.96385	1	22.8515		-2.02078	2.49668	2	84.0942		-2.02848	2.48581	2	36.7663		2.46941	-2.4587	2	11.9487
	0.0659015	2.30782	1	1.43887		-2.3189	2.45417	1	13.8933		-0.324895	0.0309762	2	4.60873		2.41787	-2.48021	2	52.4577		-2.19777	2.49562	2	30.1322
	-0.292233	-2.4395	2	61.9174		-2.78223	0.0101045	1	0.478695		1.89112	-2.49933	2	7.1938		2.7937	2.14949	2	0.907544		2.79329	2.14214	2	3.57699
	-0.314592	0.0181456	2	0.571427		-1.74709	-2.21344	1	0.37761		1.53355	-2.50007	3	0.704197		-0.643509	-2.47493	3	0.594328		0.190962	-1.86252	3	0.330697
	2.6825	2.23387	2	22.7716		-0.671427	-2.44674	2	0.601781		2.13314	-2.50068	3	1.01145		-0.325924	0.0515905	3	0.274263		-1.41523	-1.85119	3	0.259814
	2.42374	-2.46403	2	6.67779		-2.37608	2.41576	2	29.6632		-1.9014	2.48592	3	5.50462		-2.34156	2.48812	3	29.7139		0.394727	-1.79418	3	3.16193
	-2.23908	2.42616	2	1.11584		2.72411	2.15066	2	47.6585		-1.22702	-1.94358	3	0.255179		2.78371	2.22691	3	15.2783		1.24037	2.49809	3	0.315157
	-1.88832	2.46544	3	25.2456		2.48162	-2.40417	2	12.157		-0.326743	0.0527853	3	2.03162		-1.27267	-1.80746	3	0.266357		-2.0846	2.49365	3	43.9413
	-1.34647	-1.76183	3	0.258996		-0.0298698	2.38357	3	0.318974		1.44696	2.49645	3	5.13139		2.4724	-2.42422	3	44.0217		2.65752	-2.32393	3	25.175
	-0.311271	-2.43029	3	42.7363		-2.75821	0.193549	3	3.87949		1.92267	-2.49943	3	55.7054		2.75303	-2.17779	4	1.48092		-0.221708	-2.49157	3	6.01007
	-0.323837	0.0380371	3	0.374045		2.52835	-2.36132	3	27.2636		0.256752	-0.877928	3	1.11368		-1.63666	-2.21158	4	0.260929		2.77155	2.20276	3	7.88084
	2.47442	-2.41734	3	8.31677		2.7634	2.07411	3	44.0915		2.76047	2.00686	3	24.0992		-0.326885	0.0823119	4	0.420773		2.79492	1.76225	4	1.45809
	2.71778	2.21446	3	5.81023		-2.23932	2.44372	3	13.2639		-2.26649	2.47791	4	0.490391		-2.31833	2.49164	4	34.4109		-1.47759	-2.16507	4	0.262322
	-2.572	2.45284	3	6.96318		2.76679	2.01132	4	52.1369		-1.94364	-1.45284	4	0.902532		2.77955	2.11253	4	1.74825		-0.158596	-2.49539	4	43.9102
	-2.33134	2.30997	4	0.773877		2.66929	-2.32529	4	21.3049		-2.7287	-0.322373	4	0.296852		2.42334	-2.49122	4	51.8665		2.49049	-2.43423	4	19.9044
	2.79485	0.828007	4	0.308827		-0.313521	-2.49272	4	0.995263		-0.0924891	-2.49164	4	0.292397		2.43647	-2.49697	5	65.6908		2.75523	2.0856	4	0.586743
	-1.72142	-2.33732	4	0.261208		-2.26055	2.45834	4	15.9381		-0.329765	0.0702073	4	1.47479		-2.3541	2.48055	5	22.9268		-2.27405	2.49694	4	22.8231
	2.69474	2.21335	4	3.18044		2.32833	2.34661	4	0.455582		2.79004	1.80383	4	90.5383		2.77972	-2.14127	5	2.08947		2.63068	-2.37056	5	27.9784
	-0.31774	0.0612408	4	0.468949		2.66331	-2.30864	5	22.6321		2.19109	-2.49919	4	1.34168		-1.18604	-1.70406	5	0.275338		-2.01605	2.49487	5	60.2415
	-0.268335	-2.42633	4	13.2709		-0.328848	0.0462893	5	0.292736		-1.81304	2.48203	4	1.86772		-0.319029	0.0577244	6	0.374861		2.69498	-2.32246	6	30.9556
	-1.86179	2.47928	4	72.6141		2.76471	2.00903	5	39.7892		0.282071	-0.594776	5	0.52582		-2.21447	2.49465	6	22.6702		-2.04312	2.49654	6	62.0859
	2.78413	1.10663	4	0.476468		-2.18836	2.46244	5	24.41		-0.317961	0.0343855	5	1.44904		2.46249	-2.46003	6	66.3093		2.75914	-2.27615	7	62.0645
	2.43913	-2.46623	4	1.40907		-2.17824	2.45002	6	26.0716		1.94222	-2.4881	5	38.4128		-2.24662	2.49466	7	25.0506		2.7999	1.96192	7	3.18262
	2.44618	-2.46096	5	3.44462		2.76029	1.97295	6	33.9647		-1.75472	2.5007	5	0.52941		2.51054	-2.45131	7	60.8897		-2.01901	2.49617	7	26.603
	2.70745	2.22893	5	3.12869		2.6362	-2.36559	6	26.0248		2.79634	1.84567	5	55.5754		-0.306556	0.0727418	8	0.587021		-1.13088	-1.91899	7	0.833331
	-0.305666	0.0376449	5	0.779064		-2.71331	1.64672	6	0.397286		0.660616	-1.01842	5	1.16017		-2.33498	2.49642	8	47.2767		2.79208	2.05422	8	1.89028
	-0.248355	-2.43358	5	29.8154		-2.27559	2.46904	7	41.3136		0.189696	-0.951475	6	0.995568		2.4644	-2.47552	8	42.1572		2.75326	-2.31898	8	46.6963
	-1.86903	2.442	5	57.1363		2.79239	0.812376	7	0.609802		-0.0832222	-2.48343	6	0.603265		2.79992	2.10871	8	1.02701		-1.99894	2.49366	8	42.8239
	2.74547	-2.23837	5	0.384147		-2.71176	1.99071	7	1.1647		-1.98648	2.49816	6	5.74196		-0.313927	0.0764022	9	0.368756		1.74784	-1.27145	9	0.275804
	2.4106	-2.46815	6	0.613509		2.67569	-2.30748	7	25.9694		2.79398	1.80098	6	37.1727		2.76229	1.89567	9	0.537457		-2.06893	2.4968	9	38.2968
	-0.26562	-2.43534	6	39.192		2.74065	1.95861	7	16.0434		1.97984	-2.49834	6	50.0923		1.14882	-0.707802	9	0.275526		2.676	-2.30749	9	42.6239
	-0.314987	0.0476184	6	0.514395		2.68291	-2.32458	8	18.6527		-0.313671	0.0293194	6	2.89562		-2.30909	2.49552	9	19.3951		2.79925	1.878	9	7.43949
	-1.8628	2.47274	6	52.3047		-2.18567	2.4731	8	23.3801		1.43526	-2.49613	7	1.66022		-0.349236	-0.0613867	9	0.542729		-1.96497	2.4906	10	0.798661
	2.69525	2.19713	6	2.21428		-2.7635	2.0476	8	0.943746		-0.327677	0.0268526	7	0.915964		2.492	-2.44985	9	62.4127		-2.704	1.8388	10	1.15065
	2.73562	-2.18891	6	0.357419		2.76974	1.94577	8	44.4062		-1.85998	2.48999	7	66.7357		2.745	1.95726	9	2.58545		2.79115	0.88188	10	0.812863
	2.79028	1.91663	7	0.262744		1.39862	-2.50466	9	0.266925		2.79869	1.96474	7	18.761		-0.378441	0.604266	10	0.351433		2.7967	1.92953	10	3.34196
	-0.265597	-2.42628	7	27.798		2.72697	-2.28528	9	9.20058		2.02268	-2.49723	7	8.98149		-0.309597	0.0734842	10	0.411305		-0.20682	-2.49942	10	14.9161
	-0.309115	0.039049	7	0.661903		-2.72565	1.91137	9	1.29606		-0.323901	0.0818534	8	1.46393		2.7354	2.0462	10	1.12893		2.41004	-2.4028	10	54.9592
	2.43863	-2.46764	7	3.33444		2.18886	-2.5037	9	0.406769		2.03085	-2.49919	8	51.1823		2.44505	-2.48026	10	70.3535		-2.39252	2.49534	10	12.4672
	-1.83564	2.43441	7	60.8553		2.29259	-2.47447	9	2.11986		-2.73501	-0.273344	8	0.456418		-2.29625	2.49613	10	12.8212		-2.77069	1.72095	10	1.17989
	2.6905	2.19117	7	1.93389		-2.22839	2.46546	9	32.6497		-1.98285	2.49771	8	9.73821		-0.0865334	0.0905745	10	2.18991		-0.45904	-0.0330373	10	0.977998
	2.74128	-2.23825	8	0.428849		2.78689	1.87277	9	40.3792		2.79328	1.80554	8	33.9389		2.79832	1.94622	10	2.08716		2.69219	0.181931	10	0.55806
	-1.86059	2.45776	8	57.5214		2.52768	-2.40293	10	19.851		-0.181603	-2.45454	9	0.95699		-0.310192	0.0532874	11	0.292954		2.59616	-2.41776	11	56.476
	2.71439	2.21061	8	2.63436		-2.33311	2.50163	10	0.645779		2.14515	-2.49834	9	6.16702		-2.3037	2.49571	11	19.741		-2.19868	2.49703	11	39.6471
	-0.228998	-2.456	8	23.9699		-2.70929	1.92475	10	0.974656		-2.02936	2.49553	9	0.901218		2.45277	-2.49113	11	73.178		2.7803	-2.2386	12	70.6729
	-0.31993	0.0795178	8	0.608742		1.37496	-2.49929	10	1.58813		2.79041	1.81867	9	61.6033		-0.304475	0.0549322	12	0.305207		-2.13566	2.48258	12	21.8774
	0.261664	2.33787	8	0.281258		2.77436	0.877618	10	0.895013		-0.362439	-0.0223356	9	28.1509		-2.40453	2.49516	12	39.1748		2.38461	-2.49743	12	4.2818
	2.4166	-2.46779	8	5.48481		-0.751201	-2.39508	10	0.3648		2.79589	1.80118	10	59.8662		2.79995	2.01913	12	0.549985		2.64119	-2.31578	13	84.6341
	-2.45126	2.39078	8	1.43971		-0.321142	0.0618463	10	0.577275		-2.5797	1.5485	10	8.2222		2.52421	-2.44084	12	51.8102		2.80025	2.00363	13	1.39849
	2.72115	0.923808	8	0.368142		1.53039	1.02532	10	0.29908		2.10221	-2.45266	10	13.6185		0.605106	-0.718039	13	0.883874		-1.94854	2.49744	13	9.73041
	2.4181	-2.46445	9	3.68811		2.13113	-2.50368	10	0.541909		2.77937	2.12511	10	0.480088		2.46623	-2.47878	13	83.9535		-0.99249	-1.79289	13	0.294068
	2.77301	1.86055	9	20.8002		-2.22071	2.45132	10	28.0325		-1.95354	2.45508	10	1.64522		-2.11223	2.46498	13	8.00081		-1.02815	-1.1005	14	0.263288
	-1.90954	2.44035	9	36.703		2.76794	1.99115	10	31.4716		-0.351831	-0.0155907	10	13.8137		0.632727	0.18738	13	0.556111		2.80127	2.02092	14	0.392025
	-0.244316	-2.44089	9	28.0743		1.41742	-2.48452	11	0.779725		-2.1919	2.42678	11	3.64326		2.79488	2.12462	14	1.00221		-2.07803	2.49762	14	24.7211
	-0.347467	0.0792062	9	0.929798		2.63523	-2.34751	11	32.4599		2.13362	-2.49659	11	52.737		-0.768561	-1.27556	14	0.264119		-0.950634	-1.64917	14	0.279069
	-0.339469	-2.40506	10	0.300473		-2.25923	2.42241	11	21.5271		2.79998	1.8181	11	0.465607		2.49314	-2.461	14	86.0695		2.76483	-2.28849	14	70.0485
	-2.33204	2.39223	10	15.3358		2.78145	1.95583	11	34.2141		-0.399449	-0.0604129	11	40.7551		-2.15376	2.4688	14	4.22452		2.78985	-2.31185	15	63.4144
	0.217538	2.30457	10	3.3311		1.50809	-2.50152	12	1.07713		-2.17559	2.49726	11	1.43219		-0.114297	-0.106027	14	0.388426		-2.11004	2.49584	15	27.4675
	2.78863	1.91075	10	6.24365		2.76158	1.96207	12	38.6237		-0.338757	0.0515584	12	16.8791		1.23658	-0.964384	14	0.269102		2.38804	-2.49978	15	4.59405
	-2.22463	0.556985	10	0.970758		2.62629	-2.33705	12	21.9211		-2.78664	0.0126054	12	1.85992		-2.35624	2.48803	15	24.0429		2.79089	2.04834	16	1.24338
	-0.34039	0.0813601	10	1.30882		-2.28018	2.44726	12	24.7671		-2.49414	2.49307	12	7.6349		2.79478	2.15357	15	2.644		-2.09502	2.49614	16	18.3316
	2.59247	-2.33409	10	62.2858		2.41025	-2.46263	13	0.544415		2.10768	-2.49982	12	0.673348		0.213406	-0.0536485	15	0.288567		2.76765	-2.26945	16	76.4754
	-0.296983	0.03991	11	0.585908		2.2583	-2.49073	13	0.722916		2.79436	1.93108	12	71.8341		2.51695	-2.47601	15	64.9108		1.38964	-2.49992	17	0.341995
	-0.313492	-2.46453	11	32.4304		-1.89689	2.46189	13	25.6193		2.796	2.03798	13	41.6323		-0.316565	0.0726928	16	0.277359		-0.114473	-2.49903	17	16.5012
	2.42833	-2.48135	11	5.31828		2.77269	2.0131	13	36.7484		-0.334081	0.0220758	13	16.0905		2.5291	-2.46783	16	66.1505		2.7971	2.09104	17	25.2114
	-1.90557	2.48564	11	53.8016		2.7418	-2.2621	13	28.3683		-2.79811	-0.137565	13	16.4469		-2.39778	2.49497	16	26.1542		-2.28386	2.49136	17	19.0143
	2.73359	2.10212	11	1.77304		-1.21451	-1.65119	13	0.270954		1.87154	-2.49459	13	23.937		2.7643	-2.30418	17	0.524466		2.45774	-2.46258	17	31.5465
	-1.04851	-1.78152	11	0.282929		-0.908061	-1.33328	14	0.263011		2.7159	2.01724	13	0.922303		-0.306307	0.0388392	17	0.344483		-0.210793	-2.48723	18	29.2088
	-0.29964	0.029636	12	0.535504		2.77409	1.97863	14	36.7626		-1.03479	-1.43577	14	0.284052		2.7965	2.10198	17	0.44899		2.63754	-2.36176	18	24.9016
	-0.305428	-2.44984	12	13.2083		2.72879	-2.28294	14	13.3721		-0.403615	-2.49563	14	0.357696		-2.31003	2.47494	17	8.94717		-2.16209	2.49648	18	40.1675
	2.41352	-2.47106	12	9.39708		-2.14228	2.47259	14	35.1486		-0.355063	-0.0189228	14	1.09773		2.48889	-2.49145	17	84.3487		2.79932	2.05503	18	0.528264
	-2.67945	0.0418666	12	0.615147		2.74167	-2.25897	15	20.6462		2.09507	-2.49801	14	60.9699		-0.311306	0.0374846	18	0.320523		2.79184	-2.44076	19	0.422722
	-1.88025	2.48992	12	57.1806		2.77185	2.00333	15	24.3196		-2.21014	2.49345	14	5.39893		2.79337	1.74654	18	5.55693		-0.128323	-2.49966	19	20.3466
	2.7235	2.20177	12	11.8181		-2.30713	2.46423	15	43.865		2.79329	1.98709	14	30.47		2.46881	-2.49275	18	75.9764		2.79496	1.99134	19	8.96795
	0.0527027	-1.09181	12	0.270119		2.37997	-2.46374	15	0.834903		-1.49772	2.4464	15	0.570476		-2.36714	2.47885	18	8.20048		-2.11593	2.49086	19	34.7819
	0.357363	0.625547	13	0.313839		-1.00942	-1.51652	15	0.260821		-0.74471	-2.46232	15	0.566591		-0.0397	0.0430699	18	0.708993		2.42006	-2.48012	19	29.5106
	-0.299832	0.0685349	13	0.89362		-2.22006	2.46	16	30.4597		-2.73958	-0.262236	15	0.615981		2.79454	2.02864	19	0.67112
	-0.312799	-2.42802	13	15.5093		2.78167	1.94998	16	42.9317		2.25796	-2.49675	15	24.7746		-0.264976	-2.49935	19	1.38986
	2.69998	2.19997	13	3.26566		2.66407	-2.32702	16	14.2623		2.78444	1.98937	15	39.5842		2.47173	-2.47818	19	83.396
	-1.85905	2.46029	13	49.9275		2.77209	-2.28855	17	12.0699		-0.326707	0.021788	15	1.84239		-2.18876	2.44466	19	5.41797
	2.42662	-2.46118	13	22.3695		2.18718	-2.49992	17	0.393142		-2.2776	2.48407	15	29.1317		0.646822	-2.49387	19	1.1629
	0.370664	-1.43677	13	0.697297		2.7849	0.759262	17	0.744814		-0.327198	0.0538457	16	1.25786
	-0.314594	0.0730522	14	0.637595		-2.15999	2.46388	17	49.9031		-2.02465	2.49752	16	24.2085
	-0.289707	-2.45891	14	23.488		2.40654	-2.44832	17	2.03372		2.37871	-2.49794	16	23.8214
	2.36069	-2.47072	14	6.15447		2.78053	2.1322	17	20.7459		2.7958	1.98137	16	48.6117
	-1.87827	2.46265	14	56.2377		2.58922	-2.37169	18	11.6995		2.4933	-2.49744	17	5.46114
	2.72102	2.17478	14	5.89838		-2.23946	2.45496	18	31.6983		-1.98382	2.49902	17	15.9944
	-0.858327	-1.24989	14	0.267441		2.76834	2.14047	18	43.0681		-0.118687	-2.49671	17	23.6331
	2.45184	-2.48561	15	17.1007		2.63957	-2.33621	19	19.9223		-0.313289	0.0160085	17	0.979815
	-1.88919	2.46226	15	50.5365		2.77829	2.16575	19	44.5507		2.79575	1.96685	17	49.4209
	-0.293408	-2.44072	15	16.5238		-2.00766	2.47074	19	21.7947		2.04559	-2.50003	17	2.64583
	-0.309626	0.0624184	15	0.780797							2.44914	-2.49906	18	1.46811
	2.73246	2.15221	15	6.97112							-0.287161	-2.49266	18	35.8634
	2.74487	-2.17553	15	0.311597							-0.34864	0.0863593	18	2.02478
	-2.4005	2.37943	15	0.317702							-2.00353	2.49764	18	55.1753
	-1.88549	2.47126	16	39.0893							2.79771	1.92673	18	3.62349
	-0.297328	-2.43934	16	32.8554							2.19263	-2.50047	19	0.419381
	2.76203	2.08849	16	17.1378							-0.0600163	-2.49882	19	34.4889
	2.42474	-2.47379	16	3.14619							-0.331189	0.0321546	19	9.82732
	-2.37059	2.433	16	0.428292							-1.97483	2.49359	19	3.87384
	-0.314929	0.0561689	16	0.710107							2.79143	1.94619	19	37.8969
	-1.89801	2.46745	17	33.385							2.44485	-2.48911	19	12.3266
	-0.304654	0.019895	17	0.68482
	-0.222554	-2.46483	17	42.3704
	2.75469	2.12515	17	11.8073
	2.37576	-2.48158	17	4.1526
	-2.3466	2.40329	17	0.586119
	-1.88982	2.46544	18	56.6116
	-0.278329	-2.46637	18	28.1172
	-0.301171	0.0316371	18	0.560845
	2.38744	-2.46621	18	4.51489
	2.74959	2.13559	18	3.85184
	-2.43372	2.43608	18	0.510998
	2.7212	-2.10362	19	0.286549
	-0.248018	-2.48023	19	39.1344
	-0.310022	0.0836222	19	0.612919
	2.75111	2.19312	19	7.68948
	-1.91699	2.46319	19	34.3614
	2.38874	-2.48961	19	11.0874

## Sheet: Fig_1F
	Network Graph Thickness (Adjacency Matrix)							Orange-Green			Blue-Green			Pink-Green			Binning
		B	O	Y	P	G		Time Close			Time Close			Time Close			0
	B	0	0.01	0.01	0.01	0.3		Empirical	Shuffled		Empirical	Shuffled		Empirical	Shuffled		0.008
	O	0	0	0.01	0.01	0.7		0.159621	0.0142438		0.192361	0.01564		0.165253	0.201586		0.016
	Y	0	0	0	0.01	0.5			0.0147193			0.126511			0.234086		0.024
	P	0	0	0	0	0.01			0.0504339			0.0477051			0.178106		0.032
	G	0	0	0	0	0			0.0403068			0.0216781			0.176994		0.04
									0.0276167			0.0235747			0.193787		0.048
									0.0435194			0.0286259			0.210351		0.056
									0.0246861			0.142463			0.148534		0.064
									0.0217998			0.124252			0.170771		0.072
									0.0638234			0.182565			0.137843		0.08
									0.10254			0.12614			0.124208		0.088
									0.0446087			0.0964913			0.209563		0.096
									0.0458141			0.0482913			0.17554		0.104
									0.0125629			0.0188692			0.176577		0.112
									0.0341276			0.181968			0.209062		0.12
									0.0335636			0.168385			0.219305		0.128
									0.0283521			0.0374868			0.10593		0.136
									0.113129			0.154962			0.138103		0.144
									0.017614			0.180481			0.162792		0.152
									0.0549681			0.0287613			0.192637		0.16
									0.030304			0.0516863			0.187047		0.168
									0.0478434			0.0478766			0.134879		0.176
									0.0428061			0.101667			0.131963		0.184
									0.0535332			0.0141028			0.132068		0.192
									0.0490516			0.116911			0.229905		0.2
									0.119389			0.013348			0.194401		0.208
									0.0242217			0.0288			0.157539		0.216
									0.0301852			0.127677			0.203093		0.224
									0.110282			0.14687			0.162582		0.232
									0.0196931			0.126737			0.16888		0.24
									0.0274398			0.0885123			0.15849		0.248
									0.0316339			0.1875			0.131423		0.256
									0.027003			0.182007			0.168849		0.264
									0.0418412			0.119986			0.14233		0.272
									0.0121924			0.185476			0.232399		0.28
									0.0506717			0.0240143			0.158388		0.288
									0.019165			0.0362095			0.204506		0.296
									0.0824244			0.0531793			0.118512		0.304
									0.0970664			0.0235858			0.170995		0.312
									0.089256			0.120049			0.17912		0.32
									0.113273			0.0237655			0.097799		0.328
									0.0343543			0.0217804			0.171835		0.336
									0.131822			0.0317555			0.193295		0.344
									0.0439064			0.166392			0.182225		0.352
									0.01846			0.183403			0.170182		0.36
									0.0331904			0.179012			0.242584		0.368
									0.0343073			0.0128449			0.256007		0.376
									0.0778682			0.023196			0.17087		0.384
									0.0924852			0.0476692			0.169391		0.392
									0.0280176			0.00870332			0.204398		0.4
									0.0329858			0.0168316			0.207475
									0.0196848			0.0457698			0.168714
									0.0377549			0.0767623			0.163668
									0.132673			0.183646			0.182186
									0.0322283			0.201968			0.152391
									0.0629166			0.0081255			0.128841
									0.0161017			0.0732483			0.197674
									0.0296903			0.126804			0.134097
									0.0304395			0.184174			0.182103
									0.0975668			0.00625102			0.195767
									0.0157229			0.0995242			0.174083
									0.0367901			0.0109621			0.216856
									0.0287724			0.113475			0.211658
									0.0198202			0.0186176			0.204467
									0.0280674			0.122051			0.204348
									0.0234586			0.183229			0.177539
									0.0324384			0.0837128			0.121835
									0.135535			0.0425628			0.185482
									0.0300718			0.0194442			0.175888
									0.0130135			0.128294			0.172435
									0.119986			0.126804			0.105579
									0.0267984			0.201349			0.188399
									0.114866			0.136284			0.174453
									0.0423388			0.0210312			0.173483
									0.0472573			0.0115842			0.170254
									0.0266463			0.0419656			0.125363
									0.0261597			0.0280425			0.152341
									0.0319407			0.0961568			0.130544
									0.0441359			0.144611			0.180876
									0.0224827			0.179093			0.157719
									0.0267569			0.0763946			0.18353
									0.0160906			0.190414			0.220174
									0.063934			0.0301603			0.209886
									0.0136936			0.160713			0.175029
									0.0267514			0.117713			0.177246
									0.0285899			0.00888579			0.134824
									0.0293557			0.0264611			0.188471
									0.0323555			0.13543			0.176734
									0.0261017			0.0357312			0.178498
									0.0976912			0.182372			0.160174
									0.0215786			0.0238208			0.152803
									0.0212828			0.178689			0.17648
									0.0339452			0.170807			0.235023
									0.111927			0.0354713			0.257771
									0.0711278			0.181183			0.18105
									0.0422752			0.0467956			0.181808
									0.131827			0.00929497			0.198855
									0.037484			0.201437			0.17502
									0.0390074			0.121567			0.0938095
									0.0298506			0.0275891			0.198426
									0.0338456			0.0134199			0.148402
									0.0761541			0.0254907			0.18745
									0.0263892			0.151432			0.136475
									0.012773			0.0245037			0.152701
									0.0455017			0.0264721			0.178089
									0.0494663			0.134194			0.17572
									0.0315482			0.0962839			0.183837
									0.0441525			0.0462841			0.21115
									0.0360132			0.0444179			0.197085
									0.0298534			0.0252418			0.166674
									0.01235			0.0136605			0.157984
									0.0372545			0.179463			0.19042
									0.139264			0.0141996			0.178907
									0.0273403			0.00857614			0.172032
									0.0395354			0.0482277			0.183674
									0.0252584			0.0229527			0.15136
									0.03974			0.0797067			0.226925
									0.0420375			0.0404118			0.165446
									0.022455			0.0442741			0.182573
									0.0365744			0.185203			0.13397
									0.0415702			0.0453938			0.193657
									0.0734751			0.0084545			0.257987
									0.024899			0.00945809			0.170489
									0.0420071			0.0483466			0.204536
									0.0164031			0.164078			0.130232
									0.0298285			0.0229388			0.172706
									0.0191982			0.0337931			0.211407
									0.110171			0.180243			0.23181
									0.0134116			0.0437461			0.238031
									0.0551865			0.182095			0.171443
									0.044241			0.112466			0.233757
									0.0471273			0.0275283			0.187614
									0.0152585			0.0303787			0.170823
									0.0329499			0.0675254			0.204207
									0.0262123			0.0497842			0.178078
									0.100099			0.0213242			0.211412
									0.040022			0.0247995			0.200749
									0.0123223			0.0086895			0.174976
									0.0353054			0.177649			0.24546
									0.0203289			0.0588746			0.165034
									0.0354658			0.192012			0.132516
									0.0558915			0.0887639			0.120334
									0.0294829			0.183895			0.202186
									0.0334171			0.176734			0.181683
									0.0304644			0.0197511			0.128407
									0.0168178			0.182947			0.133209
									0.031385			0.0218523			0.220287
									0.0341387			0.144725			0.120248
									0.135612			0.126497			0.221832
									0.119485			0.104376			0.175377
									0.0383438			0.0245921			0.21982
									0.0233148			0.0376139			0.186878
									0.0506855			0.0147719			0.160481
									0.0247525			0.180257			0.213917
									0.0463947			0.0530493			0.125579
									0.0523499			0.109162			0.180721
									0.0258971			0.0362952			0.178675
									0.0651394			0.0575144			0.160259
									0.0360353			0.0567071			0.195526
									0.10011			0.123779			0.201105
									0.0253137			0.0193088			0.204918
									0.0177688			0.0301962			0.172546
									0.108523			0.0475393			0.16917
									0.0292977			0.0494193			0.214583
									0.0369974			0.119944			0.16755
									0.0585345			0.124114			0.194191
									0.0313767			0.132739			0.213386
									0.0428088			0.172703			0.18648
									0.0304699			0.0224688			0.140865
									0.028847			0.00412495			0.175352
									0.0261348			0.0273845			0.170414
									0.0848629			0.0414458			0.181589
									0.0247857			0.119347			0.22533
									0.0219463			0.0401851			0.203336
									0.0261625			0.0684239			0.178006
									0.0513297			0.0417693			0.192242
									0.119502			0.123539			0.178993
									0.0143655			0.0280149			0.232128
									0.0157533			0.00505943			0.173035
									0.0335609			0.04974			0.180837
									0.0413242			0.0369532			0.187417
									0.031244			0.115327			0.128086
									0.0217472			0.0133785			0.23888
									0.0354547			0.0583714			0.18617
									0.0355321			0.028037			0.192695
									0.0358252			0.0371882			0.15201
									0.0417748			0.0123555			0.230514
									0.03256			0.0490986			0.212808
									0.0373375			0.027202			0.175518
									0.0465771			0.204412			0.139477
									0.07136			0.0107658			0.172554
									0.0297981			0.185089			0.222394
									0.0707988			0.0268398			0.252532
									0.0715066			0.119461			0.170859
									0.0904559			0.0153359			0.168437
									0.0633203			0.0144982			0.225861
									0.035698			0.051573			0.204481
									0.0331959			0.184232			0.248957
									0.041703			0.0298064			0.131089
									0.0775668			0.180655			0.252125
									0.117401			0.174321			0.213444
									0.0284019			0.0467154			0.178816
									0.131625			0.0328116			0.195498
									0.0335802			0.178178			0.217868
									0.0395797			0.177467			0.182181
									0.0876857			0.120016			0.193505
									0.0172795			0.0267154			0.23405
									0.0308238			0.0310118			0.184498
									0.0965659			0.0255902			0.176848
									0.0801325			0.182468			0.12003
									0.0262786			0.0157755			0.140837
									0.0942132			0.0347165			0.231841
									0.0313767			0.150052			0.179289
									0.0152474			0.199131			0.235747
									0.0231821			0.0101659			0.207837
									0.0458086			0.0348216			0.205031
									0.026591			0.117409			0.170287
									0.115667			0.0486175			0.149875
									0.0204865			0.139582			0.223997
									0.0424328			0.112458			0.138628
									0.0828281			0.177923			0.231456
									0.0209814			0.183502			0.168272
									0.0247276			0.14214			0.195924
									0.0134697			0.0303676			0.164506
									0.0404865			0.0216754			0.139035
									0.0170445			0.15938			0.233909
									0.0247553			0.0360104			0.20476
									0.0392285			0.0995297			0.180776
									0.0572572			0.181564			0.159762
									0.0267763			0.0261846			0.225374
									0.0821037			0.0474453			0.159447
									0.0330522			0.136038			0.191219
									0.0946362			0.0188802			0.132822
									0.119002			0.0315067			0.183602
									0.0396184			0.0193641			0.170948
									0.0846804			0.161658			0.196552
									0.026533			0.0160796			0.177832
									0.0204617			0.0117943			0.188399
									0.0946306			0.0182361			0.158548
									0.0165109			0.118053			0.157611
									0.0259607			0.0157506			0.231603
									0.0344649			0.0228725			0.207589
									0.0385512			0.174749			0.206944
									0.0332844			0.0220652			0.176591
									0.0927036			0.0500856			0.139925
									0.0978156			0.183632			0.177685
									0.0343239			0.0205391			0.134556
									0.104631			0.0371716			0.15786
									0.0361155			0.183679			0.119145
									0.0186535			0.0437433			0.187348
									0.0453109			0.116798			0.175678
									0.04316			0.0121509			0.164395
									0.0314514			0.0223195			0.17074
									0.0368619			0.187962			0.120619
									0.0272297			0.131971			0.188498
									0.0447939			0.0245949			0.150843
									0.014089			0.08371			0.164771
									0.0982856			0.16162			0.127232
									0.0278351			0.181017			0.153359
									0.0352722			0.105305			0.182289
									0.040633			0.0694579			0.218103
									0.0257644			0.050304			0.201155
									0.0205142			0.0142106			0.165087
									0.0363643			0.0290544			0.175631
									0.114418			0.0907988			0.179361
									0.045098			0.101448			0.181667
									0.0353635			0.0258722			0.172413
									0.0205639			0.016027			0.221758
									0.0254768			0.00858444			0.211943
									0.0349211			0.178379			0.169389
									0.0979428			0.0290184			0.138255
									0.0469061			0.153536			0.153262
									0.0365191			0.175496			0.143798
									0.0312717			0.0577687			0.257143
									0.0422421			0.0131158			0.179585
									0.0281254			0.149632			0.180047
									0.0160713			0.140348			0.217766
									0.130094			0.0695713			0.248493
									0.0827009			0.0534281			0.218194
									0.0341774			0.069657			0.172742
									0.0422172			0.0536465			0.148385
									0.13583			0.0323859			0.203917
									0.014523			0.0407795			0.199435
									0.0906992			0.0302239			0.196159
									0.127879			0.0310726			0.229651
									0.0250041			0.0138844			0.156519
									0.0913462			0.0559993			0.1341
									0.108346			0.00515343			0.13483
									0.0256427			0.0109649			0.177719
									0.0189466			0.0460436			0.102861
									0.0320596			0.0165855			0.179358
									0.027379			0.0784515			0.192734
									0.0223831			0.0194581			0.178918
									0.0369642			0.0239397			0.161468
									0.130293			0.00697537			0.131628
									0.046367			0.0229416			0.171056
									0.0229167			0.189369			0.23525
									0.0355349			0.0119878			0.181263
									0.0599943			0.187658			0.202698
									0.0912107			0.0176112			0.169765
									0.0354658			0.190428			0.209109
									0.0551063			0.0217638			0.187578
									0.0359136			0.0241221			0.195924
									0.0332374			0.0347386			0.17269
									0.0803537			0.0206275			0.186085
									0.0270085			0.0324052			0.236892
									0.0461486			0.17115			0.233961
									0.0506053			0.0884709			0.17068
									0.013395			0.0187226			0.120636
									0.0257146			0.144711			0.227127
									0.0191318			0.0143848			0.13974
									0.0402515			0.169847			0.178706
									0.1281			0.126516			0.194901
									0.0813047			0.0123638			0.157763
									0.0287475			0.0886008			0.182435
									0.0286037			0.083464			0.170879
									0.0819987			0.139195			0.138197
									0.0306026			0.0121343			0.137127
									0.0440336			0.0219961			0.177055
									0.117984			0.173008			0.172106
									0.0440474			0.0344013			0.183342
									0.0450289			0.184025			0.162267
									0.0977797			0.0311169			0.165833
									0.128581			0.0454104			0.172341
									0.0428475			0.0261818			0.187307
									0.0368454			0.126284			0.210594
									0.0169643			0.0919821			0.144451
									0.0369394			0.140102			0.147815
									0.0372545			0.111609			0.173184
									0.0171357			0.172278			0.189764
									0.0249267			0.128192			0.188316
									0.0420568			0.0292811			0.227279
									0.0210561			0.0294691			0.201479
									0.0905527			0.043536			0.140259
									0.0284766			0.0424494			0.185001
									0.0920761			0.00889685			0.150425
									0.0274398			0.099527			0.211913
									0.0467983			0.037343			0.176709
									0.0399059			0.173262			0.215775
									0.0245921			0.177085			0.183345
									0.0967927			0.0267458			0.185098
									0.0336134			0.0193447			0.211324
									0.0539562			0.0152059			0.201188
									0.0420237			0.0217611			0.139192
									0.0333535			0.0389272			0.178006
									0.0208515			0.013337			0.196408
									0.0470693			0.182867			0.248752
									0.0223887			0.0205335			0.120685
									0.0839533			0.0261459			0.215194
									0.023724			0.0322255			0.125253
									0.0397953			0.0488			0.17609
									0.135178			0.187564			0.188916
									0.069903			0.154691			0.121479
									0.062043			0.158921			0.139812
									0.115604			0.0472158			0.119273
									0.0211224			0.105875			0.148194
									0.0363643			0.0743155			0.181069
									0.0168205			0.0232734			0.138156
									0.0339618			0.0140503			0.225521
									0.0353386			0.0146972			0.17789
									0.0246391			0.0765909			0.178451
									0.0192203			0.0360933			0.222645
									0.033207			0.0219988			0.137915
									0.0286037			0.0449764			0.225816
									0.0695851			0.0219933			0.212515
									0.111377			0.125891			0.246552
									0.0923221			0.0212883			0.235637
									0.0389521			0.11909			0.189626
									0.0233148			0.147644			0.176837
									0.0250843			0.106599			0.210378
									0.0201133			0.124982			0.215161
									0.0404422			0.114136			0.172897
									0.0615094			0.0148576			0.13066
									0.0910089			0.0229057			0.235811
									0.0174066			0.0107243			0.207638
									0.126945			0.0240226			0.195427
									0.0362178			0.0633479			0.247898
									0.0299916			0.158106			0.230146
									0.0310864			0.11953			0.174733
									0.11669			0.0491013			0.212225
									0.0426347			0.12797			0.224003
									0.0247138			0.160768			0.16987
									0.0247912			0.0594497			0.211216
									0.0338152			0.187459			0.237019
									0.117708			0.185905			0.149593
									0.0490682			0.161722			0.133027
									0.0274287			0.0581364			0.260021
									0.0956425			0.081067			0.196068
									0.103389			0.0154935			0.257898
									0.0888552			0.121302			0.118659
									0.0531046			0.0334337			0.223566
									0.125402			0.134014			0.181454
									0.0151838			0.15455			0.17165
									0.11979			0.123453			0.192836
									0.0462094			0.0959245			0.174456
									0.040304			0.119308			0.0941026
									0.0280038			0.0641358			0.168963
									0.0402017			0.0174619			0.197033
									0.115449			0.0533811			0.16572
									0.138695			0.181133			0.173959
									0.0251948			0.125908			0.171216
									0.0374978			0.126715			0.114373
									0.036027			0.178761			0.207602
									0.0153193			0.0277273			0.236532
									0.0186093			0.139654			0.197484
									0.0275421			0.117901			0.179554
									0.0220569			0.0139342			0.197702
									0.0673567			0.185194			0.128051
									0.0533479			0.025123			0.207423
									0.097564			0.124067			0.128543
									0.0383549			0.0231434			0.150146
									0.0409344			0.0491704			0.18677
									0.0997509			0.180066			0.131487
									0.0155156			0.0442741			0.201393
									0.0231711			0.0315592			0.16726
									0.0271329			0.0363532			0.150008
									0.0465661			0.121578			0.197459
									0.0343239			0.0117528			0.1875
									0.0250981			0.102488			0.188125
									0.045051			0.15295			0.132043
									0.0963088			0.00983132			0.209958
									0.115488			0.0374481			0.172352
									0.0370582			0.0311832			0.204185
									0.0373541			0.0494137			0.101435
									0.0370831			0.0184241			0.210635
									0.0265993			0.0408238			0.169494
									0.120318			0.129364			0.165631
									0.0183107			0.178222			0.211177
									0.024664			0.0270361			0.189717
									0.0339009			0.188753			0.236543
									0.0967982			0.0830714			0.2034
									0.0340917			0.0190986			0.137885
									0.0381226			0.172012			0.173436
									0.0394525			0.0918079			0.17113
									0.0413518			0.144893			0.161188
									0.0235802			0.0249211			0.251783
									0.115582			0.0198175			0.221868
									0.0183936			0.133973			0.100752
									0.0273016			0.0502127			0.201528
									0.0367707			0.120403			0.208894
									0.0487115			0.0135416			0.17784
									0.104639			0.19865			0.185421
									0.0428144			0.180503			0.226881
									0.113796			0.0835358			0.184818
									0.0413187			0.0285761			0.112615
									0.0181946			0.0683299			0.193043
									0.015828			0.0802127			0.169806
									0.0167846			0.0226292			0.160843
									0.0263588			0.0235443			0.195678
									0.029024			0.0358279			0.164796
									0.0203483			0.0404561			0.200044
									0.114133			0.139798			0.209057
									0.0386037			0.182073			0.186602
									0.0463864			0.0183522			0.217069
									0.0314155			0.0228365			0.171537
									0.118518			0.0347055			0.100721
									0.0286646			0.0483991			0.164622
									0.0202598			0.117644			0.234511
									0.0507187			0.0592672			0.218689
									0.028236			0.123389			0.11337
									0.0230577			0.185681			0.128778
									0.0158778			0.0434171			0.161672
									0.0496183			0.181506			0.174644
									0.101147			0.0202847			0.173342
									0.0352639			0.0362454			0.212739
									0.0771411			0.135745			0.120658
									0.023431			0.0361929			0.208631
									0.131166			0.0593225			0.120636
									0.0289272			0.18476			0.12927
									0.0434668			0.013771			0.211871
									0.0375752			0.189004			0.151125
									0.0321287			0.0526927			0.204379
									0.0409399			0.182886			0.120566
									0.0439617			0.024805			0.22781
									0.0255626			0.182217			0.120334
									0.124578			0.0171385			0.230027
									0.102297			0.178189			0.222078
									0.0683493			0.0309289			0.174794
									0.121786			0.0280978			0.250649
									0.0406109			0.0565716			0.176931
									0.0371799			0.0455127			0.166414
									0.120649			0.0271882			0.130395
									0.11726			0.0682774			0.129657
									0.0644344			0.19922			0.212123
									0.061913			0.098645			0.156931
									0.12058			0.148653			0.203751
									0.0878018			0.0486645			0.123652
									0.0284766			0.203652			0.143779
									0.0645312			0.0332346			0.175147
									0.120041			0.189698			0.174094
									0.0168012			0.110038			0.120218
									0.0534226			0.0393059			0.169416
									0.0497344			0.177265			0.194415
									0.117539			0.0207989			0.19108
									0.0875972			0.199903			0.149986
									0.0339977			0.0159994			0.195319
									0.0647607			0.113041			0.200398
									0.0225518			0.116798			0.216817
									0.0188111			0.0104368			0.204854
									0.0951366			0.0156925			0.185042
									0.0410615			0.177766			0.233743
									0.0281393			0.141797			0.203193
									0.118543			0.178758			0.250561
									0.03833			0.0644178			0.121719
									0.0992118			0.197096			0.184774
									0.0397842			0.0107686			0.126486
									0.0252916			0.0466103			0.183184
									0.0372462			0.183865			0.173389
									0.0636686			0.141258			0.178484
									0.0215233			0.201714			0.150688
									0.0151728			0.0226983			0.14076
									0.0249903			0.0183328			0.128142
									0.0422448			0.0296377			0.184481
									0.0288277			0.178302			0.190716
									0.0285401			0.183348			0.172842
									0.0157533			0.0244097			0.150666
									0.0388719			0.0274951			0.189184
									0.0393447			0.00865079			0.119179
									0.0299972			0.0279209			0.236527
									0.122842			0.0214487			0.152997
									0.059093			0.0394055			0.215532
									0.0311279			0.0968479			0.194108
									0.133279			0.014194			0.224675
									0.117467			0.0437958			0.120636
									0.0303151			0.0422034			0.23016
									0.0542271			0.1099			0.252407
									0.0293557			0.117428			0.20311
									0.0336245			0.00841303			0.176372
									0.0309759			0.0235968			0.173721
									0.0285927			0.134821			0.130008
									0.0946998			0.167525			0.168678
									0.138996			0.010575			0.186726
									0.115814			0.0182803			0.185966
									0.0909453			0.148579			0.127509
									0.0412274			0.120566			0.172634
									0.0274121			0.00978156			0.204061
									0.0129582			0.0103151			0.174395
									0.079234			0.174152			0.254359
									0.020293			0.1775			0.166378
									0.0217472			0.0229195			0.164794
									0.120088			0.0689547			0.252817
									0.0132209			0.142068			0.252435
									0.100522			0.183508			0.127771
									0.0171219			0.0404174			0.155286
									0.0428337			0.0505169			0.206057
									0.0733617			0.0193972			0.160235
									0.023912			0.183406			0.14964
									0.0395465			0.0184489			0.175012
									0.0509067			0.0703399			0.185482
									0.0305529			0.0205695			0.150895
									0.0299225			0.0224578			0.162825
									0.0195604			0.185808			0.161849
									0.0318495			0.0340723			0.194279
									0.0300994			0.173052			0.211802
									0.016439			0.0482166			0.191351
									0.0826816			0.0352556			0.169032
									0.0193254			0.0264251			0.159466
									0.0327646			0.00858997			0.12909
									0.0456067			0.0207105			0.173854
									0.0586617			0.024382			0.204249
									0.0178324			0.0274674			0.230937
									0.125247			0.0286203			0.134586
									0.0218108			0.113384			0.181736
									0.0458307			0.0147083			0.173314
									0.0170251			0.0260326			0.113527
									0.0464251			0.0209621			0.233953
									0.052806			0.0576941			0.222258
									0.0979953			0.0190765			0.193511
									0.0374951			0.0939312			0.198338
									0.0479706			0.0887363			0.20789
									0.0443903			0.0208625			0.13379
									0.023102			0.159853			0.209065
									0.0271661			0.15812			0.228777
									0.0284379			0.182543			0.231935
									0.0247055			0.0106524			0.17883
									0.101075			0.136563			0.1905
									0.0242438			0.014653			0.186497
									0.117158			0.0259938			0.193226
									0.0571854			0.0905886			0.134882
									0.128974			0.00535802			0.137235
									0.0290959			0.0893141			0.124976
									0.126541			0.0694441			0.124445
									0.0406302			0.105883			0.170846
									0.0396156			0.0164086			0.203834
									0.0203345			0.0137213			0.238396
									0.100348			0.181694			0.204044
									0.0994772			0.0294221			0.185897
									0.029682			0.0535995			0.239538
									0.0569946			0.185894			0.199892
									0.129823			0.144805			0.196123
									0.101819			0.0264638			0.185241
									0.108844			0.0254409			0.227533
									0.116461			0.0203372			0.194547
									0.02175			0.0114044			0.234987
									0.0400248			0.0188664			0.119137
									0.0519849			0.0516421			0.174857
									0.139538			0.0225794			0.173773
									0.0337793			0.0463449			0.218772
									0.0427204			0.129903			0.173276
									0.0137849			0.02927			0.23565
									0.0219187			0.0360381			0.141327
									0.0237904			0.139679			0.121576
									0.0157755			0.188813			0.150788
									0.0355542			0.0116477			0.194545
									0.0349736			0.0103345			0.21565
									0.0182637			0.0322532			0.22533
									0.0156206			0.0514375			0.238683
									0.0290489			0.0162289			0.233627
									0.0639008			0.149339			0.190812
									0.0540087			0.19768			0.174664
									0.112242			0.0255404			0.176154
									0.0214321			0.0369449			0.167655
									0.042889			0.022961			0.133381
									0.0272905			0.0209593			0.18063
									0.0338816			0.0109732			0.15165
									0.0255156			0.0284434			0.18732
									0.0322283			0.163663			0.194934
									0.0145562			0.0404561			0.136486
									0.0891537			0.0389631			0.141976
									0.0439894			0.0276333			0.177439
									0.0342825			0.108286			0.178285
									0.0410532			0.010716			0.191158
									0.0438152			0.0513684			0.163353
									0.0253994			0.0474784			0.128966
									0.0568868			0.138573			0.184055
									0.0281476			0.0226707			0.222446
									0.0321675			0.18969			0.198935
									0.115258			0.101233			0.206726
									0.0242244			0.0264915			0.128747
									0.0184047			0.0650427			0.176004
									0.0335277			0.0234171			0.113467
									0.0514956			0.169552			0.192759
									0.0485677			0.119411			0.0928944
									0.0946998			0.141177			0.195814
									0.0463504			0.027813			0.128321
									0.0466601			0.149646			0.197514
									0.0138429			0.033453			0.193538
									0.139187			0.123411			0.16256
									0.0335443			0.028507			0.160627
									0.11332			0.184083			0.168742
									0.0229692			0.162297			0.182225
									0.0643487			0.0280259			0.146914
									0.108407			0.0371301			0.111808
									0.07136			0.015546			0.124678
									0.0196875			0.0314376			0.191913
									0.0392507			0.0187254			0.230934
									0.0246723			0.132889			0.245015
									0.0243737			0.0142245			0.181727
									0.0276223			0.0630189			0.196314
									0.030011			0.018554			0.24356
									0.0328642			0.0659661			0.182322
									0.0148548			0.110519			0.181692
									0.0287669			0.0287973			0.169928
									0.0681004			0.184218			0.175377
									0.0157865			0.182399			0.191365
									0.0340088			0.127041			0.171672
									0.0313353			0.0167072			0.2104
									0.0442382			0.049129			0.216626
									0.0272048			0.0280701			0.105463
									0.0359938			0.20149			0.135855
									0.0240862			0.12321			0.139621
									0.121111			0.0427729			0.174348
									0.13583			0.170348			0.167699
									0.0392617			0.0975778			0.175529
									0.0453828			0.00861762			0.133273
									0.02611			0.0232761			0.173071
									0.0509067			0.0937929			0.173851
									0.0392838			0.165938			0.170552
									0.0294249			0.141794			0.179369
									0.01598			0.0337378			0.138258
									0.0238291			0.0292175			0.253419
									0.11752			0.182463			0.196342
									0.0451644			0.0181863			0.173837
									0.0397732			0.00754214			0.13771
									0.0289217			0.0272269			0.164523
									0.028189			0.0143572			0.184083
									0.0446087			0.0192866			0.216278
									0.0387945			0.0780202			0.197207
									0.0714458			0.136602			0.101191
									0.0397013			0.181468			0.168794
									0.028225			0.0220624			0.177658
									0.0268758			0.181913			0.18993
									0.115264			0.0423582			0.247212
									0.115902			0.175211			0.192673
									0.0787308			0.0263837			0.146992
									0.0296764			0.0139231			0.129718
									0.125529			0.0282775			0.164852
									0.121014			0.0470554			0.17823
									0.0404257			0.172844			0.182167
									0.126262			0.144896			0.174254
									0.046602			0.0201188			0.137815
									0.0347995			0.161664			0.150658
									0.0318108			0.135551			0.191672
									0.0147332			0.0399474			0.196046
									0.0490958			0.198307			0.197428
									0.0521785			0.0211279			0.208816
									0.0211335			0.126618			0.130044
									0.0281614			0.0918936			0.217243
									0.040633			0.0325628			0.130307
									0.0631295			0.0516117			0.120644
									0.0637709			0.0789741			0.204429
									0.0353994			0.0500413			0.139203
									0.0251313			0.125839			0.219529
									0.0326983			0.0232651			0.188236
									0.109881			0.14483			0.211006
									0.0981446			0.135587			0.166527
									0.113458			0.0215482			0.204368
									0.0569835			0.0043489			0.164517
									0.126339			0.0180011			0.166115
									0.0204451			0.0452224			0.17964
									0.117569			0.17486			0.192239
									0.028272			0.177085			0.113823
									0.0312136			0.186007			0.204202
									0.0615923			0.0193115			0.16964
									0.0124855			0.0105972			0.135355
									0.0288913			0.0259773			0.23426
									0.0283494			0.120594			0.232175
									0.0195991			0.124691			0.173273
									0.0832594			0.179084			0.230685
									0.0211998			0.031855			0.186867
									0.0467651			0.0192618			0.178974
									0.0553523			0.0297345			0.162159
									0.0600413			0.0503261			0.150895
									0.0220873			0.0799417			0.1675
									0.0409067			0.198728			0.218717
									0.0279485			0.0410726			0.164987
									0.032972			0.0245949			0.118894
									0.0793528			0.0178435			0.155006
									0.0190074			0.0212302			0.20434
									0.0502432			0.0477494			0.218341
									0.0352308			0.0161376			0.176848
									0.0615536			0.0106442			0.209004
									0.0841247			0.180799			0.187332
									0.0355515			0.184077			0.166024
									0.0339866			0.183262			0.128982
									0.0359662			0.0290433			0.258794
									0.0349073			0.176474			0.237083
									0.029823			0.0190323			0.183892
									0.116096			0.0528973			0.142372
									0.0144954			0.0123832			0.128681
									0.0424218			0.010857			0.218902
									0.0196018			0.0115095			0.165131
									0.111965			0.0436355			0.21228
									0.0191871			0.118714			0.165449
									0.0311196			0.158263			0.166571
									0.120804			0.0285346			0.178891
									0.0174122			0.023572			0.172236
									0.0244788			0.0481724			0.17361
									0.0293696			0.0277854			0.162936
									0.0153055			0.0584212			0.0911692
									0.0453994			0.0107492			0.197478
									0.0250373			0.0195604			0.165112
									0.0276112			0.120188			0.168999
									0.100782			0.0102626			0.254008
									0.0335194			0.0583769			0.193511
									0.0198507			0.01128			0.192518
									0.0269504			0.0555348			0.181722
									0.0389659			0.187741			0.24463
									0.0137296			0.0112496			0.171882
									0.050633			0.0206165			0.187757
									0.11919			0.0361791			0.133818
									0.0258114			0.0784958			0.242148
									0.0397925			0.151105			0.20068
									0.0596487			0.0783105			0.183508
									0.111155			0.0112026			0.107263
									0.118145			0.0172601			0.197544
									0.0215482			0.0400054			0.235802
									0.0248354			0.140257			0.16943
									0.0821977			0.0679318			0.119021
									0.0249709			0.173563			0.197876
									0.0550206			0.0949126			0.184534
									0.0261597			0.0325158			0.179015
									0.0314072			0.0278656			0.185991
									0.0440364			0.180765			0.234625
									0.0428365			0.155402			0.179206
									0.0354768			0.162543			0.137608
									0.0658997			0.0258031			0.193912
									0.0195023			0.196375			0.183182
									0.119306			0.123154			0.160497
									0.028753			0.041045			0.193757
									0.0819904			0.0256013			0.186986
									0.013196			0.0411058			0.157415
									0.0365799			0.180992			0.233629
									0.0189494			0.0249018			0.151575
									0.0303372			0.0127675			0.116823
									0.0445948			0.0262952			0.181382
									0.0466048			0.0224744			0.176328
									0.0439451			0.0362426			0.119975
									0.0159026			0.182023			0.21024
									0.0712882			0.142289			0.1822
									0.0278849			0.0399114			0.204677
									0.0246143			0.0261736			0.162153
									0.110641			0.124166			0.131929
									0.0392838			0.027473			0.232004
									0.0280978			0.172867			0.230259
									0.112751			0.032466			0.196897
									0.0774009			0.0257561			0.17734
									0.0242217			0.0115759			0.162839
									0.0450427			0.0963005			0.174857
									0.0297981			0.0204865			0.184531
									0.115399			0.179765			0.211324
									0.0341387			0.15572			0.171523
									0.102889			0.17324			0.192131
									0.0930437			0.183071			0.193223
									0.0917415			0.0211998			0.164033
									0.0260021			0.0380978			0.229972
									0.0912052			0.00567872			0.187403
									0.0282664			0.0115482			0.149524
									0.0163201			0.187285			0.195197
									0.0290046			0.0306026			0.196942
									0.0250455			0.045087			0.0935662
									0.0280729			0.0492202			0.239485
									0.111899			0.0122504			0.119886
									0.100522			0.0500441			0.183641
									0.0299778			0.00862591			0.21371
									0.013854			0.0139176			0.125662
									0.0461569			0.00969862			0.197348
									0.026016			0.201362			0.164008
									0.0308653			0.159466			0.239427
									0.0151451			0.0688884			0.185816
									0.026356			0.0157229			0.163395
									0.0251478			0.014512			0.172714
									0.0278849			0.00749791			0.168852
									0.0355902			0.0280536			0.233107
									0.0352003			0.0380812			0.144454
									0.136657			0.201385			0.18635
									0.0636576			0.00883326			0.1341
									0.0176057			0.0438926			0.171346
									0.0272877			0.139892			0.174064
									0.0825654			0.126842			0.247998
									0.026298			0.17181			0.19617
									0.0327785			0.127843			0.129964
									0.113229			0.0241636			0.125388
									0.0410311			0.0130577			0.198706
									0.0227536			0.0307602			0.20967
									0.0302156			0.0259054			0.232582
									0.102164			0.0787004			0.20416
									0.05337			0.173027			0.211326
									0.0301962			0.182441			0.119002
									0.0188692			0.127445			0.133353
									0.0161238			0.0301769			0.183276
									0.0282913			0.00915121			0.113461
									0.0349488			0.190342			0.156745
									0.0368536			0.0725599			0.180823
									0.0555791			0.0207049			0.123713
									0.0399474			0.0223444			0.203887
									0.0174398			0.147973			0.122579
									0.11444			0.0237351			0.187528
									0.0247801			0.183093			0.217666
									0.0256925			0.0279485			0.177052
									0.0908817			0.149754			0.174744
									0.0994993			0.0484848			0.169579
									0.022256			0.0238816			0.18617
									0.0314929			0.0254105			0.162919
									0.0361929			0.0304727			0.137401
									0.0257837			0.00876138			0.170384
									0.048283			0.0307657			0.187337
									0.119906			0.00860656			0.133243
									0.052184			0.00477743			0.170088
									0.017238			0.116961			0.145452
									0.0227674			0.00567596			0.196516
									0.12055			0.0369476			0.193171
									0.0204838			0.0164307			0.23536
									0.0284296			0.0246585			0.210655
									0.02611			0.0193419			0.10337
									0.0329969			0.17852			0.171927
									0.0979345			0.180116			0.217401
									0.0254464			0.0118026			0.119046
									0.0545782			0.126494			0.158404
									0.115999			0.127658			0.17021
									0.0280093			0.0369974			0.211683
									0.0209123			0.120481			0.186552
									0.112986			0.0142687			0.162167
									0.11943			0.0388111			0.169173
									0.0321149			0.0286646			0.1951
									0.0433535			0.0153331			0.160232
									0.0317832			0.0318108			0.165709
									0.0202902			0.0085872			0.230779
									0.0305335			0.167282			0.175805
									0.0277411			0.129911			0.163328
									0.120047			0.0681143			0.165029
									0.0598616			0.0259386			0.208437
									0.0188001			0.149527			0.178161
									0.0184766			0.114205			0.229864
									0.0289797			0.136804			0.180417
									0.0394967			0.0212302			0.204086
									0.0375752			0.0965162			0.186447
									0.0533728			0.0200774			0.131722
									0.0232181			0.056696			0.186596
									0.0295216			0.022867			0.234005
									0.0338346			0.0207271			0.159236
									0.0595215			0.0227923			0.173895
									0.0437212			0.025275			0.157713
									0.0247387			0.180196			0.134426
									0.0520734			0.0184932			0.1716
									0.0471992			0.139032			0.187003
									0.0274426			0.182507			0.167133
									0.0396377			0.0138816			0.185698
									0.0249211			0.0304616			0.193818
									0.0924078			0.0439507			0.184075
									0.0390571			0.0278075			0.198855
									0.0300082			0.059093			0.151393
									0.0968479			0.0526595			0.16413
									0.0249433			0.0222642			0.148313
									0.125681			0.188999			0.185335
									0.0463643			0.0589741			0.158073
									0.043265			0.011034			0.202753
									0.0197815			0.0506357			0.250032
									0.0344456			0.00850426			0.15353
									0.0249681			0.023525			0.120177
									0.0403317			0.0331987			0.167321
									0.035228			0.199051			0.170232
									0.0262758			0.181586			0.159176
									0.0356676			0.202648			0.191982
									0.0159911			0.0278628			0.099585
									0.0364749			0.0397787			0.137522
									0.0531185			0.00884985			0.17251
									0.0230715			0.0472407			0.185769
									0.0700551			0.187544			0.135919
									0.0286037			0.0248714			0.152433
									0.0259247			0.151338			0.179626
									0.026768			0.0510836			0.198296
									0.0451671			0.0180176			0.236917
									0.0648049			0.0738068			0.234525
									0.0241802			0.00902403			0.179281
									0.0291788			0.0222449			0.133096
									0.0378711			0.117169			0.165031
									0.0218385			0.0191816			0.180978
									0.0174094			0.0323942			0.193602
									0.0272463			0.181982			0.255299
									0.118308			0.0441801			0.175949
									0.115001			0.0262924			0.184686
									0.0279679			0.0227564			0.149532
									0.0366269			0.0214846			0.165161
									0.0507408			0.0634502			0.21191
									0.0232291			0.0277467			0.165006
									0.118869			0.184252			0.175709
									0.0399584			0.0723719			0.194846
									0.113345			0.181904			0.197448
									0.0474923			0.0478351			0.18256
									0.0216837			0.121833			0.177849
									0.0773512			0.182142			0.175114
									0.0417582			0.0164998			0.174387
									0.0136052			0.0459496			0.190511
									0.118648			0.0402791			0.223898
									0.0251091			0.199062			0.204431
									0.0333563			0.184824			0.160179
									0.0382858			0.118858			0.254287
									0.0981391			0.0305473			0.190082
									0.0260243			0.0255432			0.167282
									0.0185208			0.0785594			0.225294
									0.103489			0.148465			0.198808
									0.0272324			0.0163837			0.192792
									0.051114			0.0090655			0.176237
									0.0214238			0.184487			0.168108
									0.0312634			0.0315205			0.122236
									0.0319214			0.0235415			0.13355
									0.0698616			0.0452224			0.186524
									0.0393032			0.0799307			0.17272
									0.101689			0.120428			0.181578
									0.0447911			0.148225			0.162908
									0.0250566			0.119989			0.211296
									0.0653606			0.0354271			0.237094
									0.0391511			0.0795215			0.212419
									0.0255349			0.177608			0.257519
									0.0247718			0.099773			0.252457
									0.0291622			0.181274			0.169112
									0.017849			0.0274951			0.22113
									0.0167929			0.0196792			0.104119
									0.0296958			0.0289493			0.112651
									0.0182969			0.0279015			0.202601
									0.13063			0.149784			0.175847
									0.102029			0.0362426			0.190887
									0.0665273			0.119582			0.133696
									0.0479401			0.0251257			0.218473
									0.0291041			0.0785124			0.184799
									0.11029			0.0477051			0.157605
									0.110083			0.162292			0.169679
									0.0224688			0.11836			0.128526
									0.0447469			0.0248797			0.186027
									0.0395271			0.185523			0.121661
									0.0212192			0.128908			0.248996
									0.0647607			0.00920097			0.133071
									0.0451506			0.0366159			0.183052
									0.128391			0.0330909			0.142986
									0.067882			0.0114736			0.222236
									0.0395658			0.0385152			0.179966
									0.0141913			0.0272905			0.158681
									0.0274674			0.0102847			0.119187
									0.0384406			0.0235139			0.119864
									0.0250455			0.059986			0.167199
									0.0171551			0.185299			0.192911
									0.0156096			0.0184185			0.164022
									0.112894			0.170519			0.195322
									0.0268813			0.0273596			0.23682
									0.0587004			0.0214376			0.139375
									0.0419103			0.134708			0.14797
									0.0402238			0.0062289			0.244437
									0.111805			0.185222			0.173616
									0.139964			0.18564			0.175844
									0.121097			0.0234171			0.218097

## Sheet: Fig_1G
	Proximity Index Scaled							Custom Color Map
		B	O	Y	P	G		R	G	B
	B	NaN	-0.262939	0.387117	0.0751029	1.00003		0	0	1
	O	0	NaN	0.0650089	0.149762	0.0810874		0.010101	0.010101	1
	Y	0	0	NaN	-0.0393987	0.867522		0.020202	0.020202	1
	P	0	0	0	NaN	0.0683939		0.030303	0.030303	1
	G	0	0	0	0	NaN		0.040404	0.040404	1
								0.0505051	0.0505051	1
								0.0606061	0.0606061	1
								0.0707071	0.0707071	1
								0.0808081	0.0808081	1
								0.0909091	0.0909091	1
								0.10101	0.10101	1
								0.111111	0.111111	1
								0.121212	0.121212	1
								0.131313	0.131313	1
								0.141414	0.141414	1
								0.151515	0.151515	1
								0.161616	0.161616	1
								0.171717	0.171717	1
								0.181818	0.181818	1
								0.191919	0.191919	1
								0.20202	0.20202	1
								0.212121	0.212121	1
								0.222222	0.222222	1
								0.232323	0.232323	1
								0.242424	0.242424	1
								0.252525	0.252525	1
								0.262626	0.262626	1
								0.272727	0.272727	1
								0.282828	0.282828	1
								0.292929	0.292929	1
								0.30303	0.30303	1
								0.313131	0.313131	1
								0.323232	0.323232	1
								0.333333	0.333333	1
								0.343434	0.343434	1
								0.353535	0.353535	1
								0.363636	0.363636	1
								0.373737	0.373737	1
								0.383838	0.383838	1
								0.393939	0.393939	1
								0.40404	0.40404	1
								0.414141	0.414141	1
								0.424242	0.424242	1
								0.434343	0.434343	1
								0.444444	0.444444	1
								0.454545	0.454545	1
								0.464646	0.464646	1
								0.474747	0.474747	1
								0.484848	0.484848	1
								0.494949	0.494949	1
								0.505051	0.505051	1
								0.515152	0.515152	1
								0.525253	0.525253	1
								0.535354	0.535354	1
								0.545455	0.545455	1
								0.555556	0.555556	1
								0.565657	0.565657	1
								0.575758	0.575758	1
								0.585859	0.585859	1
								0.59596	0.59596	1
								0.606061	0.606061	1
								0.616162	0.616162	1
								0.626263	0.626263	1
								0.636364	0.636364	1
								0.646465	0.646465	1
								0.656566	0.656566	1
								0.666667	0.666667	1
								0.676768	0.676768	1
								0.686869	0.686869	1
								0.69697	0.69697	1
								0.707071	0.707071	1
								0.717172	0.717172	1
								0.727273	0.727273	1
								0.737374	0.737374	1
								0.747475	0.747475	1
								0.757576	0.757576	1
								0.767677	0.767677	1
								0.777778	0.777778	1
								0.787879	0.787879	1
								0.79798	0.79798	1
								0.808081	0.808081	1
								0.818182	0.818182	1
								0.828283	0.828283	1
								0.838384	0.838384	1
								0.848485	0.848485	1
								0.858586	0.858586	1
								0.868687	0.868687	1
								0.878788	0.878788	1
								0.888889	0.888889	1
								0.89899	0.89899	1
								0.909091	0.909091	1
								0.919192	0.919192	1
								0.929293	0.929293	1
								0.939394	0.939394	1
								0.949495	0.949495	1
								0.959596	0.959596	1
								0.969697	0.969697	1
								0.979798	0.979798	1
								0.989899	0.989899	1
								1	1	1
								1	1	1
								1	0.989899	0.989899
								1	0.979798	0.979798
								1	0.969697	0.969697
								1	0.959596	0.959596
								1	0.949495	0.949495
								1	0.939394	0.939394
								1	0.929293	0.929293
								1	0.919192	0.919192
								1	0.909091	0.909091
								1	0.89899	0.89899
								1	0.888889	0.888889
								1	0.878788	0.878788
								1	0.868687	0.868687
								1	0.858586	0.858586
								1	0.848485	0.848485
								1	0.838384	0.838384
								1	0.828283	0.828283
								1	0.818182	0.818182
								1	0.808081	0.808081
								1	0.79798	0.79798
								1	0.787879	0.787879
								1	0.777778	0.777778
								1	0.767677	0.767677
								1	0.757576	0.757576
								1	0.747475	0.747475
								1	0.737374	0.737374
								1	0.727273	0.727273
								1	0.717172	0.717172
								1	0.707071	0.707071
								1	0.69697	0.69697
								1	0.686869	0.686869
								1	0.676768	0.676768
								1	0.666667	0.666667
								1	0.656566	0.656566
								1	0.646465	0.646465
								1	0.636364	0.636364
								1	0.626263	0.626263
								1	0.616162	0.616162
								1	0.606061	0.606061
								1	0.59596	0.59596
								1	0.585859	0.585859
								1	0.575758	0.575758
								1	0.565657	0.565657
								1	0.555556	0.555556
								1	0.545455	0.545455
								1	0.535354	0.535354
								1	0.525253	0.525253
								1	0.515152	0.515152
								1	0.505051	0.505051
								1	0.494949	0.494949
								1	0.484848	0.484848
								1	0.474747	0.474747
								1	0.464646	0.464646
								1	0.454545	0.454545
								1	0.444444	0.444444
								1	0.434343	0.434343
								1	0.424242	0.424242
								1	0.414141	0.414141
								1	0.40404	0.40404
								1	0.393939	0.393939
								1	0.383838	0.383838
								1	0.373737	0.373737
								1	0.363636	0.363636
								1	0.353535	0.353535
								1	0.343434	0.343434
								1	0.333333	0.333333
								1	0.323232	0.323232
								1	0.313131	0.313131
								1	0.30303	0.30303
								1	0.292929	0.292929
								1	0.282828	0.282828
								1	0.272727	0.272727
								1	0.262626	0.262626
								1	0.252525	0.252525
								1	0.242424	0.242424
								1	0.232323	0.232323
								1	0.222222	0.222222
								1	0.212121	0.212121
								1	0.20202	0.20202
								1	0.191919	0.191919
								1	0.181818	0.181818
								1	0.171717	0.171717
								1	0.161616	0.161616
								1	0.151515	0.151515
								1	0.141414	0.141414
								1	0.131313	0.131313
								1	0.121212	0.121212
								1	0.111111	0.111111
								1	0.10101	0.10101
								1	0.0909091	0.0909091
								1	0.0808081	0.0808081
								1	0.0707071	0.0707071
								1	0.0606061	0.0606061
								1	0.0505051	0.0505051
								1	0.040404	0.040404
								1	0.030303	0.030303
								1	0.020202	0.020202
								1	0.010101	0.010101
								1	0	0

## Sheet: Fig_1K_top
	Snake Plot (Normalized Rate), Colormap: Viridis
		Flight Phase
		1	2	3	4	5	6	7	8	9	10	11	12	13	14	15	16	17	18	19	20	21	22	23	24	25	26	27	28	29	30	31	32	33	34	35	36	37	38	39	40	41	42	43	44	45	46	47	48
1-D Field	1	0.621271	1	0.719362	0.338478	0.0980567	0.0179755	0.0015828	0	0	0	0	0	0	0	0	0	0	0	0	0	0	0	0	0	0	0	0	0	0	0	0	0	0	0	0	0	0	0	0	0	0	0	0	0	0	0	0.00240314	0.0147196
	2	0.504966	1	0.8814	0.832426	0.955054	0.93504	0.718325	0.453377	0.309275	0.319343	0.335212	0.347909	0.349464	0.380341	0.383657	0.382033	0.315662	0.252181	0.200941	0.141249	0.0735093	0.0219953	0.00370039	0	0	0	0	0.00361458	0.0205721	0.0592805	0.0917662	0.0889468	0.0536197	0.0173607	0.0031521	0	0	3.34683e-05	0.00307908	0.0140396	0.0359731	0.0526061	0.058495	0.0695386	0.0855282	0.0835551	0.0538061	0.0200119
	3	0.517877	1	0.972964	0.663068	0.321102	0.0993051	0.0156997	0	0	0	0	0	0	0	0	0	0	0	0	0	0	0	0	0	0	0	0.00810876	0.044681	0.117423	0.192928	0.206098	0.147279	0.112864	0.168527	0.238356	0.322586	0.590559	0.848647	0.976813	0.941004	0.778425	0.786827	0.905449	0.954669	0.932532	0.769417	0.526193	0.287956
	4	0.574646	0.787323	1	0.888389	0.755158	0.549002	0.332429	0.196018	0.0781059	0.030945	0.00736787	0	0	0	0	0	0	0	0	0	0	0	0	0	0	0	0	0	0	0	0	0	0	0	0	0	0	0	0	0	0	0	0	0	0	0	0	0
	5	0.325053	0.885047	1	0.658507	0.308939	0.100652	0.0213643	0.00560894	0.0217668	0.0619324	0.10619	0.103633	0.057856	0.0185797	0.00338481	0	0	0	0	0	0	0	0	0	0	0	0	0	0	0	0	0	0.00409452	0.0245701	0.0742977	0.152438	0.281235	0.434449	0.553364	0.637561	0.655764	0.573533	0.435235	0.232378	0.0996493	0.0235998	0.00549482	0.0277465
	6	0.6289	0.81445	1	0.966814	0.838843	0.692271	0.517252	0.349963	0.258045	0.166126	0.129939	0.108504	0.0881148	0.0688206	0.0502691	0.0349668	0.0196645	0.0120486	0.00544403	0.00200273	0.000838983	0	0	0	0	0	0.000858108	0.00213047	0.00514284	0.0110914	0.0175302	0.0305037	0.0434773	0.0533047	0.0621787	0.0666344	0.0660091	0.065423	0.0650387	0.0646543	0.0661277	0.0679023	0.0634568	0.0540871	0.0436786	0.0302482	0.0168179	0.0107165
	7	0.336368	0.785328	0.98785	1	0.901086	0.706999	0.471385	0.286501	0.17082	0.105595	0.0756563	0.0468053	0.0224942	0.00755232	0.00136319	0	0	0	0	0	0	0	0	0.00113417	0.00617118	0.0193716	0.0417424	0.0537784	0.0385489	0.0201879	0.0151236	0.0241807	0.0389268	0.0455245	0.0420245	0.0498645	0.0651764	0.0617905	0.0570238	0.0787056	0.113386	0.143344	0.155411	0.147637	0.133508	0.11715	0.0803578	0.0457179
	8	0.354798	0.816347	0.90496	1	0.881973	0.794862	0.680536	0.622602	0.459605	0.271168	0.184569	0.218105	0.262496	0.240178	0.187718	0.168861	0.201877	0.227824	0.202931	0.155287	0.148793	0.1723	0.15193	0.0828612	0.0276246	0.0164627	0.0409971	0.0728351	0.0753471	0.0455582	0.0145286	0.0023735	0	0	0	0	0	0.000858051	0.00689161	0.0254563	0.057774	0.0843346	0.0843708	0.0726593	0.0398826	0.0126165	0.00221543	0
	9	0.296356	0.66239	0.904602	1	0.978544	0.943338	0.909762	0.828366	0.663214	0.43399	0.211124	0.0632019	0.0102898	0.000535925	0	0	0	0	0	0	0	0	0	0	0	0	0	0.00955019	0.0511112	0.140705	0.21765	0.20465	0.119668	0.0418161	0.00702673	0	0	0	0	0	0	0.00788601	0.0467985	0.14881	0.29402	0.399028	0.388334	0.274882
	10	0.337463	0.694347	0.906325	1	0.965544	0.861958	0.720119	0.566178	0.42984	0.327064	0.263321	0.226722	0.203293	0.165855	0.118569	0.0784999	0.0503443	0.0345561	0.0277107	0.0221429	0.0136996	0.00716699	0.00959571	0.018577	0.0245723	0.0181068	0.00741844	0.00203202	0.000288459	0	0	0.000945452	0.00564151	0.0170595	0.0325797	0.0415098	0.0371108	0.0249851	0.0130191	0.0049141	0.0035418	0.011629	0.0319405	0.0521862	0.0530427	0.0334059	0.0121725	0.00227655
	11	0.599413	0.772859	0.946306	1	0.987166	0.954517	0.872334	0.790152	0.745303	0.703327	0.667084	0.63514	0.595322	0.526631	0.457941	0.391358	0.325127	0.2951	0.301276	0.3093	0.328415	0.347531	0.34934	0.34643	0.335939	0.31534	0.29594	0.292131	0.288323	0.277983	0.265032	0.251405	0.236562	0.22172	0.218762	0.215803	0.217653	0.222175	0.227319	0.234021	0.240723	0.247247	0.253759	0.280755	0.323116	0.358022	0.365594	0.373166
	12	0.544947	0.722065	0.892248	0.951461	1	0.968489	0.922137	0.80653	0.673833	0.485591	0.319297	0.205677	0.11917	0.0823689	0.0547577	0.040275	0.0275944	0.0169413	0.00924813	0.00418612	0.00146487	0.00038214	0	0	0	0	0	0	0	0	0	0	0	0	0	0	0	0	0	0	0	0	0	0	0	0	0	0
	13	0.393908	0.60628	0.818652	0.910581	1	0.925175	0.84336	0.746037	0.647703	0.63236	0.624395	0.643632	0.66596	0.589819	0.499939	0.428831	0.360853	0.34737	0.34452	0.337668	0.329916	0.319629	0.308692	0.286353	0.260714	0.212228	0.156333	0.106009	0.0576973	0.0307006	0.0122299	0.00431734	0.00106273	0	0	0	0	0	0	0	0	0	0	0	0	0	0	0
	14	0.274997	0.451753	0.62851	0.814162	1	0.95399	0.898115	0.890469	0.885968	0.84031	0.790995	0.700065	0.604407	0.536575	0.472626	0.435743	0.403371	0.374839	0.347056	0.302393	0.253932	0.217951	0.185171	0.159985	0.136998	0.114133	0.0913073	0.0734392	0.0573611	0.062585	0.0763297	0.0919282	0.108345	0.101078	0.0823279	0.0600862	0.0359894	0.0201813	0.0091859	0.00343075	0.000994422	0.00146343	0.00393613	0.0113694	0.022523	0.0433273	0.0719949	0.0928714
	15	0.0450369	0.140855	0.259395	0.554935	0.834779	1	0.959076	0.971417	0.916063	0.892017	0.926347	0.873381	0.696271	0.460844	0.290423	0.234171	0.214841	0.143353	0.0601436	0.0167826	0.0111693	0.0292317	0.0568641	0.0805882	0.0966175	0.0970363	0.0719941	0.0346538	0.00953062	0.00137296	0	0	0	0.0007515	0.00531652	0.018618	0.0378072	0.0431422	0.0278566	0.00913693	0.00181043	0.00303891	0.0117083	0.0273786	0.0333847	0.0219126	0.00767432	0.00133158
	16	0.0678123	0.270134	0.459549	0.660888	0.892744	1	0.939443	0.678509	0.327123	0.104174	0.0145987	0.000299795	0.00321675	0.0189476	0.0536002	0.0989587	0.109796	0.079552	0.0380086	0.0126245	0.00981497	0.0260166	0.0530902	0.0647484	0.0459162	0.0183366	0.00427298	0.000501983	0.0021885	0.012362	0.0341424	0.0569546	0.0575469	0.0340343	0.012112	0.00218517	0	0	0	0	0	0	0.00167328	0.012066	0.048005	0.129266	0.258964	0.404679
	17	0.346566	0.504125	0.661685	0.806234	0.946445	1	0.9669	0.91225	0.792952	0.673654	0.530609	0.387563	0.282991	0.191242	0.12468	0.0833058	0.0493317	0.0375589	0.0257861	0.024153	0.02252	0.0213033	0.0202254	0.0181907	0.0151992	0.0124571	0.010463	0.00846902	0.0102834	0.0120978	0.0141481	0.016277	0.0163803	0.014458	0.012557	0.0107201	0.00888326	0.011365	0.0138466	0.0170628	0.0205238	0.0230595	0.02467	0.025619	0.024584	0.0235489	0.0211302	0.0187115
	18	0.0519702	0.161267	0.273168	0.512738	0.747992	0.879678	1	0.942297	0.874777	0.69436	0.514038	0.334573	0.167902	0.0950617	0.0301268	0.0137535	0	0	0	0	0	0	0	0	0	0	0	0	0	0	0	0	0	0	0	0	0	0	0	0	0	0	0	0	0	0	0	0
	19	0.283286	0.485769	0.688253	0.839251	0.989177	0.997599	1	0.905668	0.805027	0.705029	0.605088	0.559986	0.521116	0.472641	0.422826	0.426548	0.439193	0.486068	0.539622	0.529608	0.505292	0.439379	0.362799	0.298699	0.23821	0.185966	0.136396	0.0930545	0.0519618	0.028507	0.0121074	0.00592674	0.00425443	0.0093281	0.0176725	0.0334247	0.0531122	0.069509	0.0839951	0.0809609	0.0668303	0.0493406	0.0295343	0.0172158	0.0105133	0.0125379	0.0216736	0.0415691
	20	0.0692944	0.181481	0.338972	0.550365	0.765021	0.944641	1	0.912492	0.76391	0.643757	0.58313	0.565972	0.555493	0.473924	0.371786	0.307214	0.306397	0.317041	0.271482	0.204231	0.15848	0.121584	0.0885482	0.0842454	0.14774	0.217994	0.18553	0.104451	0.0514125	0.0532023	0.0940658	0.138086	0.15595	0.133294	0.0876171	0.0739794	0.0990023	0.12348	0.118755	0.117794	0.157347	0.2325	0.287801	0.277123	0.214202	0.144181	0.0963948	0.0818055
	21	0	0	1.00187e-17	0.0270723	0.202806	0.718426	1	0.871483	0.465627	0.526803	0.677778	0.501227	0.181077	0.0319066	0	0	0	0	0	0	0	0	0	0	0	0	0	0	0	0	0	0	0	0	0	0	0	0	0	0	0	0	0	0	0	0	0	0
	22	0.152777	0.341315	0.529854	0.74033	0.952268	0.988672	1	0.932692	0.847238	0.852351	0.887652	0.927476	0.969355	0.929336	0.840177	0.705009	0.534055	0.370986	0.215802	0.105534	0.0530154	0.01652	0.00673036	0	0	0	0	0	0	0	0	0	0	0	0	0	0	0	0	0	0	0	0	0	0	0	0	0
	23	0.00174592	0.0159945	0.0732253	0.158205	0.280791	0.540824	0.767829	1	0.823044	0.484673	0.180068	0.0459452	0.03382	0.0958761	0.159747	0.179716	0.0982146	0.0280766	0.00451385	0	0	0	0	0	0	0	0	0	0	0	0	0	0	0	0	0	0	0	2.0293e-17	0.00342719	0.0187554	0.0513189	0.0726229	0.0465077	0.0161585	0.00268215	0	0
	24	0.188889	0.310226	0.431563	0.57483	0.719559	0.855525	0.990238	1	0.980927	0.903164	0.805839	0.709605	0.613866	0.497693	0.36926	0.257812	0.159575	0.0880152	0.0431332	0.0140928	0.0054203	0	0	0	0	0	0	0	0	0	0	0	0	0	0	0	0	0	0	0	0	0	0	0	0	0	0	0
	25	0.273282	0.415198	0.557115	0.745067	0.933978	0.94267	0.943693	0.97099	1	0.956859	0.907304	0.811754	0.710977	0.636641	0.565996	0.49395	0.421671	0.338051	0.252218	0.182853	0.117194	0.0877785	0.0676566	0.0529453	0.0398003	0.0280054	0.0166485	0.00953865	0.00396245	0.00153164	0.000358978	0	0	0	0	0	0	0	0	0	0	0	0	0	0	0	0	0
	26	0.120131	0.232146	0.344161	0.485692	0.62919	0.774145	0.919307	0.970497	1	0.954626	0.884293	0.789819	0.68437	0.5865	0.493176	0.447106	0.437788	0.41749	0.386211	0.340949	0.277708	0.210585	0.136988	0.0779284	0.0508484	0.0339872	0.0477823	0.066458	0.106284	0.14718	0.195577	0.241762	0.254771	0.267781	0.250032	0.232284	0.204563	0.176176	0.152698	0.12992	0.112679	0.0967144	0.0886685	0.083262	0.0825562	0.0839872	0.0847068	0.0849996
	27	0.177383	0.253816	0.330249	0.418741	0.509398	0.639956	0.78797	0.897999	0.976121	1	0.9395	0.853538	0.686559	0.527974	0.457537	0.387099	0.345678	0.306281	0.279546	0.256327	0.228244	0.197308	0.17183	0.152304	0.137107	0.130855	0.12655	0.131493	0.136515	0.145067	0.153618	0.162435	0.171292	0.184479	0.199373	0.198441	0.185335	0.159158	0.114407	0.0744808	0.0482247	0.0237212	0.0135883	0.00345542	0.00167492	0.000274078	0	0
	28	0.124661	0.228126	0.331591	0.438386	0.545578	0.645424	0.743286	0.842256	0.941745	0.98989	1	0.979383	0.923848	0.86651	0.805989	0.748438	0.699548	0.648736	0.586944	0.526383	0.493536	0.460689	0.460594	0.462732	0.460948	0.458361	0.449467	0.438161	0.40137	0.34876	0.309485	0.282987	0.260427	0.243671	0.222756	0.192036	0.16353	0.144374	0.124346	0.0949345	0.0655232	0.0459302	0.0265507	0.0219889	0.0195955	0.0213695	0.0244168	0.0275062
	29	0.0938329	0.156296	0.220533	0.313159	0.409587	0.534534	0.663082	0.808439	0.932052	0.984997	1	0.923942	0.811152	0.631021	0.454711	0.283859	0.162177	0.0958125	0.0676842	0.0735437	0.0935942	0.123579	0.135852	0.138466	0.128692	0.113757	0.125006	0.144311	0.195712	0.253992	0.277881	0.297185	0.251986	0.202756	0.133221	0.0660556	0.036808	0.0103346	0.00466726	0	0	0	0	0	0	0	0	0
	30	0.127382	0.243254	0.359127	0.535316	0.712761	0.751407	0.784147	0.853433	0.925104	0.964008	1	0.979991	0.953617	0.906317	0.856096	0.765225	0.66758	0.54663	0.421134	0.300346	0.180617	0.11003	0.0520418	0.0257718	0.00868329	0.00281714	0.000590692	0	0	0	0	0	0	0	0	0	0	0.00155357	0.00400922	0.0121178	0.0238065	0.0439296	0.0698694	0.0895557	0.104552	0.104424	0.0919728	0.0710141
	31	0.65268	0.736045	0.819409	0.765007	0.685877	0.678814	0.70328	0.744481	0.799738	0.865739	0.948453	1	0.952377	0.900484	0.803762	0.70704	0.648671	0.592978	0.605952	0.637999	0.63735	0.617534	0.609317	0.613753	0.627668	0.661171	0.681319	0.638034	0.593979	0.515285	0.436591	0.348862	0.259777	0.20449	0.162517	0.166459	0.20572	0.239455	0.265335	0.276564	0.246281	0.211858	0.143482	0.0751067	0.0462465	0.0191823	0.00869702	0.00224439
	32	0.103315	0.15147	0.199625	0.24434	0.287909	0.363854	0.472175	0.588166	0.727166	0.866167	0.933083	1	0.986965	0.94728	0.882587	0.792889	0.696144	0.578261	0.460377	0.362382	0.264387	0.210619	0.171593	0.159503	0.174351	0.189769	0.206894	0.224019	0.192278	0.160537	0.120344	0.0773337	0.0484868	0.0338032	0.024846	0.033068	0.0412901	0.0532212	0.0651523	0.0720329	0.0772301	0.0773618	0.0724279	0.0658018	0.054099	0.0423961	0.0296498	0.0169036
	33	0.172315	0.31365	0.454986	0.577473	0.699567	0.724831	0.745974	0.740098	0.732459	0.772159	0.816066	0.905449	1	0.965849	0.913741	0.803176	0.682869	0.594894	0.513227	0.439672	0.367943	0.299672	0.232289	0.18291	0.138743	0.112772	0.0927034	0.0736378	0.0549346	0.037883	0.0214922	0.01186	0.00520949	0.00202527	0.000521661	0	0	0	0	0	0	0	0	0	0	0	0	0
	34	0.36885	0.533747	0.698644	0.779547	0.8587	0.887975	0.915128	0.9089	0.900496	0.892589	0.884725	0.938841	1	0.932343	0.846711	0.663841	0.464763	0.318306	0.182116	0.151062	0.143663	0.223861	0.326519	0.409263	0.486243	0.455581	0.39001	0.285461	0.166836	0.0942249	0.0400189	0.0153802	0.00378589	0	0	0	0	0	0	0	0	0	0	0	0	0	0	0
	35	0.123217	0.163107	0.202678	0.237146	0.272043	0.310152	0.359009	0.458018	0.570753	0.7281	0.863915	0.94805	1	0.992942	0.965846	0.910126	0.842181	0.760485	0.673477	0.581746	0.568279	0.609597	0.681705	0.770607	0.807123	0.821813	0.760182	0.675069	0.603	0.533727	0.543927	0.564723	0.626698	0.691245	0.701709	0.713342	0.74368	0.773055	0.79521	0.797066	0.704196	0.605167	0.486116	0.372929	0.273811	0.183669	0.109983	0.0550578
	36	0	0	0.00683105	0.0464592	0.154768	0.292427	0.345701	0.344027	0.437765	0.666719	0.884971	0.979874	1	0.959918	0.810299	0.532402	0.342172	0.282896	0.248949	0.236368	0.272406	0.321581	0.339876	0.290819	0.192147	0.126835	0.17951	0.244936	0.239233	0.228842	0.233456	0.195538	0.111378	0.0389192	0.010655	0.0288043	0.102333	0.234945	0.296495	0.218362	0.133363	0.212735	0.533055	0.902851	0.995463	0.738757	0.382844	0.154008
	37	0.00339577	0.019653	0.0577109	0.134526	0.264039	0.446845	0.629257	0.739202	0.747412	0.717668	0.774813	0.932318	1	0.849026	0.670759	0.482213	0.332637	0.273653	0.277045	0.28805	0.255	0.195701	0.186413	0.186059	0.127797	0.0494357	0.0122517	0.00150313	0	0	0	0	0	0	0	0	0	0	0	0	0	0	0	0	0	0	0	0
	38	0.0948867	0.2373	0.376219	0.428387	0.61534	0.920384	0.884995	0.794705	0.591456	0.572993	0.644037	0.835856	1	0.841874	0.454388	0.266127	0.227696	0.385241	0.641156	0.639048	0.553431	0.500901	0.543567	0.597434	0.57291	0.479606	0.335918	0.211166	0.144369	0.0810344	0.0269205	0.00484892	0	0	0	0	0	0	0	0	0	0	0	0	0	0	0	0
	39	0	0	0.000986444	0.00744976	0.0280518	0.068585	0.133838	0.236618	0.407051	0.62769	0.844109	0.973478	1	0.994385	0.92605	0.72166	0.557952	0.355011	0.23116	0.164402	0.141236	0.144914	0.160079	0.170853	0.164714	0.188753	0.188089	0.154821	0.0909991	0.0367779	0.0098631	0.00106232	0	0	0	0	0.00168124	0.00874365	0.0275849	0.0561855	0.0805752	0.0911137	0.094845	0.110367	0.145836	0.179076	0.200911	0.199407
	40	0.0447307	0.0887758	0.132821	0.169608	0.205911	0.259873	0.316359	0.404729	0.500458	0.618501	0.743981	0.844503	0.93368	0.979767	1	0.955239	0.859927	0.745422	0.611724	0.500899	0.419483	0.354689	0.3176	0.28498	0.26219	0.231216	0.175688	0.122343	0.0784576	0.0380001	0.0215387	0.0059212	0.0029606	0	0	0	0	0	0	0	0	0	0	0	0	0	0	0
	41	0.00643635	0.0200204	0.0283845	0.0247312	0.0217867	0.0377458	0.0673928	0.0925485	0.119321	0.183964	0.319	0.532461	0.784469	0.970733	1	0.781112	0.542476	0.43196	0.380883	0.328261	0.296691	0.363311	0.551324	0.675921	0.616857	0.494849	0.400843	0.322783	0.264901	0.215463	0.156888	0.109118	0.0942107	0.0954483	0.0877004	0.0878796	0.107983	0.150831	0.181739	0.165609	0.112991	0.0602825	0.0243632	0.00684072	0.00110313	0	0	0
	42	0.12294	0.215682	0.308424	0.336385	0.360027	0.359145	0.354759	0.398963	0.454379	0.571242	0.708588	0.832237	0.94966	0.996119	1	0.968925	0.910663	0.820125	0.697311	0.600423	0.536869	0.496887	0.496192	0.51527	0.577851	0.631519	0.658447	0.656796	0.531307	0.410145	0.319278	0.231302	0.186704	0.142107	0.142111	0.142115	0.131373	0.119915	0.124228	0.130793	0.13523	0.139177	0.121042	0.0955465	0.0718873	0.0490626	0.0401624	0.0396169
	43	0.066621	0.12118	0.175739	0.234036	0.310406	0.386776	0.467392	0.556144	0.644897	0.725227	0.797602	0.869977	0.920113	0.960057	1	0.99256	0.977223	0.96109	0.91789	0.874691	0.828392	0.769698	0.711005	0.647619	0.576294	0.504969	0.44144	0.384476	0.327512	0.2762	0.227149	0.178097	0.152312	0.129529	0.107262	0.0935157	0.0797696	0.0660981	0.0526786	0.0392591	0.0280342	0.0201011	0.012168	0.00727366	0.00465839	0.00204313	0.00101067	0.000526103
	44	0.152204	0.228629	0.305055	0.36261	0.416779	0.488905	0.568886	0.650763	0.734232	0.818651	0.904551	0.971005	0.975589	0.980617	0.990308	1	0.952916	0.901871	0.883841	0.874981	0.831367	0.76738	0.699598	0.627676	0.559284	0.49819	0.438647	0.386473	0.334967	0.313467	0.291968	0.261174	0.228986	0.192604	0.154569	0.126837	0.107032	0.0916135	0.0824285	0.0737622	0.0665655	0.0588034	0.0464053	0.0340072	0.0282229	0.0227393	0.0211981	0.0206158
	45	0.0533478	0.0866486	0.119949	0.158883	0.198191	0.289282	0.387769	0.507215	0.631497	0.730782	0.821735	0.878468	0.919646	0.959082	0.997473	1	0.974633	0.913555	0.816768	0.723223	0.633848	0.552106	0.483085	0.420128	0.370512	0.31538	0.243698	0.174648	0.116998	0.06339	0.0380742	0.0139447	0.00760885	0.00127297	0.000655772	3.85748e-05	0	0	0	0	0	0	0	0	0	0	0	0
	46	0.180466	0.373174	0.400488	0.417256	0.433679	0.365296	0.281671	0.345285	0.556542	0.714683	0.805153	0.754967	0.650827	0.721076	0.896094	1	0.968136	0.685977	0.308362	0.148272	0.1716	0.257821	0.2708	0.231291	0.193253	0.152299	0.179916	0.248022	0.242173	0.152745	0.0610845	0.0149068	0.00175542	0	0.00363924	0.0244637	0.0905298	0.180114	0.227514	0.220805	0.184768	0.127135	0.0674141	0.0189777	0.00338978	0	0.000410882	0.0040214
	47	0.34108	0.714661	0.795105	0.653606	0.471269	0.324184	0.244532	0.251472	0.289246	0.312739	0.314594	0.352235	0.500782	0.752757	0.976956	1	0.862559	0.750889	0.657618	0.626526	0.51229	0.373517	0.237283	0.140853	0.0685649	0.0266851	0.0168649	0.0375988	0.079722	0.118274	0.133861	0.121977	0.0973608	0.0955455	0.127557	0.139927	0.0917694	0.0344132	0.0210538	0.0434456	0.0769794	0.0734311	0.0516816	0.0395997	0.0398175	0.0360222	0.0388527	0.0586232
	48	0	0	0	0	0	0	0.00126465	0.0110793	0.0474692	0.131178	0.25613	0.366393	0.43022	0.543966	0.768009	0.928724	1	0.993231	0.864501	0.673115	0.474882	0.299796	0.206952	0.134929	0.0686504	0.0224029	0.00499249	0.00315046	0.0137952	0.037977	0.0587449	0.0552363	0.0322991	0.0112864	0.00189656	0	0	0	0	0	0	0	0	0	0	0	0	0
	49	0.18127	0.279754	0.378239	0.441817	0.503068	0.574942	0.648334	0.722717	0.797329	0.846963	0.88827	0.899101	0.896079	0.91422	0.945058	0.973472	1	0.932898	0.772166	0.614764	0.461642	0.3368	0.25909	0.192756	0.151451	0.11925	0.114361	0.117575	0.155902	0.195845	0.24709	0.292509	0.250532	0.208555	0.143118	0.0776818	0.045733	0.0160168	0.00708311	0.00111839	0	0	0	0	0	0	0	0
	50	0.122072	0.18887	0.255667	0.290097	0.320673	0.350994	0.381247	0.445246	0.525065	0.620893	0.728579	0.828177	0.918585	0.972878	0.963443	0.963303	0.990271	1	0.91122	0.821595	0.712962	0.604328	0.552004	0.50352	0.472633	0.445356	0.431365	0.422453	0.387052	0.335209	0.2955	0.26742	0.242975	0.223887	0.203293	0.179152	0.15848	0.152462	0.146491	0.141029	0.135567	0.137053	0.13869	0.14293	0.147551	0.148704	0.148798	0.15208
	51	0.0419634	0.0742417	0.10652	0.146245	0.186124	0.262638	0.34071	0.410687	0.480136	0.533968	0.586412	0.645832	0.706044	0.74307	0.776861	0.839834	0.907672	0.955762	1	0.939033	0.854394	0.751331	0.643543	0.553482	0.468551	0.4037	0.34536	0.293014	0.242834	0.187654	0.130475	0.0917708	0.0612176	0.0560167	0.0631078	0.0723224	0.0826651	0.0791262	0.0675271	0.0526761	0.0357658	0.0357346	0.0473442	0.0784215	0.124099	0.177385	0.23687	0.273354
	52	0.177597	0.27712	0.376644	0.43164	0.485708	0.480627	0.473028	0.455617	0.437566	0.456568	0.478864	0.581403	0.693061	0.78823	0.881098	0.920671	0.951362	0.975304	0.997929	1	0.997447	0.987994	0.976771	0.973742	0.973084	0.973907	0.97521	0.920702	0.84604	0.746842	0.63783	0.56648	0.511747	0.465243	0.422731	0.381744	0.341569	0.302849	0.264975	0.234188	0.207889	0.188699	0.174411	0.154895	0.131458	0.108492	0.0859096	0.0708837
	53	0.0350623	0.0612283	0.0873942	0.0975517	0.0988157	0.093371	0.0711544	0.0489377	0.0394906	0.0310258	0.0534018	0.0989085	0.166251	0.313658	0.461065	0.613746	0.767307	0.879723	0.950994	1	0.915416	0.830831	0.815596	0.819275	0.82681	0.839489	0.845226	0.760711	0.676196	0.652182	0.652369	0.674586	0.736458	0.798329	0.846606	0.894884	0.894936	0.868198	0.802369	0.638817	0.475265	0.368555	0.266217	0.186334	0.123291	0.0680767	0.0415639	0.0150512
	54	0.121418	0.205924	0.289282	0.354275	0.414604	0.439952	0.467429	0.504841	0.549706	0.618791	0.677946	0.713271	0.757709	0.818855	0.84389	0.817334	0.80524	0.809414	0.842192	0.900395	0.952375	1	0.941714	0.825658	0.678882	0.519306	0.416402	0.330936	0.251619	0.173621	0.119335	0.0682108	0.0652035	0.0652035	0.109101	0.152908	0.195276	0.228296	0.191211	0.151339	0.0984547	0.052166	0.027312	0.00828799	0.00325599	0	0	0
	55	0.058672	0.119431	0.177281	0.207786	0.228441	0.207727	0.180768	0.138406	0.101312	0.0726461	0.0667575	0.085469	0.133348	0.202616	0.285916	0.376031	0.467796	0.560056	0.728513	0.908822	0.958702	1	0.986331	0.969311	0.933862	0.874552	0.743656	0.644228	0.60424	0.553117	0.487955	0.401079	0.295593	0.197284	0.103107	0.0699739	0.0593311	0.0900883	0.129511	0.153881	0.176221	0.158921	0.141062	0.118912	0.100617	0.0966888	0.0894931	0.0749447
	56	0.0930294	0.150775	0.209006	0.275008	0.340154	0.398878	0.452959	0.485373	0.502068	0.467681	0.437356	0.416785	0.424787	0.485174	0.562158	0.662851	0.765403	0.870047	0.932882	0.958554	0.98056	1	0.998271	0.984995	0.954513	0.916862	0.856536	0.789234	0.718086	0.646115	0.58764	0.530964	0.504255	0.479419	0.453761	0.427629	0.39392	0.358886	0.313916	0.268651	0.222011	0.184201	0.175085	0.176105	0.201447	0.223388	0.239094	0.243363
	57	0.126633	0.225204	0.324288	0.431567	0.519954	0.466655	0.413602	0.361697	0.329381	0.360731	0.398054	0.449713	0.500962	0.551459	0.589944	0.611271	0.677396	0.793918	0.883552	0.949287	0.983954	0.996872	1	0.997788	0.86213	0.67087	0.532149	0.409594	0.295532	0.183289	0.113352	0.0490543	0.0264459	0.006443	0.00312388	0	0	0	0	0	0	0	0	0	0	0	0	0
	58	0.000457819	0.0048319	0.0196234	0.037171	0.0397938	0.0446148	0.0878054	0.159188	0.179788	0.132027	0.0752115	0.0785181	0.173248	0.345595	0.537106	0.656224	0.690066	0.752732	0.819082	0.854634	0.79563	0.910671	1	0.948603	0.748328	0.575779	0.510567	0.531516	0.557112	0.515965	0.40179	0.26819	0.181862	0.151417	0.118756	0.0628725	0.0192303	0.00280215	0	0	0	0	0	0	0	0	0	0
	59	0.0457129	0.0883375	0.132933	0.209069	0.288143	0.389256	0.494448	0.618676	0.731512	0.807323	0.867045	0.888155	0.902752	0.905409	0.896776	0.872013	0.853646	0.842476	0.832016	0.822187	0.856192	0.92088	0.965824	1	0.996962	0.978419	0.94811	0.914181	0.880518	0.846911	0.803755	0.759327	0.715263	0.671223	0.586835	0.503391	0.435039	0.370461	0.334193	0.298094	0.262788	0.230775	0.209462	0.190597	0.177607	0.158943	0.129877	0.101587
	60	0.0868319	0.130897	0.109273	0.0801418	0.0494503	0.02403	0.0167233	0.0378175	0.0794643	0.138705	0.208281	0.270936	0.310192	0.326479	0.324203	0.284042	0.217893	0.176731	0.177575	0.228243	0.319629	0.551916	0.827769	1	0.993026	0.939721	0.859361	0.786767	0.751639	0.740552	0.716108	0.656914	0.583301	0.526399	0.484082	0.43582	0.354075	0.25603	0.228151	0.241378	0.23409	0.18671	0.167477	0.19084	0.246967	0.244229	0.179314	0.109715
	61	0.0330511	0.0577754	0.0824998	0.109454	0.136674	0.163653	0.190567	0.238498	0.296279	0.381171	0.486145	0.58699	0.683143	0.760964	0.806432	0.849727	0.886681	0.918202	0.918673	0.91925	0.92221	0.925169	0.95986	0.996714	1	0.9964	0.961076	0.913624	0.832023	0.729227	0.676712	0.672384	0.667291	0.661072	0.627019	0.527354	0.437324	0.387972	0.34243	0.337845	0.33326	0.362819	0.39312	0.41674	0.439381	0.423986	0.396969	0.36322
	62	0	0	0	0	0.00141811	0.00849865	0.025972	0.0459853	0.0513782	0.0404009	0.0414263	0.087359	0.189888	0.319377	0.46764	0.516438	0.500114	0.554833	0.647916	0.764205	0.821318	0.803671	0.878442	0.972017	1	0.855458	0.655175	0.526123	0.442671	0.360997	0.27181	0.225126	0.247822	0.30098	0.331544	0.324191	0.273625	0.227705	0.224196	0.233637	0.228795	0.191029	0.144512	0.102882	0.0762216	0.0638096	0.0502965	0.0289708
	63	0.0610038	0.0812399	0.101476	0.0896262	0.0756374	0.0639719	0.0526383	0.0716625	0.0976925	0.158169	0.230128	0.313801	0.402798	0.490557	0.577573	0.640207	0.683878	0.716792	0.738951	0.770861	0.815308	0.852278	0.876784	0.909696	0.961102	0.999725	1	0.989214	0.930499	0.867607	0.775473	0.682383	0.574957	0.467531	0.345397	0.223263	0.15188	0.0838803	0.064448	0.0519538	0.0752366	0.106776	0.137325	0.167544	0.174604	0.171138	0.154756	0.130625
	64	0	0	0	0	0	0	0	0	0	0	0	0	0	0	0	0	0	0	0	0	0	0.00118016	0.0144316	0.0827744	0.294349	0.667016	1	0.937817	0.615713	0.293918	0.109658	0.0886893	0.215467	0.393862	0.465867	0.435723	0.360329	0.279793	0.270737	0.335545	0.342062	0.235394	0.111644	0.0278524	0.00426824	0	0	0
	65	0.0555421	0.135788	0.196341	0.221048	0.214504	0.18429	0.144692	0.114969	0.105439	0.10497	0.101606	0.121406	0.187077	0.253233	0.282642	0.279003	0.278238	0.309133	0.342975	0.396277	0.405712	0.389681	0.381415	0.412741	0.493565	0.644519	0.893482	1	0.909324	0.771236	0.643227	0.522615	0.451193	0.427849	0.418126	0.437714	0.374908	0.272812	0.244261	0.282414	0.305978	0.29774	0.273579	0.247566	0.2383	0.241197	0.236286	0.222875
	66	0	0	0	0	0	0	0.00134125	0.00279427	0.0079696	0.0191006	0.0302316	0.0636749	0.101175	0.149593	0.222577	0.295562	0.372322	0.450214	0.525341	0.591244	0.657148	0.714816	0.768822	0.822298	0.872855	0.923411	0.957136	0.98034	1	0.977127	0.954254	0.927114	0.896317	0.865519	0.824597	0.783674	0.733907	0.673819	0.613731	0.551398	0.488877	0.43232	0.385306	0.338292	0.293762	0.249683	0.206509	0.165367
	67	0.0456294	0.0621203	0.0784144	0.0850661	0.0911496	0.0835968	0.0764507	0.0756775	0.076026	0.0892749	0.102749	0.118252	0.133652	0.148307	0.162981	0.177775	0.196062	0.232687	0.271746	0.321897	0.376554	0.449236	0.528333	0.630176	0.740139	0.875815	0.978546	0.987511	0.995286	1	0.998003	0.980349	0.973293	0.988758	0.976546	0.910607	0.860589	0.838876	0.835242	0.861106	0.877085	0.878237	0.883715	0.895167	0.895715	0.882386	0.883438	0.901371
	68	0.325405	0.518889	0.703995	0.755035	0.796308	0.76432	0.723817	0.643576	0.572913	0.533378	0.504587	0.501579	0.492735	0.47319	0.475236	0.508127	0.566222	0.652672	0.741115	0.831331	0.866563	0.863307	0.822407	0.760972	0.741909	0.740499	0.819356	0.922909	0.967746	1	0.990498	0.975429	0.871608	0.76224	0.676778	0.593053	0.537151	0.479407	0.407844	0.336119	0.263634	0.199586	0.162954	0.134207	0.124385	0.116081	0.11056	0.104313
	69	0.0144894	0.0587252	0.0884337	0.0661926	0.0295265	0.00780968	0.000953932	0.00318385	0.0209936	0.0627929	0.125233	0.178939	0.213048	0.228242	0.185279	0.104209	0.0794482	0.107975	0.127742	0.125574	0.133329	0.178456	0.274767	0.501185	0.691101	0.558324	0.329343	0.22524	0.359343	0.714398	1	0.952557	0.695315	0.387851	0.148515	0.0379586	0.0242332	0.0570524	0.0933322	0.0992704	0.0866431	0.114703	0.195169	0.231534	0.189645	0.0837037	0.0211156	0.00235833
	70	0.110859	0.181315	0.251771	0.294883	0.336172	0.379738	0.42363	0.473412	0.524554	0.577851	0.631867	0.647812	0.646452	0.630961	0.606992	0.578351	0.546076	0.523139	0.50954	0.521854	0.567485	0.616126	0.669782	0.723895	0.779011	0.826505	0.851129	0.877371	0.910624	0.943408	0.972918	1	0.990674	0.981347	0.888283	0.795219	0.721631	0.649342	0.544186	0.434335	0.357951	0.28929	0.257952	0.239055	0.255907	0.28901	0.344549	0.413551
	71	0.0188943	0.0234015	0.0279087	0.0302126	0.0324706	0.0384307	0.0445485	0.069126	0.0949074	0.122445	0.150139	0.165716	0.179917	0.192821	0.205544	0.228453	0.253059	0.315324	0.384937	0.474762	0.569135	0.670876	0.774506	0.821625	0.852384	0.862814	0.866652	0.859436	0.848229	0.87319	0.912619	0.955539	1	0.951859	0.858821	0.757908	0.652812	0.568296	0.495729	0.44523	0.408707	0.375911	0.345683	0.322688	0.305117	0.306769	0.324084	0.312522
	72	0.0270705	0.0472101	0.0668819	0.0790702	0.0901048	0.0924865	0.0969923	0.111411	0.131276	0.168843	0.215906	0.285762	0.354867	0.422598	0.470652	0.490596	0.514035	0.541407	0.556687	0.561219	0.564866	0.567892	0.592559	0.62903	0.696286	0.77637	0.814965	0.840795	0.834812	0.822011	0.858383	0.901311	0.950461	1	0.900679	0.799075	0.660944	0.528015	0.434102	0.345533	0.281901	0.230924	0.221078	0.216609	0.225043	0.221398	0.195612	0.164549
	73	0.132911	0.220518	0.227958	0.17907	0.131991	0.140035	0.17493	0.227401	0.256327	0.274525	0.282293	0.271987	0.319925	0.392549	0.459782	0.549131	0.641684	0.73244	0.782676	0.835309	0.874285	0.852606	0.806735	0.746008	0.671307	0.69886	0.720071	0.737518	0.791774	0.818517	0.837592	0.864457	0.95094	1	0.997288	0.974959	0.937794	0.877009	0.764322	0.666878	0.587579	0.530284	0.436244	0.341455	0.254017	0.206885	0.181744	0.17253
	74	0.15908	0.256857	0.35509	0.475696	0.593007	0.631243	0.665877	0.644056	0.621991	0.597128	0.573528	0.56129	0.551704	0.561563	0.572504	0.590096	0.620239	0.716283	0.805341	0.862581	0.895236	0.829556	0.762003	0.687811	0.641409	0.683009	0.720617	0.746862	0.779002	0.8263	0.869812	0.904491	0.945239	0.998885	1	0.899144	0.790336	0.667394	0.562873	0.488408	0.431308	0.400257	0.402388	0.450343	0.503253	0.562469	0.599263	0.609733
	75	0.023005	0.0572333	0.0914616	0.13113	0.172612	0.204732	0.227489	0.238288	0.213209	0.18813	0.154512	0.120894	0.139591	0.175726	0.249097	0.359703	0.465129	0.555015	0.6449	0.627562	0.610224	0.549634	0.474627	0.400468	0.327159	0.267672	0.249654	0.231635	0.312838	0.39404	0.528738	0.681266	0.815381	0.931083	1	0.928562	0.857124	0.706356	0.555588	0.417715	0.284139	0.182685	0.11335	0.0606234	0.0577192	0.0548151	0.0995172	0.144219
	76	0	0	0	0	0	0	0	0	0	0	0	0	0	0	0	0.0013686	0.0029653	0.0099582	0.018004	0.0353045	0.0546873	0.0839708	0.115793	0.16923	0.228925	0.348837	0.48828	0.615322	0.737887	0.804067	0.847692	0.89832	0.952038	0.981312	0.998736	1	0.99268	0.939475	0.859628	0.776214	0.690542	0.633485	0.596165	0.551362	0.500947	0.445582	0.386182	0.308117
	77	0.0786387	0.141296	0.151948	0.160559	0.154758	0.166739	0.200667	0.222881	0.191237	0.171769	0.176554	0.173392	0.150443	0.120299	0.132753	0.185481	0.236508	0.273297	0.283178	0.267113	0.260326	0.304064	0.427299	0.557268	0.609686	0.645557	0.619981	0.555079	0.549545	0.59124	0.694381	0.785957	0.854374	0.921602	0.929408	1	0.99994	0.94617	0.881579	0.94572	0.99782	0.981976	0.98758	0.915657	0.887448	0.80834	0.708207	0.648071
	78	0.152913	0.249295	0.345676	0.446006	0.54853	0.640112	0.704339	0.768567	0.784198	0.796091	0.793379	0.779713	0.767383	0.759955	0.752526	0.743332	0.733844	0.692416	0.619049	0.551415	0.518184	0.484954	0.499851	0.527874	0.560305	0.598613	0.635065	0.647373	0.659682	0.713024	0.782779	0.8466	0.899738	0.952877	0.976438	1	0.982895	0.943196	0.900325	0.849522	0.798719	0.725049	0.649621	0.597476	0.562794	0.530652	0.507823	0.484995
	79	0.0174967	0.0607281	0.0766182	0.0650675	0.0271379	0.00622923	0.000514768	0	0	0	0	0	0	0	0	0	0	0	0	0	0	0	0	0	0	0.00258704	0.0171988	0.0590253	0.134596	0.229239	0.326267	0.391976	0.408466	0.426997	0.460264	0.583583	0.821774	1	0.993929	0.876708	0.846591	0.863991	0.711052	0.484692	0.227353	0.0826259	0.0206225	0.00320769
	80	0.0615036	0.249274	0.375378	0.280971	0.125332	0.0331501	0.0040492	0	0	0	0	0	0	0	0	0	0	0	0	0	0	0	0	0	0	0	0	0	0	0	0.0186785	0.109135	0.352909	0.673815	0.815164	0.823986	0.912174	1	0.961186	0.864446	0.778249	0.777541	0.831141	0.669088	0.421344	0.15473	0.0337011	0.00333684
	81	0.0126601	0.0159643	0.0187997	0.0141356	0.00955101	0.00556225	0.00207035	0.000897153	0	0	0	0	0	0	0	0	0.00188121	0.00587878	0.0181164	0.0376785	0.072183	0.117147	0.152802	0.183378	0.178583	0.159049	0.140135	0.121412	0.110875	0.102092	0.104209	0.107778	0.174998	0.246195	0.45179	0.656273	0.842959	1	0.9347	0.847045	0.65507	0.483921	0.380457	0.296632	0.259938	0.23391	0.227437	0.23066
	82	0	0	0	0	0	0	0	0	0	0	0	0	0	0	0	0	0	0	0	0	0.00200993	0.0178914	0.0706224	0.165435	0.233912	0.189846	0.186512	0.372875	0.597662	0.572372	0.344746	0.18187	0.207169	0.338654	0.439095	0.50593	0.708603	0.966995	1	0.7017	0.301973	0.0846598	0.0310233	0.0748156	0.17078	0.252887	0.222427	0.138803
	83	0.0457543	0.0764414	0.115663	0.182368	0.207085	0.163854	0.105338	0.112065	0.208963	0.324751	0.346658	0.251536	0.192341	0.26097	0.43183	0.567214	0.566321	0.437735	0.256529	0.128967	0.113879	0.196325	0.310835	0.35297	0.287505	0.15682	0.0614465	0.0456109	0.0940768	0.157602	0.190746	0.186879	0.174155	0.195605	0.282986	0.433707	0.625346	0.862824	1	0.932288	0.761003	0.715749	0.81861	0.90583	0.836066	0.630515	0.406104	0.231766
	84	0	0	0	0	0	0	0	0	0	0	0	0	0	0	0	0	0	0	0	0	0	0	0	0	0	0	0	0.0068142	0.014007	0.0318838	0.0703068	0.10873	0.207587	0.328028	0.45126	0.592921	0.734582	0.843	0.9215	1	0.966214	0.922804	0.879442	0.836182	0.792923	0.719528	0.633857	0.553923
	85	0	0	0	0	0	0	0	0	0	0	0	0	0	0	0	0	0	0	0	0	0	0	4.47547e-17	0.0151168	0.0857913	0.243127	0.336411	0.239786	0.123092	0.130738	0.164549	0.118862	0.0462495	0.0627199	0.208271	0.463404	0.692005	0.871779	0.764081	0.719297	0.810615	0.983104	1	0.610715	0.266744	0.128972	0.112883	0.0771017
	86	0.396704	0.519224	0.641745	0.689616	0.623024	0.556432	0.482132	0.405775	0.328637	0.248031	0.167425	0.11228	0.0756527	0.0390253	0.0261314	0.0138789	0.00527214	0.00291518	0.000558227	0	0	0	0	0	0.00081408	0.00228718	0.00376028	0.011758	0.0201181	0.0332195	0.0554386	0.0776577	0.11374	0.154773	0.197148	0.24837	0.299593	0.382432	0.493726	0.605021	0.714055	0.822896	0.911362	0.955681	1	0.903246	0.749017	0.598465
	87	0.0298292	0.0528524	0.0758757	0.109605	0.144609	0.18107	0.217924	0.228448	0.226631	0.195617	0.142975	0.0962803	0.056343	0.0261301	0.0130778	0.00338899	0.00351046	0.0048224	0.0129371	0.0215089	0.0403646	0.0592204	0.0748781	0.0903177	0.0925699	0.0921171	0.112109	0.139917	0.193244	0.26241	0.351	0.458206	0.560661	0.656118	0.722057	0.71842	0.720344	0.745752	0.768539	0.763158	0.757777	0.792455	0.828004	0.903075	0.98393	1	0.996275	0.958593
	88	0.312741	0.463107	0.613472	0.672315	0.70065	0.686238	0.629079	0.559968	0.454998	0.350028	0.303923	0.257817	0.239986	0.23158	0.241519	0.269802	0.30011	0.336491	0.372872	0.431445	0.490017	0.561141	0.636449	0.671676	0.666821	0.662894	0.661752	0.660611	0.626712	0.592813	0.574294	0.5609	0.548596	0.537381	0.535051	0.559375	0.583699	0.615246	0.646793	0.706131	0.774734	0.831505	0.876444	0.920131	0.960066	1	0.988052	0.976104
	89	0.0242116	0.0294435	0.0346753	0.036	0.0291848	0.0223696	0.0181375	0.0153048	0.012472	0.0278939	0.043823	0.0704893	0.122535	0.17458	0.228712	0.284115	0.339517	0.353961	0.366065	0.364845	0.327651	0.290456	0.251478	0.211282	0.171087	0.162732	0.157188	0.160984	0.193842	0.226699	0.297221	0.39644	0.495659	0.617315	0.741691	0.845229	0.873231	0.901233	0.908977	0.899502	0.890027	0.90286	0.919179	0.938251	0.969126	1	0.987309	0.933347
	90	0.0268179	0.0333206	0.0398232	0.0486847	0.0583325	0.075331	0.0996804	0.126557	0.161017	0.195477	0.199088	0.202699	0.191723	0.175884	0.160961	0.146953	0.131564	0.112032	0.0924992	0.0807444	0.0689896	0.0646693	0.0628272	0.0579714	0.050102	0.043286	0.0396299	0.0359738	0.0558747	0.0757756	0.11554	0.161926	0.207846	0.2533	0.296228	0.331575	0.366923	0.415776	0.464628	0.519934	0.577391	0.642186	0.71432	0.784666	0.849647	0.914628	0.952327	0.990025
	91	0.453589	0.61801	0.782431	0.871027	0.905913	0.922999	0.853631	0.784262	0.689955	0.587604	0.499975	0.440741	0.381508	0.35106	0.322884	0.310429	0.312944	0.319005	0.357856	0.396707	0.460177	0.535078	0.608854	0.679564	0.750273	0.79772	0.841179	0.862966	0.85706	0.850167	0.803787	0.757407	0.708319	0.657499	0.60908	0.570567	0.532055	0.518719	0.512465	0.51469	0.531613	0.548537	0.575687	0.603361	0.654469	0.725815	0.797629	0.872809
	92	0.0643317	0.0953738	0.126416	0.124301	0.118238	0.114984	0.112489	0.107943	0.102436	0.0991385	0.0974775	0.0972988	0.0988047	0.101435	0.106051	0.111743	0.120579	0.131403	0.153592	0.176635	0.218908	0.261181	0.303068	0.344928	0.388037	0.431401	0.464483	0.493632	0.528062	0.565769	0.594413	0.614371	0.618852	0.600525	0.579197	0.550797	0.526761	0.521153	0.518466	0.547168	0.575869	0.604376	0.632878	0.660785	0.688606	0.739494	0.797432	0.854623
	93	0.484187	0.714929	0.924409	0.934026	0.919424	0.803093	0.678735	0.534575	0.39549	0.264523	0.160209	0.0846796	0.0390772	0.0154211	0.00496957	0.000931795	0	0	0	0	0	0	0	0	0	0	0	0.00167723	0.00652256	0.0192444	0.0418974	0.0807416	0.133464	0.164626	0.183373	0.171464	0.148259	0.104331	0.0560654	0.0310891	0.0084965	0.0084965	0.010829	0.0310442	0.0597785	0.120265	0.198233	0.315533
	94	0.0187381	0.0603592	0.0692983	0.0588348	0.0960311	0.145944	0.121868	0.0629294	0.0202777	0.00323977	0	0	0	0	0	0.0038494	0.0265761	0.0870339	0.173401	0.214151	0.142228	0.0501024	0.00868583	0	0	0	0	0	0	0	0	0	0	0	0	0	0	0	0	0	0	0	0	0.00180805	0.0145249	0.0585561	0.154636	0.278173
	95	0.103007	0.129983	0.156958	0.156825	0.144944	0.13088	0.113475	0.09766	0.0973401	0.0970203	0.103368	0.11148	0.126858	0.149846	0.172742	0.195234	0.217727	0.220028	0.219673	0.22046	0.222071	0.222252	0.218745	0.215237	0.221318	0.227628	0.235729	0.244695	0.250184	0.249802	0.249144	0.244792	0.240439	0.225616	0.20762	0.194826	0.188015	0.181701	0.177949	0.174198	0.191591	0.212413	0.246228	0.290329	0.340181	0.406762	0.473344	0.560805
	96	0.000190125	0.00105171	0.0019133	0.00478947	0.00790548	0.0121448	0.0166878	0.0198907	0.0224655	0.0271178	0.0333088	0.0399115	0.046982	0.0485696	0.0404813	0.0319735	0.0222423	0.0132408	0.00840925	0.0038496	0.00540877	0.00696795	0.0135498	0.0204741	0.0262545	0.0318001	0.0362727	0.0403349	0.048509	0.0592352	0.0756179	0.0974214	0.111676	0.114805	0.110143	0.0871164	0.0672143	0.0605055	0.0552873	0.0660935	0.0768996	0.0990624	0.121472	0.152861	0.185563	0.234211	0.287732	0.356438
	97	0.0602684	0.0798132	0.099358	0.0959659	0.0826345	0.0685335	0.0532557	0.0390922	0.0357937	0.0324952	0.0370522	0.0436885	0.0520497	0.0622177	0.0731353	0.0873319	0.101529	0.11261	0.123282	0.135212	0.148048	0.160932	0.173945	0.186957	0.199228	0.211482	0.210997	0.204363	0.197881	0.191658	0.184942	0.171662	0.158383	0.153324	0.150756	0.149927	0.151099	0.152395	0.154332	0.156269	0.165008	0.174849	0.192869	0.217362	0.249895	0.305814	0.361733	0.439327
	98	0.0568292	0.0770961	0.0481994	0.0192216	0.00410083	0	0	0	0	0	0	0	0.0036578	0.0246321	0.0800111	0.178625	0.302888	0.330111	0.276256	0.195256	0.146426	0.128399	0.118257	0.0992063	0.0683492	0.073043	0.149614	0.265539	0.295124	0.231632	0.127171	0.045873	0.031825	0.0646707	0.0967026	0.103952	0.101846	0.0841835	0.0844684	0.143176	0.272691	0.479494	0.681145	0.750967	0.731687	0.641455	0.605908	0.673979
	99	0.165313	0.273525	0.381737	0.411295	0.426735	0.455798	0.490821	0.511766	0.520885	0.525108	0.521714	0.51945	0.520781	0.522605	0.529605	0.536606	0.541435	0.546114	0.557573	0.570916	0.580714	0.588433	0.601295	0.619769	0.630648	0.625832	0.624913	0.64251	0.659932	0.669491	0.67905	0.69718	0.716596	0.721585	0.720891	0.727734	0.740375	0.761585	0.794975	0.818856	0.815798	0.819076	0.8743	0.929525	0.925849	0.919496	0.902598	0.883134
	100	0.0923231	0.128327	0.164331	0.179978	0.195201	0.163258	0.129309	0.108825	0.0892189	0.0778845	0.0672853	0.0704963	0.0752767	0.081339	0.0875802	0.08694	0.0851528	0.0837132	0.0823414	0.112707	0.150212	0.258842	0.385709	0.539392	0.700838	0.805231	0.891121	0.852997	0.770091	0.70377	0.644083	0.649828	0.684441	0.683371	0.665001	0.661367	0.665563	0.712236	0.783574	0.846594	0.904345	0.916628	0.897554	0.846327	0.770984	0.71007	0.660913	0.610044
	101	0	0	0.00194305	0.0146742	0.0591909	0.153622	0.305154	0.500075	0.688217	0.77271	0.801553	0.736767	0.624093	0.592962	0.651372	0.681009	0.670119	0.518072	0.410301	0.301759	0.225399	0.222776	0.290009	0.349048	0.286344	0.16565	0.0610057	0.0160967	0.00235757	0	0	0	0	0	0	0	0	0	0.00166417	0.00863005	0.0248996	0.0505565	0.0603639	0.0542219	0.0725904	0.129976	0.22352	0.318147
	102	0.0388362	0.0524167	0.0659972	0.0649469	0.0575566	0.0509058	0.0453859	0.0404367	0.0410512	0.0416657	0.0490998	0.0583391	0.0686516	0.0800884	0.0932657	0.114058	0.13485	0.146236	0.156384	0.168544	0.182152	0.193848	0.200602	0.207356	0.211217	0.21501	0.216829	0.217694	0.218638	0.219715	0.220276	0.213968	0.20766	0.202242	0.197094	0.18789	0.17402	0.160128	0.146119	0.132109	0.128756	0.127131	0.134482	0.14894	0.17481	0.233881	0.292951	0.353262
	103	0.0320641	0.0649412	0.0978184	0.140741	0.183872	0.21497	0.245556	0.262344	0.278233	0.304222	0.331109	0.382671	0.437037	0.447148	0.451084	0.438706	0.423609	0.417578	0.413315	0.390302	0.363071	0.327452	0.289684	0.267705	0.250297	0.254893	0.266625	0.270828	0.272313	0.260485	0.243332	0.240084	0.24297	0.261123	0.286679	0.330604	0.384289	0.441301	0.500245	0.54023	0.568207	0.594479	0.619575	0.650855	0.686774	0.727933	0.773362	0.798401
	104	0.0302953	0.0508516	0.0370176	0.0161409	0.00424583	0.000523018	0.00151695	0.00915291	0.0288324	0.0567801	0.0723038	0.0609976	0.0539468	0.0625487	0.0662689	0.0564413	0.0591385	0.072241	0.0641439	0.0414663	0.0292222	0.031825	0.0361126	0.0275555	0.0200218	0.0298514	0.0444696	0.0519957	0.0534411	0.0519703	0.0451016	0.0341153	0.029517	0.0462052	0.0862172	0.122888	0.119226	0.0868655	0.0590247	0.0440899	0.0415036	0.0374513	0.0293129	0.0235898	0.0249782	0.030029	0.0322894	0.0303502
	105	0.0986041	0.158598	0.218592	0.274163	0.327277	0.378162	0.423476	0.468789	0.504129	0.538702	0.562974	0.579522	0.591924	0.589124	0.586323	0.574507	0.561189	0.536884	0.501592	0.469749	0.458605	0.44746	0.4358	0.424	0.41897	0.422968	0.427831	0.443958	0.460085	0.483298	0.509345	0.538357	0.572706	0.607055	0.639228	0.671402	0.697331	0.719791	0.742672	0.76661	0.790547	0.812607	0.834524	0.852707	0.868089	0.883239	0.897532	0.911825
	106	0.0804571	0.133122	0.185786	0.215266	0.240583	0.23534	0.216727	0.179504	0.12665	0.0813016	0.0476287	0.0195626	0.0093367	0	0	0	0	0	0	0	0	0	0	0	0	0	0	0	0	0	0	0.00471329	0.0101336	0.030593	0.0569768	0.104144	0.1673	0.216951	0.247413	0.262432	0.233697	0.201642	0.142364	0.0830862	0.083822	0.0872857	0.132857	0.188671
	107	0	0	0	0	0	0	0	0	0	0	0	0	0	0	0	0	0	0	0	0	0	0	0	0	0	0	0	0	0	0	0	0	0	0	0	0	0	0	0	0	0	0	0	0	0.00700501	0.0171941	0.0559752	0.111911
	108	0.285339	0.410311	0.534643	0.627577	0.716184	0.700918	0.685405	0.666034	0.648632	0.653879	0.658199	0.654182	0.652092	0.664132	0.672509	0.658387	0.647038	0.650251	0.651896	0.646395	0.640299	0.631825	0.623995	0.618445	0.619924	0.643664	0.657788	0.644543	0.642931	0.671236	0.693732	0.702672	0.719268	0.752132	0.77081	0.761951	0.76403	0.785556	0.811622	0.845098	0.861837	0.853472	0.858662	0.882571	0.89652	0.897793	0.89359	0.88296
	109	0.0931304	0.217492	0.25973	0.312176	0.525564	0.83521	0.912286	0.798124	0.591811	0.403569	0.361308	0.410901	0.483143	0.577898	0.590071	0.484995	0.384002	0.293645	0.214462	0.165088	0.0925557	0.0317467	0.0144836	0.038784	0.101204	0.141019	0.105315	0.0414612	0.00985535	0.00103269	0	0	0	0	0	0	0	0	0	0	0	0	0.00251086	0.0187402	0.0646019	0.128187	0.145326	0.0844235
	110	0.0016385	0.00416005	0.0066816	0.00894146	0.0111543	0.0115714	0.0112029	0.009574	0.00688651	0.0047538	0.00348411	0.00312342	0.00565502	0.00867526	0.0168261	0.024977	0.0303143	0.0354553	0.0337772	0.0302049	0.0233659	0.014612	0.00940895	0.00807964	0.0113897	0.0242877	0.0411797	0.0770437	0.113224	0.163632	0.21404	0.262509	0.310687	0.380412	0.458626	0.538637	0.62003	0.669651	0.674122	0.687689	0.727027	0.762767	0.769005	0.775243	0.855917	0.939975	0.972698	0.992934
	111	0.100251	0.116199	0.132147	0.12155	0.109184	0.0982867	0.0875989	0.0908388	0.0972927	0.11767	0.142688	0.15399	0.159058	0.153762	0.142248	0.144079	0.15629	0.16521	0.170842	0.168998	0.157545	0.136923	0.101019	0.0688129	0.0447428	0.0264213	0.025346	0.0273696	0.042822	0.0580246	0.0714792	0.0833314	0.0711474	0.0589634	0.0404629	0.0219625	0.0146817	0.00814888	0.0133309	0.0201866	0.0391012	0.0607987	0.0843524	0.108525	0.135252	0.163142	0.204829	0.254794
	112	0.0310736	0.0635758	0.0587475	0.048308	0.0813347	0.145466	0.188972	0.183214	0.148622	0.122026	0.108501	0.0831807	0.0518889	0.0446741	0.066755	0.0810161	0.0715113	0.0495371	0.0324903	0.0392914	0.0596623	0.0634955	0.0439424	0.018663	0.013227	0.026491	0.0431455	0.0575811	0.0789484	0.109013	0.128583	0.123429	0.0990824	0.0835902	0.104672	0.149449	0.170561	0.163273	0.141088	0.107475	0.0848758	0.0722764	0.0718995	0.0845021	0.105442	0.120971	0.120238	0.110899
	113	0.0322981	0.0503394	0.0400295	0.0247016	0.00989535	0.00262174	0.000300281	0	0	0	0	0	0	0	0	0	0	0	0	0	0	0	0	0	0	0	0	0	0	0	0	0.000250234	0.00479434	0.0260896	0.0742087	0.128253	0.140683	0.130091	0.115904	0.100398	0.0812878	0.0765813	0.0834963	0.0773657	0.0742245	0.08367	0.106077	0.127213
	114	0.0893738	0.150311	0.207004	0.195794	0.179315	0.123323	0.0714677	0.0389213	0.0123319	0.00510284	0	0	0	0	0	0	0.00203274	0.0063523	0.020763	0.0441437	0.0914242	0.155434	0.228834	0.307355	0.359063	0.399598	0.41113	0.413736	0.355607	0.284462	0.214949	0.145653	0.114702	0.0861468	0.121666	0.158231	0.211544	0.262954	0.300102	0.338402	0.382082	0.432304	0.503787	0.568436	0.616685	0.63554	0.600506	0.570949
	115	0.00400567	0.0123697	0.0207338	0.0408271	0.0611647	0.0722067	0.0828531	0.10104	0.119719	0.158026	0.198077	0.247399	0.297774	0.330288	0.360311	0.366377	0.36845	0.387975	0.410905	0.424511	0.43602	0.431745	0.423424	0.432568	0.446768	0.519434	0.611062	0.692931	0.771276	0.82128	0.859947	0.864411	0.853785	0.779932	0.675423	0.598413	0.53601	0.508426	0.501058	0.499918	0.502721	0.48712	0.458825	0.416907	0.364772	0.334069	0.32083	0.326496
	116	0	0	0	0	0	0	0	0	0	0	0	0	0	0	0	0	0	0	0	0	0	0	0	0	0	0	0	0	0	0	0	0	0	0	0	0	0.000272146	0.00169335	0.00353948	0.00995351	0.0163675	0.0305676	0.0449369	0.058875	0.0727501	0.0854925	0.0978888	0.131661
	117	0	0	0	0	0	0	0	0	0.00121276	0.00720434	0.0222289	0.0370049	0.0372385	0.0221765	0.00697179	0.00117294	0	0	0	0	0	0	0	0	0	0	0	0	0	0	0	0	0	0	0	0	0	0	0	0	0	0	0	0	0	0	0	0
	118	0.0278957	0.0341109	0.040326	0.0312825	0.0212218	0.0132624	0.0056033	0.00252558	0.000505117	0	0	0	0	0	0	0.00175889	0.0048858	0.0150795	0.0323401	0.0636217	0.112931	0.166663	0.227769	0.270855	0.274297	0.262625	0.205612	0.149308	0.0960769	0.0499049	0.0531482	0.0593129	0.109301	0.159289	0.227029	0.29477	0.321553	0.345606	0.377766	0.411084	0.410601	0.402317	0.355326	0.295432	0.272467	0.266289	0.294605	0.343616
	119	0.0218471	0.0267147	0.0315822	0.0244996	0.0166203	0.0103868	0.00438835	0.00197797	0.000395593	0	0	0	0	0	0	0	0	0	0	0	0	0	0	0	0	0	0	0	0	0	0	0	0	0	0	0	0	0	0	0	0	0	0	0	0	0	0	0
	120	0.15195	0.389182	0.458754	0.542656	0.712626	0.76385	0.62301	0.363672	0.133017	0.0308478	0.00277027	0.00432502	0.0174169	0.0492704	0.0637177	0.0522068	0.0263572	0.00830022	0.00137328	0	0	0.000985946	0.00653135	0.0226725	0.0527369	0.0787679	0.0683897	0.0824962	0.129035	0.171198	0.17813	0.175137	0.174248	0.168867	0.17273	0.196615	0.230108	0.223015	0.131495	0.0498933	0.0204004	0.0223771	0.0312963	0.0329377	0.0305724	0.0311452	0.0303197	0.0202803
	121	0.117338	0.226985	0.291606	0.310191	0.249492	0.168254	0.0863871	0.0320701	0.0184161	0.0399644	0.0835251	0.124507	0.172348	0.215831	0.210785	0.145995	0.0636791	0.016321	0.00256586	0.00542159	0.0204649	0.0481611	0.0828743	0.122065	0.190052	0.213237	0.137188	0.0537359	0.0265007	0.0520177	0.109373	0.170839	0.198431	0.164175	0.098825	0.0571806	0.0770653	0.137474	0.17694	0.156066	0.105325	0.074884	0.0588952	0.0446633	0.0269021	0.0219409	0.0361853	0.0554653
	122	0.08126	0.112646	0.144031	0.157605	0.16906	0.188087	0.209161	0.239421	0.273986	0.306422	0.33728	0.36212	0.380119	0.384371	0.364362	0.35273	0.36553	0.376213	0.374799	0.372207	0.343087	0.313968	0.273296	0.231837	0.19427	0.157503	0.14441	0.140368	0.131846	0.120542	0.110744	0.10239	0.101959	0.113205	0.123611	0.132033	0.138932	0.139399	0.140793	0.152144	0.163494	0.200923	0.238918	0.261971	0.282836	0.307911	0.334273	0.396659
	123	0.041937	0.0643046	0.0866722	0.0922944	0.0975678	0.0859799	0.0736746	0.0698195	0.0665156	0.0722684	0.0788261	0.0759303	0.0719602	0.0529083	0.0317521	0.0187664	0.00714251	0.00541343	0.00561506	0.0239803	0.0464323	0.109197	0.182299	0.289465	0.406491	0.474227	0.525976	0.47029	0.375808	0.266718	0.151783	0.0835295	0.0358703	0.0135387	0.00348725	0	0	0.00450109	0.0116157	0.0359565	0.0712073	0.13556	0.219983	0.303044	0.385085	0.415138	0.40283	0.354129
	124	0.0209486	0.0317963	0.0426441	0.055482	0.0683614	0.0679428	0.0669585	0.0656811	0.0643846	0.0551855	0.045284	0.0378993	0.0308006	0.0326027	0.0356468	0.0476084	0.0610563	0.0862769	0.113795	0.133331	0.151071	0.14886	0.141533	0.126741	0.109787	0.110937	0.117957	0.139147	0.165455	0.201221	0.240772	0.280847	0.321153	0.334681	0.335226	0.329465	0.320354	0.313591	0.308191	0.313572	0.32578	0.341045	0.358419	0.37178	0.382131	0.411056	0.455116	0.487491
	125	0	0	0	0	0	0	0	0	0	0	0	0	0	0	0	0	0	0	0	0	0	0	0	0	0	0	0	0	0	0	0	0	0	0	0	0	0	0	0	0.000377226	0.000785887	0.00194188	0.0042936	0.00664532	0.0127307	0.0194949	0.0278114	0.0396202
	126	0.0209335	0.0284353	0.016461	0.00528016	0.000713505	0	0	0	0	0	0	0	0	0	0	0	0	0	0	0	0	0	0	0	0	0	0	0	0	0	0	0	0	0	0	0	0	0	0	0	0	0	0	0	0.0040397	0.0212499	0.0587406	0.090894
	127	0.395806	0.634067	0.872328	0.833742	0.7767	0.581417	0.366385	0.227001	0.105073	0.0495099	0.0160681	0.00374501	0.00102137	0.000906648	0.00235729	0.00724789	0.014814	0.026568	0.04251	0.0567641	0.0688481	0.0728291	0.0633049	0.0512718	0.0337192	0.0185141	0.0103517	0.00338155	0.00157806	0	0	0	0	0	0	0	0	0	0	0	0	0	0	0	0	0	0	0
	128	0	0	2.1549e-05	0.000387882	0.000981509	0.00327984	0.00636228	0.0131039	0.0196164	0.0253848	0.0284978	0.0252377	0.020513	0.013103	0.00718772	0.00340787	0.00106574	0.000341036	0	0	0	0	0	0	0	0	0	0	0	0	0	0	0	0	0	0	0	0	0	0	0	0	0	0	0	0	0	0
	129	0.192045	0.284129	0.376214	0.41177	0.440597	0.451904	0.458476	0.477932	0.503427	0.52379	0.540352	0.552765	0.560463	0.564935	0.563716	0.561681	0.557268	0.550667	0.531564	0.513061	0.508038	0.503014	0.50599	0.509512	0.503854	0.496314	0.501042	0.510461	0.500483	0.478465	0.473466	0.484777	0.505531	0.540203	0.564243	0.563223	0.571135	0.616765	0.660528	0.684227	0.707927	0.722578	0.737032	0.756263	0.776192	0.775047	0.767461	0.780819
	130	0.110995	0.173037	0.235079	0.248429	0.255983	0.217747	0.167137	0.116319	0.0654053	0.0333593	0.0152898	0.00441643	0.00172069	0	0	0	0	0	0	0	0	0	0	0	0	0	0	0	0	0	0	0	0	0	0	0	0	0	0	0	0	0.0019411	0.0039244	0.0124086	0.0218441	0.0420209	0.0654797	0.0921786
	131	0.114523	0.163363	0.212204	0.229134	0.2454	0.230026	0.213305	0.177399	0.140242	0.116197	0.0933179	0.0701583	0.0469668	0.032077	0.0183456	0.0169724	0.0176589	0.0298637	0.044316	0.0621872	0.0808277	0.0947891	0.107551	0.128321	0.15141	0.17194	0.19164	0.198772	0.201367	0.200899	0.199207	0.179922	0.152876	0.12141	0.087802	0.065449	0.0490752	0.0528607	0.0683515	0.0905346	0.116956	0.127021	0.125805	0.109827	0.082777	0.0572407	0.0329377	0.0167339
	132	0.0706765	0.0881982	0.10572	0.0957607	0.0766412	0.0565136	0.0353777	0.0176474	0.0101336	0.00261977	0.00322267	0.00382556	0.00690126	0.0108012	0.0137753	0.0158233	0.0169056	0.0150904	0.0132752	0.00942895	0.00558265	0.00335586	0.00166889	0.000641984	0.000275136	0	0	0	0	0	0	0	0	0	9.42955e-05	0.000471477	0.000848659	0.00306223	0.00527581	0.0105076	0.0167455	0.0228598	0.0288506	0.034459	0.0389205	0.043382	0.0461722	0.0489624
	133	0.0256406	0.0288831	0.0321257	0.0241474	0.0159354	0.0097727	0.00369717	0.00178016	0.000134352	0	0	0	0	0.00208245	0.00445547	0.0140416	0.02483	0.0499086	0.0777756	0.0980131	0.116534	0.107291	0.0909298	0.0655827	0.0376344	0.0212583	0.00863519	0.00336395	0.000747546	0	0	0	0	0	0	0	0	0	0	0	0	0.00134202	0.00360958	0.0111646	0.0226851	0.0408123	0.0643227	0.0823563
	134	0	0	0	0	0	0	0	0	0	0	0	0	0	0	0	0	0	0	0	0	0	0	0	0	0	0	0	0	0	0	0	0	0	0	0	0	0	0	0	0	0	0	0	0	0	0	0	0
	135	0.0179196	0.0335975	0.0395991	0.0453764	0.0479783	0.0445388	0.0476401	0.0716323	0.109578	0.138798	0.149807	0.149254	0.135781	0.104727	0.0859719	0.0761745	0.062856	0.0434605	0.0262219	0.0181854	0.0145974	0.00858937	0.00316741	0.000581949	0	0	0	0.000559184	0.00299267	0.00823857	0.0127439	0.0119827	0.00700683	0.00244842	0.000411431	0.000169677	0.00145437	0.00626332	0.0195895	0.0439089	0.0756001	0.108749	0.133642	0.143626	0.148441	0.154643	0.145798	0.107142
	136	0	0	0	0	0	0	0	0	0	0	0	0	0	0	0	0.000846031	0.00183307	0.00632414	0.0114989	0.0220397	0.0337879	0.0426339	0.0507359	0.0466371	0.0390064	0.0280301	0.0159686	0.0090118	0.00389836	0.00157568	0.000369299	0	0	0	0	0	0	0	0	0	0	0	0	0	0	0	0	0
	137	0	0	0	0	0	0	0	0	0	0	0	0	0	0	0	0	0	0	0	0	0	0	0	0	0	0	0.000706058	0.00476589	0.00916679	0.0289155	0.0486641	0.0882463	0.130803	0.164879	0.195613	0.194953	0.170145	0.135558	0.0870751	0.046223	0.026991	0.00935206	0.00477552	0.00019898	0	0	0	0
	138	0.0268023	0.0325769	0.0383514	0.030007	0.0213685	0.0134505	0.00556318	0.00271975	0.000205264	0	0	0	0	0	0	0	0	0	0	0	0	0	0	0	0	0	0	0	0	0	0	0.00620923	0.0151578	0.0457599	0.0868606	0.177613	0.294743	0.401569	0.502413	0.594517	0.681085	0.716978	0.717921	0.662481	0.564754	0.456998	0.34107	0.271643
	139	0.101335	0.154747	0.208158	0.241549	0.271345	0.29809	0.323499	0.333399	0.330271	0.317493	0.289705	0.255897	0.202937	0.152472	0.128207	0.103942	0.0971241	0.0915239	0.0813083	0.0698106	0.0530351	0.0331657	0.0186385	0.00993906	0.00345875	0.00156467	0	0	4.66657e-05	0.00219329	0.00433991	0.0131731	0.0230094	0.0439463	0.0692562	0.0987468	0.131453	0.160322	0.183737	0.215529	0.271055	0.323488	0.35056	0.377633	0.419809	0.462672	0.480943	0.493231
	140	0.0439564	0.0567283	0.0695002	0.0683195	0.0668482	0.0551483	0.0430131	0.0296256	0.0161564	0.00959902	0.00365597	0.00169419	0.00018482	0.00200409	0.00428783	0.0141661	0.0253102	0.0502078	0.0777891	0.0986664	0.118035	0.108591	0.0917588	0.0663772	0.0385208	0.022031	0.00922776	0.00371062	0.000824583	0	0	0	0	0	0	0	0	0	0	0	0	0	0	0	0	0	0	0
	141	0.013604	0.0790202	0.135833	0.151959	0.119026	0.0589234	0.0160842	0.0019608	0	0	0	0	0	0	0	0	0	0	0	0	0	0	0	0	0	0	0	0	0	0	0	0.00218752	0.0120328	0.0367419	0.0708819	0.0840249	0.0545401	0.0195059	0.00432471	0.000478321	0	0	0	0	0	0	0	0
	142	0	0	0	0	0	0	0	0	0	0	0	0	0	0	0	0	0	0	0	0	0	0	0	0	0	0	0	0	0	0	0	0	0	0	0	0	0	0	0	0	0	0	0	0	0	0	0	0
	143	0.064852	0.099463	0.134074	0.138294	0.12563	0.114375	0.106642	0.0989084	0.104413	0.110936	0.106754	0.0945432	0.0799517	0.0566296	0.0333075	0.0211009	0.0107469	0.00438845	0.00202544	0	0	0	0.00638224	0.0145051	0.0339025	0.0683326	0.107203	0.203797	0.300391	0.367764	0.423448	0.458801	0.457558	0.456315	0.407948	0.35958	0.32054	0.286682	0.252354	0.216852	0.18135	0.165592	0.151352	0.145329	0.145467	0.141673	0.123461	0.105249
	144	0.0717852	0.114849	0.157912	0.175	0.191547	0.189794	0.187262	0.206441	0.227035	0.271041	0.317128	0.351121	0.38374	0.381867	0.375182	0.312673	0.240861	0.177589	0.115982	0.0930754	0.0788756	0.0808593	0.0869928	0.0784193	0.0655885	0.047132	0.0268509	0.0151532	0.00655501	0.00264947	0.000620969	0	0	0	0	0	0	0	0	0	0	0	0	0	0	0	0	0
	145	0.0851088	0.126624	0.16814	0.199748	0.219798	0.239848	0.220276	0.197403	0.172746	0.145237	0.117727	0.0919538	0.0664961	0.0446741	0.0310325	0.0173909	0.0107034	0.006102	0.00232953	0.00132007	0.000310605	0	0	0	0	0	0	0	0	0	0	0	0	0	0	0	0	0	0	0	0	0	0	0	0	0	0	0
	146	0.436371	0.549172	0.661972	0.6405	0.57427	0.497772	0.411006	0.33047	0.268625	0.206781	0.205941	0.205101	0.228117	0.259084	0.293131	0.330258	0.354427	0.339722	0.325017	0.303613	0.282209	0.282594	0.290244	0.2985	0.307362	0.32227	0.355313	0.388356	0.414467	0.440578	0.480843	0.525826	0.557569	0.576072	0.590934	0.594867	0.598801	0.567447	0.536094	0.510361	0.486502	0.453632	0.41175	0.374918	0.353233	0.331549	0.330418	0.329288
	147	0.134724	0.164296	0.193869	0.162681	0.12426	0.0858835	0.0475187	0.0253697	0.0108218	0.00336818	0.00116951	0	0	0	0	0	0	0	0	0	0	0	0	0	0	0	0	0	0	0	0	0	0	0	0	0	0	0	0	0	0	0	0	0	0	0	0	0
	148	0.0121322	0.0176049	0.00893202	0.00422513	0.0121315	0.0450021	0.105064	0.16083	0.18346	0.170993	0.132636	0.102543	0.0625182	0.025337	0.00630021	0.000791503	0	0.0024481	0.0135962	0.0422736	0.0748252	0.0825263	0.057837	0.0205804	0.00385575	8.29194e-05	0	0	0	0	0	0	0	0	0	0	0	0	0	0	0	0	0	0	0	0	0	0
	149	0.00866999	0.0181963	0.0283232	0.0444389	0.0602841	0.0714049	0.0720079	0.0698354	0.0546201	0.0285291	0.0185449	0.0342176	0.0551359	0.0590069	0.0456478	0.0416492	0.0592453	0.0643704	0.039574	0.0145128	0.00255553	0	0	0	0	0	0	0	0	0	0	0	0	0	0	0	0	0	0.00119143	0.00915278	0.0329591	0.0763362	0.117924	0.129096	0.125337	0.0932813	0.0639165	0.0441166
	150	0.00946912	0.0221336	0.0347981	0.051823	0.0707375	0.082611	0.0837158	0.0827614	0.0617286	0.0406959	0.0263173	0.0137002	0.00570814	0.00256135	0	0	0	0	0	0	0	0	0	0	0	0	0	0	0	0	0	0	0	0	0	0	0	0	0	0	0	0	0	0	0	0	0	0
	151	0.0330277	0.0599889	0.0869501	0.108319	0.127265	0.1461	0.164764	0.181072	0.174396	0.167721	0.156417	0.143889	0.132339	0.121815	0.111909	0.104706	0.0975044	0.103557	0.111354	0.132883	0.1643	0.193566	0.217277	0.240988	0.218897	0.195715	0.161784	0.122663	0.0869414	0.0569551	0.0284468	0.0196445	0.0108421	0.0142672	0.0213977	0.0370717	0.0625708	0.091525	0.138248	0.18497	0.239971	0.296313	0.383521	0.495165	0.604723	0.708218	0.811713	0.869464
	152	0.0660019	0.0965857	0.12717	0.13757	0.14755	0.141723	0.135224	0.117561	0.0991693	0.0808222	0.0624791	0.0421802	0.021659	0.0132509	0.00653289	0.0130505	0.0217741	0.0516422	0.0856362	0.14217	0.203774	0.250338	0.293045	0.299262	0.294916	0.251002	0.194257	0.151093	0.112834	0.0992255	0.0954768	0.0900146	0.0837964	0.0877836	0.0967187	0.115897	0.140518	0.154439	0.162148	0.159042	0.149086	0.140203	0.132059	0.126778	0.123642	0.118295	0.111144	0.102625
	153	0.0122907	0.0398055	0.0751948	0.126992	0.166713	0.134325	0.0679834	0.0223056	0.0109864	0.0285267	0.0659793	0.104818	0.111691	0.108865	0.147101	0.253299	0.320272	0.321338	0.283898	0.236392	0.187093	0.169439	0.239112	0.371566	0.537981	0.655212	0.508035	0.382886	0.362264	0.442392	0.552721	0.660583	0.667307	0.53649	0.398078	0.332092	0.326367	0.273936	0.16324	0.0943261	0.0825807	0.109132	0.158034	0.204831	0.222318	0.201374	0.154856	0.104622
	154	0.0262076	0.0486566	0.0558544	0.0749357	0.0812826	0.0562519	0.0418642	0.0726172	0.131392	0.15736	0.105657	0.0505222	0.0541179	0.132303	0.177301	0.183954	0.210828	0.284768	0.313886	0.258053	0.180299	0.189172	0.310624	0.370572	0.26279	0.104945	0.0244554	0.00287298	0	0	0	0	0	0	0	0	0	0	0	0	0	0	0	0	0	0	0	0
	155	0	0	0	0	0	0	0	0	0	0	0	0	0	0	0	0	0	0	0	0	0	0	0	0	0	0	0	0	0	0	0	0	0	0	0	0	0	0	0	0.00845423	0.0197265	0.0513994	0.103473	0.172015	0.289965	0.407914	0.483176	0.558437
	156	0	0.00128797	0.00257595	0.00889375	0.0173911	0.0317323	0.0550109	0.078078	0.0990823	0.120087	0.114926	0.10284	0.0906072	0.0782197	0.0715719	0.0900358	0.1085	0.125514	0.142337	0.138314	0.11928	0.0974668	0.0684706	0.0394744	0.0250872	0.0110479	0.00457964	0.00176643	0	0	0	0	0	0	0	0	0	0	0	0	0	0	0	0	0	0	0	0
	157	0.0780346	0.112343	0.146652	0.143028	0.134887	0.114819	0.091527	0.0788915	0.0712513	0.0681162	0.0683182	0.0672424	0.0647146	0.0595223	0.0496279	0.0405975	0.0340872	0.0295952	0.0366362	0.0437035	0.0513615	0.0590195	0.0525204	0.0450561	0.0325611	0.0190343	0.0110373	0.00515481	0.00205187	0.000674187	0	0	0	0	0	0	0	0	0	0	0	0	0	0	0	0	0	0
	158	0.00208637	0.0153703	0.0425153	0.066369	0.0937805	0.133312	0.16043	0.202622	0.246636	0.214587	0.14969	0.100676	0.0749301	0.0869326	0.126939	0.158377	0.164442	0.14015	0.0998909	0.094553	0.109596	0.0983157	0.0569194	0.0368817	0.0630507	0.10746	0.126561	0.118758	0.119133	0.109172	0.0814372	0.0765922	0.121236	0.20063	0.26758	0.313441	0.334518	0.273881	0.173079	0.152858	0.207408	0.235559	0.187462	0.0949313	0.0429899	0.0216165	0.0278913	0.0348601
	159	0.0126646	0.0457712	0.117504	0.197812	0.244371	0.187241	0.0975635	0.0856197	0.0556387	0.0209134	0.0113008	0.0486871	0.156765	0.271535	0.267488	0.21271	0.0982278	0.0257166	0.0124033	0.0486871	0.149177	0.242847	0.216527	0.113394	0.0810023	0.171503	0.292638	0.289962	0.18496	0.129378	0.157879	0.189076	0.190436	0.192341	0.119619	0.039266	0.00997128	0.0276817	0.0894295	0.17242	0.186472	0.110597	0.0360956	0.00529724	0	0	0	0
	160	0.0187616	0.0237228	0.0286841	0.0320888	0.0308239	0.029559	0.0326842	0.0401996	0.0477149	0.0558044	0.0640853	0.0723661	0.0663899	0.0604137	0.0527822	0.0401848	0.0275873	0.0180924	0.0117	0.00530758	0.0026978	0.0013489	5.35384e-18	0	0	0	0	0	0	0	0	0	0	0	0.00151751	0.00303502	0.0057736	0.0121754	0.0185771	0.0300216	0.0465088	0.062996	0.075027	0.0855725	0.096118	0.102797	0.109476	0.117915
	161	0.23879	0.300757	0.362723	0.361147	0.332036	0.294987	0.245797	0.200351	0.191397	0.182444	0.19227	0.207067	0.205127	0.185653	0.161123	0.114472	0.0678212	0.043013	0.0210789	0.00889279	0.00372536	0	0	0	0	0	0	0	0	0	0	0	0	0	0	0.000994022	0.00313117	0.00651106	0.0162822	0.0260533	0.0464749	0.0686235	0.0870625	0.102565	0.110216	0.0950293	0.0798425	0.0578212
	162	0.0339472	0.038889	0.0438308	0.0375749	0.0275865	0.0186232	0.010685	0.00420564	0.00210282	3.677e-18	0	0	0	0	0	0	0	0	0	0	0	0	0	0	0	0	0	0	0	0	0	0	0	0	0	0	0	0	0	0	0	0	0	0	0	0	0	0
	163	0	0	0	0.000744668	0.00173756	0.00508615	0.0107905	0.0190145	0.0347978	0.0505811	0.0629593	0.0753376	0.0722492	0.0640053	0.0559473	0.0480752	0.0524251	0.0934409	0.134457	0.267505	0.400554	0.565438	0.740935	0.848089	0.8869	0.893932	0.805626	0.717319	0.584077	0.450836	0.346289	0.251308	0.181472	0.136781	0.0985246	0.0795705	0.0606165	0.088845	0.117073	0.159054	0.20562	0.239814	0.261638	0.273383	0.254895	0.236407	0.185051	0.133694
	164	0.0804591	0.105858	0.131256	0.124376	0.111703	0.0953677	0.0774307	0.0612175	0.0464524	0.033209	0.0223327	0.0128021	0.00755368	0.00265006	0.00136687	8.3686e-05	0	0	0	0	0	0	0	0	0	0	0	0	0	0	0	0	0	0	0	0	0	0	0	0	0	0	0	0	0	0	0.000816319	0.0018312
	165	0.217994	0.302351	0.386707	0.386908	0.385357	0.381406	0.377353	0.330662	0.28119	0.242889	0.205581	0.191695	0.180472	0.17466	0.169604	0.165311	0.161146	0.145434	0.127469	0.106788	0.0854966	0.0791435	0.076621	0.0819442	0.0895386	0.0900817	0.0883379	0.0835756	0.0777232	0.0753363	0.0743358	0.0756124	0.0778936	0.0808398	0.0841084	0.0886457	0.093857	0.10452	0.118348	0.139063	0.164141	0.204782	0.256155	0.289855	0.3103	0.319609	0.319844	0.320759
	166	0.159538	0.39369	0.440799	0.458832	0.352532	0.262052	0.196031	0.165164	0.1163	0.0626061	0.0229128	0.00516669	0.000544019	0	0	0.0016075	0.0117778	0.0390116	0.0739756	0.0885497	0.0746732	0.0636884	0.0769912	0.0870335	0.0669839	0.0399106	0.0465801	0.0929833	0.145786	0.153762	0.108092	0.0644481	0.0566376	0.0714404	0.0821955	0.0867522	0.0781209	0.0678881	0.0929707	0.141883	0.197556	0.243868	0.233441	0.219106	0.197401	0.193392	0.208412	0.227056
	167	0	0	0	0	0	0	0	0	0	0	0	0	0	0	0.000244423	0.00155819	0.00287196	0.00881876	0.0153752	0.0262754	0.0403033	0.0532797	0.0635396	0.0737996	0.0656944	0.0571519	0.0437517	0.0280063	0.0157271	0.00929703	0.0032151	0.001775	0.000334906	0	0	0.00133962	0.00421981	0.00887538	0.0226614	0.0364475	0.0654839	0.0969934	0.119925	0.136065	0.143473	0.12548	0.107487	0.078373
	168	0.00732855	0.0167408	0.0183502	0.00830653	0.00193201	0	0	0	0	0	0	0	0	1.90664e-17	0.00644005	0.0411173	0.113682	0.149906	0.113682	0.0382487	0.0101094	0.0224941	0.0800611	0.171884	0.274522	0.349475	0.341709	0.265736	0.182288	0.134952	0.149503	0.231868	0.291956	0.304822	0.283568	0.33355	0.395744	0.386006	0.224669	0.188419	0.265078	0.291125	0.20576	0.0794894	0.0193392	0.00210002	0	0
	169	0.444707	0.580267	0.715826	0.732836	0.698476	0.651741	0.586078	0.524916	0.507627	0.490339	0.444184	0.390388	0.346419	0.312747	0.277592	0.235955	0.194317	0.154481	0.114884	0.101032	0.105718	0.118851	0.153803	0.188756	0.208887	0.228666	0.220044	0.197711	0.17379	0.147189	0.122655	0.125666	0.128678	0.138911	0.151333	0.170723	0.198125	0.223688	0.239795	0.255903	0.263856	0.270487	0.26836	0.2593	0.251045	0.245136	0.239226	0.236478
	170	0.011638	0.0181665	0.0235852	0.0321722	0.0296471	0.0287846	0.0392519	0.0530305	0.0757616	0.0995772	0.104647	0.0810517	0.0468949	0.0198798	0.00547844	0.00414682	0.0113044	0.0219614	0.0250309	0.0157922	0.0059186	0.000985363	0	0	7.0383e-05	0.00229918	0.0146497	0.0456114	0.082775	0.0879346	0.0587381	0.0345929	0.0420096	0.0695517	0.096228	0.116643	0.158402	0.228982	0.290695	0.275986	0.18755	0.107697	0.0592697	0.0331991	0.0144406	0.00541883	0.00537114	0.0110863
	171	0	0	0	0	0	0	0	0	0	0	0	0	0	0	0	0	0	0	0	0	0	0	0	0	0	0	0	0	0	0	0	0	0	0	0	0	0	0	0	0	0	0	0	0	0	0	0	0
	172	0.0200752	0.0434507	0.0668263	0.0777434	0.0832619	0.0851089	0.0813407	0.0774914	0.072851	0.0682107	0.076558	0.0883432	0.103428	0.12197	0.137352	0.138912	0.140473	0.121523	0.0998734	0.085909	0.0774774	0.0810796	0.115769	0.150458	0.192861	0.235448	0.24114	0.22902	0.216713	0.20409	0.196355	0.253785	0.311215	0.400233	0.498824	0.552626	0.554923	0.542665	0.455551	0.368437	0.300975	0.236699	0.216212	0.23039	0.258468	0.326984	0.3955	0.464126
	173	0.144214	0.194609	0.245004	0.282324	0.313977	0.323661	0.299743	0.271857	0.205268	0.138679	0.097628	0.0633365	0.0473093	0.0504163	0.0549186	0.0655251	0.0761317	0.0692632	0.0600954	0.047304	0.0319035	0.0187461	0.0113833	0.00402053	0.00221626	0.000544346	0	0	0	0	0	0	0	0	0	0	0	0	0	0	0	0	0.00106996	0.00298698	0.00673578	0.0158134	0.024891	0.0448566
	174	0.0441552	0.0994336	0.154712	0.185403	0.202433	0.206828	0.179632	0.152437	0.119899	0.0869502	0.0602224	0.0381604	0.0192163	0.0117046	0.00419297	0.00198538	0.000661793	0	0	0.000215036	0.00172029	0.00322554	0.009497	0.0170683	0.0276807	0.042348	0.0569846	0.0712241	0.0854636	0.0800394	0.0667496	0.0526977	0.0372739	0.02185	0.0141157	0.00638133	0.00263204	0.00109669	0	0	0	0	0	0	0	0	0	0
	175	0.0438647	0.0590781	0.0493266	0.0680435	0.0978149	0.108533	0.124168	0.159834	0.19548	0.192845	0.143533	0.0760509	0.0464446	0.0776197	0.130879	0.140258	0.0872221	0.0296135	0.00511416	0	0	0	0	0	0	0	0	0	0	0	0	0	0	0	0	0	0	0	0	0	0	0	0	0.00113885	0.00875197	0.0312464	0.0665262	0.0853681
	176	0.126316	0.168767	0.211219	0.218444	0.200717	0.183335	0.167623	0.151911	0.130163	0.106467	0.0917936	0.0945217	0.0972498	0.103381	0.109781	0.116162	0.122526	0.129527	0.142425	0.155323	0.173229	0.193461	0.212067	0.226241	0.240414	0.249867	0.258512	0.260212	0.253038	0.24588	0.239358	0.232836	0.240175	0.256383	0.272564	0.288628	0.304692	0.303751	0.298027	0.294719	0.295598	0.296477	0.296641	0.296769	0.306668	0.325006	0.341855	0.347983
	177	0	0	0	0	0	0	0	0	0	0	0	0	0	0	0	0	0	0	0	0	0	0	0	0	0	0	0	0	0	0	0	0	0	0	0	0	0	0	0	0	0	0	0	0	0	0	0	0
	178	0.0200943	0.0279236	0.035753	0.0343907	0.0290453	0.0231003	0.0162381	0.00966871	0.00595343	0.00223816	0.000958946	0.000324566	0.000709658	0.00216277	0.00475285	0.0123172	0.0198815	0.0365576	0.0544327	0.0732621	0.0927788	0.110673	0.124377	0.138081	0.1393	0.140221	0.134893	0.126547	0.115466	0.0997699	0.0845308	0.075389	0.0662472	0.0623412	0.0600219	0.0642859	0.0761207	0.0890652	0.107717	0.126369	0.11797	0.105185	0.0888963	0.0698343	0.0524279	0.0398377	0.0272475	0.0294666
	179	0.109236	0.161785	0.210656	0.200692	0.186054	0.136372	0.0891122	0.0531582	0.0229547	0.0114408	0.00281128	0.00110443	0	0	0	0	0	0	0	0	0.00150604	0.00406631	0.0127151	0.024685	0.0464455	0.0722854	0.094899	0.11652	0.105359	0.0871742	0.0606278	0.0329666	0.018822	0.00552215	0.00267741	0	0	0	0	0	0	0	0	0	0	0	0	0
	180	0.0199996	0.023575	0.027126	0.0294821	0.031828	0.0339311	0.0356417	0.0312042	0.0264713	0.0183406	0.010574	0.00608394	0.00200346	0.000926332	0	0	0	0	0	0	0	0	0	0	0	0	0	0	0	0	0	0	0	0	0	0	0	0	0	0	0	0	0	0	0	0	0	0
	181	0.157151	0.250253	0.343355	0.438904	0.534743	0.570265	0.589485	0.511872	0.388869	0.273666	0.16424	0.085985	0.0431513	0.0130957	0.00558965	0	0	0	0	0	0	0	0	0	0	0	0	0	0	0	0	0	0	0	0	0	0	0	0	0	0	0	0	0	0	0	0	0
	182	0	0	0	0	0	0	0	0	0	0	0	0	0	0.0037867	0.00787235	0.0199883	0.0397522	0.0624732	0.112548	0.162623	0.189804	0.206355	0.214025	0.197474	0.180922	0.137662	0.0898232	0.0536176	0.0322768	0.0113408	0.00659619	0.00185156	0	0	0	0	0	0	0	0	0	0	0	0	0	0	0	0
	183	0.14894	0.216124	0.109653	0.0366	0.00651487	0	0	0	0	0	0	0	0	0	0	0	0	0	0	0	0	0	0	0	0	0	0	0	0	0	0	0	0	0	0	0	0	0	0	0	0	0	0	0	0	0	0	0
[truncated: 52 more columns]

## Sheet: Fig_1K_bottom
	1-D Field	Max Location (% Flight)		Bins (% Flight)
	1	98		0
	2	84		20
	3	83		40
	4	22		60
	5	87		80
	6	53		100
	7	22
	8	32
	9	16
	10	63
	11	3
	12	61
	13	94
	14	85
	15	16
	16	10
	17	27
	18	12
	19	84
	20	15
	21	79
	22	62
	23	98
	24	11
	25	30
	26	25
	27	35
	28	83
	29	88
	30	92
	31	46
	32	7
	33	71
	34	5
	35	13
	36	85
	37	7
	38	5
	39	34
	40	13
	41	13
	42	20
	43	24
	44	60
	45	11
	46	22
	47	58
	48	9
	49	72
	50	66
	51	33
	52	11
	53	36
	54	5
	55	94
	56	36
	57	28
	58	2
	59	19
	60	65
	61	4
	62	90
	63	60
	64	6
	65	38
	66	25
	67	4
	68	80
	69	64
	70	94
	71	17
	72	7
	73	70
	74	13
	75	56
	76	83
	77	96
	78	77
	79	96
	80	4
	81	39
	82	98
	83	4
	84	97
	85	66
	86	13
	87	39
	88	69
	89	18
	90	23
	91	15
	92	79
	93	66
	94	13
	95	68
	96	17
	97	62
	98	7
	99	99
	100	61
	101	27
	102	95
	103	86
	104	86
	105	43
	106	91
	107	7
	108	89
	109	90
	110	92
	111	2
	112	67
	113	31
	114	92
	115	88
	116	15
	117	16
	118	67
	119	38
	120	8
	121	6
	122	76
	123	3
	124	54
	125	72
	126	9
	127	24
	128	65
	129	29
	130	13
	131	8
	132	23
	133	38
	134	58
	135	72
	136	87
	137	2
	138	63
	139	16
	140	30
	141	57
	142	60
	143	57
	144	52
	145	52
	146	56
	147	34
	148	97
	149	46
	150	54
	151	58
	152	87
	153	95
	154	45
	155	40
	156	4
	157	92
	158	94
	159	93
	160	96
	161	15
	162	35
	163	89
	164	91
	165	96
	166	91
	167	97
	168	20
	169	46
	170	50
	171	89
	172	86
	173	6
	174	97
	175	96
	176	12
	177	36
	178	84
	179	3
	180	82
	181	98
	182	93
	183	93

## Sheet: Fig_1L
	1-D Field	Correlation		Bins (Correlation)
	1	0.891849		-1
	2	0.934697		-0.9
	3	0.877908		-0.8
	4	0.794966		-0.7
	5	0.782632		-0.6
	6	0.643973		-0.5
	7	0.711796		-0.4
	8	0.78423		-0.3
	9	0.902787		-0.2
	10	0.84476		-0.1
	11	0.846248		0
	12	0.532073		0.1
	13	0.950427		0.2
	14	0.633642		0.3
	15	0.956922		0.4
	16	0.822752		0.5
	17	0.608121		0.6
	18	0.765344		0.7
	19	0.245741		0.8
	20	0.952001		0.9
	21	0.962693		1
	22	0.908508
	23	0.973101
	24	0.927623
	25	0.833738
	26	0.821689
	27	0.313406
	28	0.945167
	29	0.692516
	30	0.858179
	31	0.739869
	32	0.830956
	33	0.528063
	34	0.909841
	35	0.655869
	36	0.866203
	37	0.678963
	38	0.787682
	39	0.781704
	40	0.566509
	41	0.180655
	42	0.880954
	43	0.973012
	44	0.774164
	45	0.527602
	46	0.954761
	47	0.618044
	48	0.936777
	49	0.959694
	50	0.606833
	51	0.487439
	52	0.868424
	53	0.874111
	54	0.882214
	55	0.946138
	56	0.840348
	57	0.697015
	58	0.902294
	59	0.791323
	60	0.934284
	61	0.923001
	62	0.785824
	63	0.812101
	64	0.843763
	65	0.908122
	66	0.889317
	67	0.701306
	68	0.529054
	69	0.819368
	70	0.831769
	71	0.863467
	72	0.823146
	73	0.706561
	74	0.337361
	75	0.834458
	76	0.970332
	77	0.890126
	78	0.846033
	79	0.76644
	80	0.748972
	81	0.457666
	82	0.0698725
	83	0.950253
	84	0.771457
	85	0.707014
	86	0.862974
	87	0.708213
	88	0.808882
	89	0.785286
	90	0.34915
	91	0.740448
	92	0.611153
	93	0.621964
	94	0.685834
	95	0.773779
	96	0.834398
	97	0.464007
	98	0.62959
	99	0.595335
	100	0.658246
	101	0.891232
	102	0.661689
	103	0.694527
	104	0.808279
	105	0.404063
	106	0.37024
	107	0.619189
	108	0.80576
	109	0.73868
	110	0.823646
	111	0.75456
	112	0.213035
	113	0.436318
	114	0.698199
	115	0.596566
	116	0.734792
	117	0.4692
	118	0.609972
	119	0.653817
	120	0.650047
	121	0.916276
	122	0.934827
	123	0.71746
	124	0.870354
	125	0.929549
	126	0.784015
	127	0.57477
	128	0.381881
	129	0.800255
	130	0.844533
	131	0.887638
	132	0.425444
	133	0.624287
	134	0.661067
	135	0.0076159
	136	0.638198
	137	0.706002
	138	0.763068
	139	0.906623
	140	0.7503
	141	0.567675
	142	0.904535
	143	0.895789
	144	0.958343
	145	0.951117
	146	0.96847
	147	0.968767
	148	0.829283
	149	0.884149
	150	0.908709
	151	0.960276
	152	0.617128
	153	0.909152
	154	0.781788
	155	0.647711
	156	0.765652
	157	0.916833
	158	0.91033
	159	0.689317
	160	0.420246
	161	0.963277
	162	0.405733
	163	0.827318
	164	0.541807
	165	0.77249
	166	0.115668
	167	0.902056
	168	0.696478
	169	0.789506
	170	0.40449
	171	0.636901
	172	0.577536
	173	0.979858
	174	0.929995
	175	0.652253
	176	0.866464
	177	0.846696
	178	0.130604
	179	0.885828
	180	0.961705
	181	0.481283
	182	0.892637
	183	-0.28559
