# Supplementary material for: Hippocampal representation during collective spatial behaviour in bats
Source: Nature. 2023 Aug 30;621(7980):796–803. doi: 10.1038/s41586-023-06478-7 (PMC10533399; doi:10.1038/s41586-023-06478-7)
Supplement: Supplementary file 3 — Source Data Fig. 2 [file 41586_2023_6478_MOESM3_ESM.xlsx]

## Sheet: Fig_2A
	NN-distance (m)		NN-distance (m) [Logistic transformation]		Bins		Thresholds at		Logistic Transformation
	1.11206		0.613216		0		0.6	m	0.5
	0.22849		0.41718		0.017		0.9	m	0.567
	0.136427		0.397183		0.034
	2.83372		0.881879		0.051
	0.156059		0.401421		0.068
	2.56872		0.854687		0.085
	0.151762		0.400492		0.102
	1.66045		0.722		0.119
	2.76187		0.874975		0.136
	0.360465		0.446312		0.153
	3.89358		0.950931		0.17
	0.467021		0.470115		0.187
	3.86564		0.949744		0.204
	0.471903		0.47121		0.221
	0.179984		0.406606		0.238
	4.04991		0.957095		0.255
	4.08758		0.958466		0.272
	0.150056		0.400124		0.289
	3.55757		0.934735		0.306
	4.01537		0.9558		0.323
	0.214159		0.414048		0.34
	0.378331		0.450289		0.357
	0.386238		0.452051		0.374
	3.98652		0.95469		0.391
	0.163512		0.403034		0.408
	4.04847		0.957042		0.425
	0.305437		0.434109		0.442
	0.466789		0.470063		0.459
	0.273965		0.427164		0.476
	0.468214		0.470383		0.493
	0.276585		0.427741		0.51
	0.38207		0.451122		0.527
	0.524538		0.483028		0.544
	0.258437		0.423748		0.561
	0.51115		0.480019		0.578
	0.159914		0.402255		0.595
	0.39534		0.454081		0.612
	0.116013		0.392793		0.629
	0.287457		0.430138		0.646
	5.19846		0.984305		0.663
	0.183611		0.407394		0.68
	5.2247		0.984666		0.697
	0.122411		0.394167		0.714
	5.20664		0.984419		0.731
	0.116501		0.392897		0.748
	3.75607		0.944823		0.765
	0.190038		0.408791		0.782
	2.78701		0.877429		0.799
	0.095044		0.388301		0.816
	0.125147		0.394755		0.833
	0.233608		0.418301		0.85
	0.249441		0.421772		0.867
	0.197149		0.410339		0.884
	0.246771		0.421186		0.901
	5.24008		0.984874		0.918
	0.215871		0.414422		0.935
	0.200732		0.411119		0.952
	0.239708		0.419637		0.969
	0.295643		0.431945		0.986
	5.17022		0.983908
	0.113528		0.392259
	0.168629		0.404143
	2.49258		0.845968
	0.492576		0.475848
	0.245722		0.420956
	1.78032		0.743128
	4.82258		0.978126
	0.0966811		0.388651
	0.0876796		0.386728
	2.64264		0.862757
	0.234305		0.418453
	0.349807		0.443943
	4.07937		0.958171
	2.80256		0.878927
	0.179188		0.406433
	0.472237		0.471285
	0.295427		0.431897
	0.232774		0.418118
	0.205187		0.41209
	0.308172		0.434714
	3.52094		0.932695
	0.341109		0.442012
	0.107707		0.391011
	0.303337		0.433645
	0.144751		0.398978
	0.141294		0.398232
	0.0996392		0.389284
	0.415325		0.458544
	3.50976		0.932061
	0.932783		0.574321
	0.415985		0.458691
	5.18866		0.984168
	0.0659647		0.382103
	5.1755		0.983983
	0.332754		0.440158
	0.470958		0.470998
	2.71653		0.870443
	0.232553		0.41807
	0.471498		0.471119
	0.172063		0.404887
	0.630157		0.506785
	5.07321		0.982465
	0.296379		0.432107
	2.9351		0.891058
	0.389054		0.452679
	0.401471		0.45545
	2.84682		0.883102
	0.201312		0.411246
	3.62685		0.938438
	0.298385		0.43255
	1.11906		0.614709
	0.181932		0.407029
	0.339881		0.441739
	0.414501		0.458359
	0.191847		0.409184
	3.44856		0.928489
	0.0979288		0.388918
	0.584586		0.496532
	0.252436		0.42243
	5.33036		0.986038
	0.116728		0.392946
	2.48822		0.845457
	0.149463		0.399996
	0.0966124		0.388636
	0.218238		0.414939
	0.175964		0.405733
	3.16107		0.909287
	4.09827		0.958847
	2.83802		0.882282
	4.22103		0.962993
	4.26421		0.964353
	3.96502		0.953846
	4.29433		0.965273
	3.15285		0.908675
	0.220975		0.415537
	2.7811		0.876856
	4.32213		0.966102
	3.84686		0.948932
	0.877245		0.562059
	0.251352		0.422192
	2.77248		0.876016
	0.172188		0.404914
	0.172661		0.405017
	0.336198		0.440922
	0.481662		0.473399
	0.598764		0.499722
	0.316017		0.436449
	0.157286		0.401687
	3.06965		0.902268
	0.129962		0.395791
	0.158476		0.401944
	0.241868		0.420111
	1.05834		0.601688
	1.55271		0.702125
	0.196538		0.410205
	0.177947		0.406164
	3.31178		0.919871
	0.166814		0.403749
	0.216031		0.414457
	0.0900976		0.387244
	0.0939597		0.388069
	0.177252		0.406013
	4.00466		0.955391
	0.138163		0.397557
	0.0761236		0.384264
	0.3788		0.450394
	0.39197		0.453329
	0.293344		0.431437
	0.707546		0.524179
	0.0528066		0.379311
	0.230104		0.417534
	0.196125		0.410116
	3.43276		0.927539
	0.251143		0.422146
	0.226958		0.416845
	0.239818		0.419661
	0.2101		0.413162
	3.329		0.921007
	0.267305		0.425698
	0.158209		0.401886
	0.197534		0.410423
	4.62043		0.973875
	5.0186		0.981598
	0.126697		0.395088
	3.83086		0.94823
	0.132906		0.396425
	0.334404		0.440524
	0.141037		0.398177
	3.49647		0.931299
	0.182236		0.407095
	3.43215		0.927502
	0.156382		0.401491
	5.19849		0.984306
	0.152033		0.400551
	4.85641		0.978768
	5.2011		0.984342
	0.147185		0.399504
	2.85117		0.883506
	0.182637		0.407182
	5.08057		0.982579
	0.227448		0.416952
	3.66718		0.940501
	0.127964		0.395361
	1.37288		0.667209
	0.317103		0.43669
	0.0778715		0.384636
	5.19673		0.984281
	0.233992		0.418385
	5.22897		0.984724
	5.08479		0.982644
	0.37681		0.449951
	0.210098		0.413161
	0.289337		0.430553
	2.81135		0.879765
	0.254251		0.422828
	1.55756		0.703037
	2.21316		0.810282
	2.34366		0.827682
	0.136053		0.397103
	2.32145		0.824813
	0.244529		0.420694
	0.0871555		0.386616
	2.03859		0.784947
	0.128266		0.395426
	0.238491		0.41937
	0.311229		0.43539
	0.213496		0.413903
	0.530883		0.484454
	0.309403		0.434986
	0.178328		0.406246
	0.223375		0.416061
	0.122149		0.394111
	4.13237		0.960041
	1.37691		0.668014
	3.41813		0.926649
	0.0694691		0.382848
	0.22095		0.415531
	4.12784		0.959885
	0.232462		0.41805
	4.10216		0.958985
	0.24545		0.420896
	0.13679		0.397261
	0.139965		0.397946
	0.200778		0.411129
	0.141531		0.398283
	0.0794749		0.384978
	0.374605		0.449459
	0.304834		0.433976
	0.273327		0.427024
	0.249837		0.421859
	5.15972		0.983757
	0.0955118		0.388401
	4.12739		0.959869
	0.0795103		0.384985
	0.355941		0.445306
	0.170542		0.404557
	2.57394		0.85527
	0.0868459		0.38655
	0.196354		0.410165
	0.075042		0.384034
	0.318599		0.437021
	0.0591222		0.38065
	5.15861		0.983741
	0.173883		0.405282
	5.23414		0.984794
	0.177377		0.40604
	0.179217		0.406439
	0.053577		0.379474
	0.305693		0.434165
	3.43057		0.927406
	0.310967		0.435332
	0.335864		0.440848
	0.365195		0.447365
	0.109056		0.3913
	1.57177		0.705701
	0.33977		0.441714
	0.36072		0.446369
	5.21114		0.984481
	0.107496		0.390966
	5.24005		0.984873
	0.119556		0.393553
	0.197357		0.410384
	0.167901		0.403985
	0.900933		0.567299
	2.149		0.801246
	2.47041		0.84335
	0.194399		0.40974
	0.0932399		0.387915
	0.29341		0.431452
	2.5029		0.847174
	2.4392		0.839604
	2.7299		0.871793
	3.71276		0.942756
	0.214875		0.414204
	0.186426		0.408005
	0.377394		0.45008
	0.14928		0.399956
	3.41431		0.926415
	4.15105		0.960681
	0.271098		0.426533
	2.09254		0.79303
	0.15311		0.400784
	0.338892		0.44152
	2.66407		0.865025
	0.115607		0.392706
	0.329617		0.439462
	2.04563		0.786015
	2.62242		0.860587
	0.198916		0.410723
	0.0923956		0.387735
	0.759351		0.535793
	0.23033		0.417583
	2.01175		0.780841
	3.01017		0.897445
	4.5094		0.971208
	0.228092		0.417093
	0.173492		0.405197
	0.206557		0.412389
	0.0715384		0.383288
	0.331639		0.439911
	0.167668		0.403934
	0.383227		0.45138
	0.0790121		0.384879
	0.251383		0.422198
	0.385076		0.451792
	4.70518		0.975747
	4.56939		0.97268
	2.85404		0.883771
	4.75153		0.976715
	0.202489		0.411502
	0.0954769		0.388393
	2.92395		0.890079
	0.142382		0.398467
	0.206351		0.412344
	4.45693		0.969858
	5.14993		0.983616
	4.43364		0.969239
	3.09448		0.904221
	2.68447		0.867154
	4.67744		0.975149
	2.70633		0.869404
	0.143302		0.398666
	4.29302		0.965234
	0.1665		0.403681
	0.881754		0.563057
	0.254505		0.422884
	0.263891		0.424947
	4.64171		0.974358
	6.4999		0.995082
	4.86647		0.978955
	4.73409		0.976355
	6.61824		0.995577
	3.27622		0.917481
	4.62747		0.974036
	2.45761		0.841822
	0.297232		0.432296
	4.54303		0.972043
	2.96133		0.893328
	0.336801		0.441056
	4.1797		0.961644
	2.65564		0.864136
	0.181387		0.406911
	4.66599		0.974898
	0.120589		0.393775
	5.3178		0.985881
	0.0529807		0.379348
	0.0912255		0.387485
	4.57575		0.972832
	0.390149		0.452923
	1.97096		0.774494
	0.278455		0.428153
	0.134359		0.396738
	0.490341		0.475347
	0.0899246		0.387207
	0.458628		0.468234
	0.0472199		0.378128
	0.237584		0.419172
	2.05023		0.78671
	3.03634		0.899592
	0.720667		0.527123
	0.21402		0.414017
	0.362004		0.446655
	2.97046		0.894109
	0.117278		0.393064
	0.10708		0.390877
	0.498167		0.477104
	0.0660308		0.382117
	0.114149		0.392393
	0.399068		0.454913
	4.25687		0.964125
	0.261406		0.424401
	0.399117		0.454924
	0.174401		0.405394
	4.69547		0.975539
	0.409125		0.457158
	0.393253		0.453616
	0.318272		0.436949
	2.41189		0.836266
	5.38942		0.986751
	2.48635		0.845236
	1.5069		0.693432
	4.57549		0.972826
	4.60905		0.973613
	0.392049		0.453347
	2.64887		0.863419
	2.92099		0.889819
	2.86325		0.88462
	2.55531		0.853182
	0.150695		0.400262
	4.16948		0.961303
	0.456788		0.467822
	4.56518		0.972579
	0.419614		0.459502
	0.372628		0.449019
	2.81665		0.88027
	0.0993634		0.389225
	0.24347		0.420462
	0.127414		0.395243
	0.27341		0.427042
	0.400162		0.455157
	0.175299		0.405589
	4.14621		0.960517
	0.484711		0.474083
	3.71487		0.942859
	5.23113		0.984753
	3.33494		0.921395
	4.57974		0.972927
	4.46447		0.970056
	0.431067		0.462063
	4.55646		0.97237
	0.366797		0.447721
	0.49225		0.475775
	0.373039		0.449111
	0.248332		0.421529
	4.65697		0.974699
	0.379448		0.450538
	3.60389		0.937233
	0.570268		0.493311
	0.114838		0.392541
	2.69171		0.867903
	0.135241		0.396928
	3.7299		0.943583
	2.93111		0.890708
	0.153947		0.400965
	0.419888		0.459563
	2.7301		0.871813
	0.187451		0.408228
	2.35644		0.829318
	0.418162		0.459177
	4.77047		0.977099
	4.51387		0.971321
	4.74814		0.976645
	0.3328		0.440168
	4.56733		0.972631
	0.330852		0.439736
	2.30839		0.823108
	2.92757		0.890398
	0.14641		0.399336
	2.08021		0.791202
	2.89		0.887054
	4.43655		0.969317
	0.420756		0.459757
	2.69272		0.868007
	4.53097		0.971746
	0.362784		0.446828
	2.61931		0.860252
	4.59276		0.973234
	0.481974		0.473469
	0.304103		0.433814
	4.5628		0.972522
	0.353901		0.444853
	2.47654		0.844077
	4.51328		0.971306
	0.222218		0.415809
	2.95197		0.892523
	2.77147		0.875917
	4.86476		0.978923
	0.327345		0.438959
	0.109937		0.391489
	0.239696		0.419635
	2.7394		0.872746
	5.02818		0.981753
	0.165351		0.403432
	2.82684		0.881232
	0.553347		0.489505
	0.249646		0.421817
	2.84087		0.882548
	0.187833		0.408311
	0.619922		0.504482
	2.15374		0.801924
	0.40974		0.457296
	0.654405		0.512239
	0.295576		0.43193
	2.86244		0.884545
	0.468038		0.470343
	2.32145		0.824813
	2.89127		0.887169
	0.252316		0.422403
	0.38308		0.451347
	3.28764		0.918255
	3.35045		0.922399
	0.38481		0.451733
	2.1852		0.806384
	0.169194		0.404265
	2.14057		0.800035
	2.83761		0.882243
	0.353133		0.444682
	0.813246		0.547834
	2.91624		0.889399
	0.327194		0.438925
	0.324134		0.438247
	0.645971		0.510342
	0.366158		0.447579
	3.15313		0.908696
	0.152035		0.400551
	0.251198		0.422158
	1.43706		0.679909
	0.278174		0.428091
	0.258735		0.423813
	0.483687		0.473853
	0.180727		0.406767
	0.27387		0.427143
	0.105661		0.390573
	0.212169		0.413613
	0.131322		0.396084
	0.209547		0.413041
	0.290545		0.430819
	0.454096		0.467219
	2.71784		0.870575
	0.0637399		0.38163
	0.185605		0.407827
	2.69031		0.867758
	0.248636		0.421595
	0.117675		0.39315
	0.139182		0.397777
	0.164139		0.40317
	0.17912		0.406418
	0.10154		0.38969
	0.393602		0.453694
	0.180983		0.406823
	0.199747		0.410905
	0.346519		0.443213
	3.30354		0.919323
	0.193183		0.409475
	0.25974		0.424034
	0.302886		0.433545
	2.5904		0.857094
	2.58604		0.856612
	0.10098		0.38957
	0.199633		0.41088
	2.61755		0.860061
	2.78452		0.877188
	0.389003		0.452668
	0.374946		0.449535
	2.49956		0.846785
	5.25326		0.985049
	0.63888		0.508747
	4.77613		0.977213
	0.141418		0.398259
	0.100198		0.389403
	0.169778		0.404392
	3.74904		0.944493
	2.65469		0.864035
	2.66717		0.865349
	2.83287		0.881799
	2.6634		0.864954
	0.236588		0.418953
	2.6278		0.861167
	2.66332		0.864945
	0.0963834		0.388587
	2.52461		0.849687
	4.64526		0.974437
	2.95254		0.892572
	2.6324		0.861661
	0.127306		0.395219
	0.453965		0.467189
	0.159471		0.402159
	0.408095		0.456928
	0.24024		0.419754
	2.78221		0.876964
	2.90264		0.888189
	0.425859		0.460898
	0.281524		0.42883
	2.62422		0.860782
	2.92355		0.890045
	0.268223		0.4259
	0.139841		0.397919
	0.0960269		0.388511
	0.132456		0.396328
	0.298807		0.432643
	0.342254		0.442266
	0.4704		0.470873
	0.2915		0.43103
	0.221438		0.415638
	2.65348		0.863907
	0.513763		0.480606
	0.153712		0.400914
	2.57027		0.854861
	4.48211		0.970514
	0.155061		0.401205
	0.578719		0.495212
	0.10836		0.391151
	2.49489		0.846238
	0.491837		0.475683
	0.110345		0.391577
	0.198554		0.410645
	0.106056		0.390658
	0.0970926		0.388739
	0.162706		0.40286
	0.0975933		0.388846
	0.287439		0.430134
	2.39582		0.834276
	0.539033		0.486286
	0.135495		0.396982
	0.160841		0.402456
	2.67892		0.866577
	0.198271		0.410583
	0.155265		0.40125
	4.71548		0.975965
	0.317225		0.436717
	4.72364		0.976137
	2.74599		0.873403
	4.6664		0.974907
	4.3593		0.967181
	0.117787		0.393173
	4.68479		0.975309
	0.157698		0.401776
	4.68495		0.975312
	0.297364		0.432325
	4.70816		0.97581
	4.58827		0.973128
	1.21793		0.635559
	0.205416		0.41214
	0.259422		0.423964
	3.54969		0.934301
	0.331621		0.439907
	0.300048		0.432918
	0.406173		0.456499
	0.368924		0.448194
	0.139927		0.397938
	0.404375		0.456098
	3.22069		0.913617
	0.347379		0.443404
	2.55842		0.853532
	0.0868498		0.386551
	2.60132		0.858293
	0.0858757		0.386343
	0.316162		0.436482
	0.36697		0.44776
	0.266354		0.425489
	0.223893		0.416175
	4.49799		0.97092
	0.0857997		0.386326
	0.0767286		0.384393
	0.0302401		0.374541
	0.0560236		0.379993
	0.168931		0.404208
	0.211954		0.413566
	4.63263		0.974153
	0.201503		0.411287
	0.215333		0.414304
	0.107134		0.390888
	0.154201		0.401019
	0.110667		0.391646
	0.128296		0.395432
	0.337391		0.441186
	4.23246		0.963357
	2.33763		0.826907
	0.0874442		0.386677
	2.30182		0.822246
	0.14976		0.40006
	2.07897		0.791018
	0.41568		0.458623
	0.212217		0.413624
	0.390053		0.452902
	3.94742		0.953144
	0.342872		0.442403
	0.0867246		0.386524
	0.170029		0.404446
	0.174581		0.405433
	0.138598		0.397651
	0.0741585		0.383846
	0.0453797		0.377738
	0.120015		0.393652
	0.170051		0.404451
	0.0446444		0.377583
	0.162429		0.402799
	0.483488		0.473809
	0.0869282		0.386567
	0.103701		0.390153
	0.070373		0.38304
	0.253008		0.422555
	0.103344		0.390076
	0.176524		0.405855
	2.54166		0.851637
	5.34602		0.98623
	0.0867334		0.386526
	0.105801		0.390603
	0.113324		0.392216
	2.38773		0.833267
	0.0499177		0.378699
	5.26279		0.985175
	4.57903		0.97291
	5.33375		0.98608
	4.71429		0.97594
	5.29647		0.985611
	4.7044		0.97573
	0.159987		0.402271
	5.31042		0.985788
	0.0632696		0.38153
	0.623204		0.505221
	0.182062		0.407057
	0.249015		0.421679
	3.43069		0.927414
	0.334398		0.440522
	0.0607036		0.380986
	3.3509		0.922428
	0.287224		0.430086
	0.237204		0.419088
	0.30055		0.433029
	0.237376		0.419126
	0.851098		0.556258
	1.77967		0.743016
	0.182634		0.407181
	0.078683		0.384809
	0.184789		0.40765
	5.11884		0.983159
	0.119765		0.393598
	2.19127		0.807235
	2.71892		0.870685
	3.6743		0.940859
	2.14446		0.800595
	0.253254		0.422609
	0.0871592		0.386617
	2.17407		0.804815
	4.63449		0.974195
	0.135217		0.396922
	0.238478		0.419368
	0.52506		0.483145
	0.323964		0.438209
	2.22467		0.81187
	1.47046		0.686415
	0.076584		0.384362
	4.94827		0.980419
	0.13394		0.396648
	4.6949		0.975527
	0.14964		0.400034
	4.68172		0.975242
	0.240758		0.419867
	0.232669		0.418095
	0.325151		0.438472
	0.542202		0.486998
	5.13827		0.983446
	5.26322		0.985181
	0.117138		0.393034
	0.642749		0.509617
	0.800393		0.544967
	5.14849		0.983595
	2.43295		0.838845
	0.583564		0.496302
	4.48235		0.97052
	2.5317		0.8505
	4.50702		0.971148
	0.168646		0.404146
	2.23249		0.812942
	2.61297		0.859564
	2.18841		0.806835
	2.25877		0.816512
	0.176752		0.405904
	0.367418		0.447859
	0.581439		0.495824
	1.04045		0.597823
	0.183855		0.407447
	0.83616		0.552937
	2.26164		0.816898
	2.28772		0.820384
	2.23722		0.813589
	3.09098		0.903948
	4.66788		0.97494
	2.31369		0.823802
	0.12984		0.395765
	0.42702		0.461158
	0.227039		0.416863
	5.11782		0.983144
	2.30231		0.82231
	0.195755		0.410035
	0.424358		0.460563
	6.17684		0.993433
	0.160798		0.402446
	3.48184		0.930452
	6.31054		0.994173
	2.29766		0.821698
	0.203642		0.411753
	3.35634		0.922778
	4.7108		0.975866
	2.2884		0.820474
	4.47408		0.970306
	0.194629		0.40979
	0.332474		0.440096
	2.26539		0.817403
	4.10466		0.959074
	0.354785		0.445049
	1.70953		0.730779
	0.588685		0.497454
	0.984569		0.585675
	0.351309		0.444277
	0.0880894		0.386815
	0.296174		0.432062
	0.364623		0.447237
	3.35658		0.922794
	5.18192		0.984074
	0.383538		0.451449
	2.76028		0.874818
	2.95196		0.892522
	0.238287		0.419326
	0.278528		0.428169
	0.493615		0.476082
	0.576358		0.494681
	3.35016		0.922381
	0.340789		0.441941
	2.53823		0.851247
	4.54234		0.972026
	3.24616		0.915409
	2.76548		0.87533
	4.64418		0.974413
	2.1027		0.794527
	0.192961		0.409427
	0.492199		0.475764
	4.2831		0.964933
	0.184371		0.407559
	2.88275		0.886399
	2.28126		0.819525
	6.47207		0.994958
	0.133578		0.396569
	0.262143		0.424563
	0.0815102		0.385412
	0.345296		0.442941
	4.64857		0.974512
	0.313273		0.435842
	0.406298		0.456527
	0.330796		0.439724
	0.203223		0.411662
	0.281971		0.428928
	0.226031		0.416642
	0.3237		0.438151
	0.21526		0.414288
	3.03106		0.899163
	0.442183		0.464551
	0.133587		0.396571
	0.767113		0.53753
	0.413694		0.458179
	0.282718		0.429093
	0.29253		0.431257
	3.57365		0.935613
	0.132467		0.39633
	0.108356		0.39115
	0.938328		0.575541
	0.508295		0.479378
	0.531022		0.484485
	0.2613		0.424377
	1.53778		0.699308
	3.14538		0.908116
	0.298152		0.432499
	0.415998		0.458694
	2.61565		0.859855
	1.38342		0.669312
	0.26849		0.425959
	0.202119		0.411421
	4.49978		0.970965
	0.100355		0.389437
	0.377861		0.450185
	0.164391		0.403224
	0.354862		0.445067
	4.78294		0.977349
	0.305912		0.434214
	0.319601		0.437243
	3.05374		0.900998
	0.170237		0.404491
	0.176881		0.405932
	0.148119		0.399705
	0.199206		0.410786
	4.51013		0.971227
	0.0851317		0.386184
	0.48707		0.474613
	4.70468		0.975736
	0.30868		0.434826
	0.488174		0.47486
	4.72828		0.976234
	2.20451		0.809082
	0.430607		0.46196
	0.31129		0.435403
	0.633055		0.507437
	0.169279		0.404283
	0.55477		0.489825
	0.192651		0.409359
	0.442597		0.464643
	4.69364		0.9755
	0.265318		0.425261
	4.63736		0.97426
	2.34209		0.827482
	0.368318		0.44806
	0.275484		0.427499
	0.149552		0.400015
	0.340451		0.441866
	0.412891		0.458
	0.420968		0.459805
	0.517874		0.48153
	0.146009		0.39925
	0.499923		0.477498
	0.174584		0.405434
	0.67017		0.515783
	0.488223		0.474871
	0.57328		0.493988
	2.95993		0.893208
	0.893811		0.565725
	0.144928		0.399017
	0.241328		0.419992
	0.371396		0.448745
	0.500008		0.477517
	0.225803		0.416593
	0.432925		0.462479
	0.277866		0.428023
	2.83194		0.881712
	4.12709		0.959859
	0.401004		0.455345
	0.498191		0.477109
	0.342382		0.442294
	0.660807		0.513678
	0.232167		0.417985
	0.262262		0.424589
	0.441647		0.464431
	0.478733		0.472742
	0.493389		0.476031
	0.237671		0.419191
	0.395045		0.454015
	4.52986		0.971719
	0.128243		0.395421
	0.732647		0.52981
	4.48137		0.970495
	6.34098		0.99433
	4.51302		0.971299
	0.390008		0.452892
	4.53438		0.97183
	0.136604		0.397221
	0.357741		0.445707
	0.494832		0.476355
	0.192022		0.409223
	0.241028		0.419927
	0.76829		0.537793
	0.10605		0.390656
	4.48094		0.970484
	0.14374		0.39876
	0.0783007		0.384728
	0.0598871		0.380812
	0.139147		0.397769
	0.410583		0.457484
	0.431815		0.46223
	0.201931		0.41138
	0.337622		0.441238
	0.195637		0.410009
	0.569314		0.493096
	6.53969		0.995254
	0.176315		0.405809
	0.147141		0.399494
	0.431213		0.462096
	0.847559		0.555471
	0.370854		0.448624
	4.66929		0.974971
	0.238555		0.419385
	0.434629		0.46286
	0.59585		0.499066
	0.374372		0.449407
	2.11787		0.796746
	0.50651		0.478977
	0.457305		0.467938
	1.41482		0.675538
	2.30444		0.822591
	0.114946		0.392564
	4.55774		0.9724
	4.14203		0.960374
	0.514762		0.480831
	4.62594		0.974001
	0.327346		0.438959
	2.29698		0.821609
	4.76685		0.977026
	2.31846		0.824424
	0.7671		0.537527
	2.03115		0.783814
	0.152698		0.400695
	4.46659		0.970111
	1.59816		0.710609
	2.31211		0.823596
	2.89274		0.887301
	0.960223		0.580348
	2.33869		0.827044
	1.01913		0.593201
	0.453474		0.467079
	2.8723		0.885448
	0.508341		0.479388
	1.47712		0.687705
	4.54177		0.972012
	0.713836		0.525591
	3.19726		0.911938
	4.58942		0.973155
	0.0945617		0.388198
	0.380833		0.450847
	1.38094		0.668819
	1.56116		0.703713
	3.85402		0.949243
	3.25522		0.916038
	0.307082		0.434473
	1.95698		0.772289
	0.166884		0.403764
	0.285432		0.429691
	5.1251		0.983252
	0.112602		0.392061
	5.26208		0.985166
	0.341528		0.442105
	5.20502		0.984396
	0.557663		0.490475
	0.138934		0.397724
	0.247641		0.421377
	0.536574		0.485733
	2.32523		0.825304
	0.514987		0.480882
	0.218841		0.415071
	0.0845045		0.38605
	0.467439		0.470209
	0.102232		0.389838
	0.276592		0.427743
	4.16632		0.961197
	0.382997		0.451329
	3.31089		0.919812
	0.352275		0.444492
	1.87637		0.75928
	0.966236		0.581665
	2.68042		0.866733
	0.163445		0.403019
	0.507256		0.479145
	0.328482		0.439211
	3.80055		0.946874
	0.225004		0.416418
	2.69736		0.868485
	2.88603		0.886696
	0.243427		0.420452
	0.144732		0.398974
	1.56624		0.704665
	5.11771		0.983142
	0.230132		0.41754
	0.720593		0.527107
	0.201827		0.411358
	0.130199		0.395842
	3.35775		0.922869
	0.314574		0.43613
	0.673334		0.516494
	2.919		0.889643
	0.668322		0.515368
	0.990581		0.586987
	0.199956		0.41095
	0.680005		0.517993
	3.33647		0.921494
	0.642926		0.509657
	0.266692		0.425563
	0.0842707		0.386
	5.31393		0.985833
	0.598369		0.499633
	0.16964		0.404362
	2.86599		0.884871
	5.37204		0.986545
	0.325385		0.438524
	0.444152		0.464992
	0.617044		0.503835
	2.84876		0.883282
	0.487028		0.474603
	0.13902		0.397742
	5.21742		0.984567
	0.336326		0.44095
	0.380443		0.45076
	1.02784		0.595092
	0.310021		0.435122
	0.108878		0.391262
	0.288924		0.430462
	4.50133		0.971005
	3.1815		0.910793
	0.345706		0.443032
	4.47458		0.970319
	4.5189		0.971447
	0.353373		0.444736
	2.68027		0.866717
	0.156228		0.401458
	0.437052		0.463402
	0.0770977		0.384471
	0.287476		0.430142
	0.184354		0.407555
	0.167225		0.403838
	0.151879		0.400518
	0.448737		0.466018
	0.438127		0.463643
	3.40362		0.925757
	0.389716		0.452827
	0.201118		0.411203
	0.239726		0.419641
	0.281779		0.428886
	2.98226		0.89511
	0.266563		0.425535
	1.88887		0.761329
	5.20208		0.984356
	0.528284		0.483869
	5.1055		0.982959
	0.309289		0.434961
	4.24983		0.963905
	0.349057		0.443777
	0.266306		0.425478
	2.02687		0.783161
	4.82663		0.978203
	0.108884		0.391263
	5.08401		0.982632
	0.978493		0.584347
	0.139097		0.397759
	0.249961		0.421886
	4.58701		0.973099
	2.61503		0.859788
	4.68623		0.97534
	0.137607		0.397437
	4.75971		0.976882
	2.34475		0.827823
	2.48705		0.845319
	0.13499		0.396874
	0.410035		0.457362
	0.109832		0.391467
	0.239194		0.419525
	3.53172		0.933302
	0.109658		0.391429
	0.286696		0.42997
	3.51629		0.932432
	0.38715		0.452255
	2.58706		0.856725
	3.56546		0.935167
	2.98254		0.895133
	3.78535		0.946181
	0.878195		0.562269
	0.0955257		0.388404
	0.210634		0.413278
	0.431041		0.462057
	0.14371		0.398754
	0.446759		0.465575
	0.0963759		0.388586
	4.09792		0.958835
	0.212724		0.413734
	0.170432		0.404533
	0.137656		0.397448
	5.1093		0.983016
	0.527982		0.483802
	4.56017		0.972459
	0.439653		0.463984
	5.41138		0.987007
	0.185707		0.407849
	4.75861		0.976859
	0.203068		0.411628
	0.233733		0.418328
	0.943809		0.576746
	0.523131		0.482711
	0.302973		0.433564
	0.922072		0.571963
	0.279612		0.428408
	5.22305		0.984644
	0.126317		0.395007
	0.92837		0.57335
	0.208293		0.412767
	1.04083		0.597905
	0.266889		0.425606
	0.254048		0.422784
	3.05665		0.901231
	2.67245		0.865903
	0.185852		0.407881
	2.37092		0.831154
	0.180758		0.406774
	2.95158		0.892489
	2.96561		0.893695
	0.159754		0.402221
	0.417189		0.45896
	0.210461		0.41324
	0.384813		0.451734
	0.297874		0.432438
	0.341793		0.442163
	0.707534		0.524176
	0.158007		0.401843
	0.587221		0.497125
	0.270253		0.426347
	0.465511		0.469777
	0.1548		0.401149
	6.51151		0.995133
	0.257333		0.423505
	4.6086		0.973603
	0.563156		0.491711
	6.49436		0.995057
	0.221603		0.415674
	0.113929		0.392345
	0.295408		0.431893
	0.292691		0.431293
	0.0676462		0.38246
	6.26281		0.993919
	0.14634		0.399321
	5.04295		0.98199
	0.334821		0.440616
	2.64386		0.862886
	0.394232		0.453834
	2.18541		0.806414
	4.20146		0.96236
	0.478048		0.472588
	2.05663		0.787676
	4.28705		0.965053
	0.149204		0.39994
	2.8155		0.880161
	0.222204		0.415805
	4.8569		0.978777
	0.0987746		0.389099
	1.25395		0.643034
	0.593738		0.498591
	2.63526		0.861968
	4.55313		0.972289
	5.19659		0.984279
	0.101917		0.389771
	0.465087		0.469682
	1.08434		0.607284
	0.359771		0.446158
	0.250471		0.421998
	0.317172		0.436705
	3.74768		0.944429
	4.68736		0.975365
	0.300689		0.433059
	0.344275		0.442714
	2.96754		0.893859
	4.61824		0.973825
	0.170617		0.404574
	4.65043		0.974553
	0.345618		0.443013
	2.94371		0.891807
	4.648		0.974499
	2.6177		0.860077
	0.709156		0.52454
	0.467225		0.470161
	0.198985		0.410738
	0.258671		0.423799
	2.95069		0.892412
	0.542048		0.486964
	0.437671		0.463541
	2.72646		0.871447
	0.305608		0.434147
	3.3044		0.91938
	0.441317		0.464357
	3.03977		0.899871
	0.414998		0.45847
	4.20708		0.962543
	3.086		0.903558
	0.453703		0.467131
	0.813422		0.547873
	0.299458		0.432787
	5.13337		0.983374
	0.0767238		0.384392
	5.06917		0.982403
	0.42235		0.460114
	0.16349		0.403029
	0.220021		0.415328
	0.819142		0.549148
	0.235384		0.41869
	0.506939		0.479074
	4.69158		0.975456
	0.473247		0.471512
	0.157873		0.401814
	0.244561		0.420701
	0.090451		0.387319
	0.252981		0.422549
	0.262392		0.424617
	0.327928		0.439088
	0.148545		0.399797
	3.29366		0.918661
	2.7328		0.872085
	4.44714		0.969599
	0.210731		0.4133
	4.43413		0.969252
	0.0716616		0.383314
	4.68661		0.975348
	0.246974		0.421231
	0.210825		0.41332
	0.123933		0.394494
	0.529164		0.484067
	0.231495		0.417838
	0.191903		0.409197
	0.310003		0.435119
	0.216066		0.414464
	0.143513		0.398711
	0.439269		0.463898
	4.35592		0.967084
	0.137819		0.397483
	0.615299		0.503442
	0.179899		0.406587
	1.93713		0.769131
	0.191919		0.4092
	0.163964		0.403132
	0.188776		0.408516
	0.224234		0.416249
	2.79093		0.877808
	0.554021		0.489656
	0.704055		0.523395
	0.094811		0.388251
	0.416829		0.45888
	0.623122		0.505202
	0.688458		0.519892
	0.215238		0.414283
	0.562393		0.491539
	0.299235		0.432738
	3.27441		0.917357
	0.516609		0.481246
	0.569559		0.493151
	2.86924		0.885169
	0.241754		0.420086
	0.460456		0.468644
	4.14648		0.960526
	0.194976		0.409865
	0.276262		0.42767
	0.612604		0.502836
	3.18656		0.911162
	1.22398		0.636818
	0.251223		0.422163
	0.327144		0.438914
	4.11035		0.959274
	3.00327		0.896872
	2.28795		0.820414
	0.147687		0.399612
	0.254388		0.422858
	0.155275		0.401252
	2.92743		0.890386
	0.217394		0.414754
	3.99994		0.95521
	3.0034		0.896883
	0.254958		0.422984
	0.341224		0.442037
	0.385571		0.451903
	0.217922		0.41487
	0.374468		0.449429
	0.307282		0.434517
	2.65955		0.864549
	0.22188		0.415735
	1.26461		0.645232
	0.481676		0.473402
	0.460435		0.468639
	0.188547		0.408467
	2.92994		0.890606
	0.543424		0.487273
	0.556382		0.490187
	0.313052		0.435793
	0.226639		0.416775
	0.511853		0.480177
	0.536108		0.485628
	0.28837		0.430339
	0.395328		0.454079
	0.44486		0.46515
	0.607856		0.501768
	5.06233		0.982296
	0.477532		0.472473
	0.26885		0.426038
	2.60661		0.858871
	0.166769		0.40374
	3.7457		0.944335
	0.132353		0.396306
	0.75341		0.534462
	0.382524		0.451224
	4.84045		0.978467
	0.486495		0.474484
	0.17633		0.405813
	0.189234		0.408616
	2.84586		0.883013
	0.19951		0.410853
	3.26916		0.916998
	0.296304		0.432091
	0.296736		0.432186
	3.54579		0.934086
	0.275882		0.427586
	0.371503		0.448769
	2.56765		0.854568
	1.58779		0.708685
	1.86108		0.756756
	2.02548		0.782948
	3.08478		0.903463
	0.561505		0.491339
	2.90279		0.888203
	3.94772		0.953156
	3.51309		0.932251
	0.359108		0.446011
	0.352997		0.444652
	0.19128		0.409061
	3.26001		0.91637
	0.316814		0.436626
	2.34588		0.827967
	0.474716		0.471841
	2.95359		0.892663
	0.343		0.442432
	3.02377		0.898566
	4.19513		0.962153
	2.98748		0.89555
	4.33293		0.966419
	3.09543		0.904295
	4.04833		0.957037
	3.02125		0.898359
	0.37934		0.450514
	0.68242		0.518536
	2.49715		0.846503
	0.446607		0.465541
	4.04968		0.957087
	0.215048		0.414242
	4.90491		0.979656
	0.178446		0.406272
	3.97435		0.954214
	0.252334		0.422407
	3.93722		0.952732
	0.173085		0.405109
	0.219181		0.415145
	0.577058		0.494838
	0.279726		0.428433
	2.88426		0.886536
	0.666186		0.514887
	0.105035		0.390439
	2.56478		0.854247
	3.02931		0.899019
	0.809527		0.547004
	0.424972		0.4607
	0.232636		0.418088
	2.97693		0.894658
	2.48272		0.844808
	0.355609		0.445233
	2.47791		0.844239
	2.88735		0.886815
	0.516262		0.481168
	2.94003		0.891487
	2.49928		0.846753
	2.44931		0.840825
	0.39932		0.454969
	0.377275		0.450054
	0.213151		0.413828
	3.00364		0.896903
	0.414835		0.458434
	0.237926		0.419247
	4.30803		0.965684
	4.33355		0.966437
	0.521171		0.482271
	3.24256		0.915158
	0.269715		0.426228
	0.412626		0.45794
	0.345266		0.442935
	3.24309		0.915195
	0.106877		0.390833
	0.523164		0.482719
	2.58415		0.856404
	3.00732		0.897208
	5.09097		0.982739
	2.54933		0.852506
	2.95795		0.893038
	0.501048		0.477751
	0.392367		0.453418
	3.2156		0.913255
	0.380446		0.45076
	0.185471		0.407798
	0.234256		0.418443
	3.54771		0.934192
	0.163313		0.402991
	2.76543		0.875325
	0.269309		0.426139
	4.18286		0.961748
	0.385868		0.451969
	2.52679		0.849937
	2.61456		0.859737
	0.894056		0.565779
	2.51781		0.848904
	0.384963		0.451767
	2.66446		0.865065
	0.142278		0.398445
	0.0607263		0.38099
	2.44236		0.839987
	3.29006		0.918418
	0.1997		0.410894
	0.324196		0.438261
	0.251277		0.422175
	0.545384		0.487714
	0.392031		0.453343
	4.70535		0.975751
	0.286888		0.430012
	0.170937		0.404643
	0.114134		0.392389
	0.22519		0.416458
	0.151535		0.400443
	0.499729		0.477454
	2.40073		0.834885
	0.117146		0.393036
	0.483539		0.47382
	0.141033		0.398176
	0.0736439		0.383736
	0.075208		0.384069
	0.159623		0.402192
	2.28669		0.820247
	2.39465		0.83413
	4.5428		0.972037
	0.397228		0.454503
	4.04665		0.956975
	4.33876		0.966589
	0.175058		0.405537
	4.50387		0.971069
	0.495233		0.476445
	0.241361		0.42
	0.810984		0.547329
	3.40114		0.925603
	1.7643		0.740366
	0.31299		0.435779
	0.20576		0.412215
	3.0477		0.900512
	3.39272		0.925079
	5.15241		0.983652
	0.159551		0.402177
	0.313382		0.435866
	0.185985		0.40791
	0.396484		0.454336
	0.327215		0.43893
	0.139886		0.397929
	2.40199		0.835042
	0.104298		0.390281
	0.300644		0.433049
	0.342883		0.442405
	0.141368		0.398248
	0.464763		0.469609
	0.373264		0.449161
	0.279532		0.42839
	0.176296		0.405805
	0.397134		0.454481
	0.472596		0.471366
	0.267866		0.425821
	0.393019		0.453564
	2.57059		0.854896
	0.426273		0.460991
	0.242452		0.420239
	0.296537		0.432142
	0.423924		0.460466
	0.419609		0.459501
	0.131838		0.396195
	2.67572		0.866244
	0.123334		0.394365
	1.78235		0.743476
	0.319652		0.437254
	0.322394		0.437861
	0.223913		0.416179
	0.0794124		0.384964
	4.31418		0.965867
	4.31485		0.965887
	0.195875		0.410061
	4.24216		0.963665
	0.103976		0.390212
	4.44686		0.969592
	0.0715773		0.383296
	0.0870288		0.386589
	2.88017		0.886165
	0.096619		0.388638
	4.2332		0.963381
	0.298996		0.432685
	5.18497		0.984117
	0.170293		0.404503
	0.678593		0.517676
	0.195387		0.409955
	0.12455		0.394627
	5.02755		0.981743
	0.218301		0.414952
	0.42414		0.460514
	0.235		0.418606
	0.116343		0.392864
	0.149873		0.400084
	0.491397		0.475584
	2.62263		0.86061
	0.309962		0.435109
	0.174937		0.40551
	0.108833		0.391253
	0.173212		0.405136
	0.181473		0.406929
	2.67791		0.866472
	0.06092		0.381032
	1.26013		0.644309
	0.133178		0.396483
	4.67785		0.975158
	0.242622		0.420276
	0.436256		0.463224
	2.62154		0.860493
	1.2403		0.640208
	0.226284		0.416698
	4.69767		0.975586
	2.42029		0.837299
	0.494547		0.476291
	3.07628		0.902793
	0.0799949		0.385089
	4.15198		0.960713
	0.384431		0.451649
	0.780464		0.540515
	0.638978		0.508769
	0.887958		0.56443
	2.7827		0.877012
	0.141422		0.39826
	0.187841		0.408313
	3.72103		0.943156
	4.5876		0.973112
	0.161486		0.402595
	0.230558		0.417633
	0.165947		0.403561
	3.38906		0.92485
	0.272156		0.426766
	2.30865		0.823143
	0.21702		0.414673
	5.56972		0.988713
	0.148214		0.399726
	2.66286		0.864897
	3.68292		0.941289
	3.35232		0.92252
	6.2379		0.993782
	0.182726		0.407201
	0.298304		0.432532
	0.241414		0.420011
	3.29433		0.918706
	0.275559		0.427515
	4.66247		0.97482
	2.43201		0.83873
	3.42885		0.927302
	0.0750479		0.384035
	0.219001		0.415105
	0.136768		0.397257
	1.4023		0.673063
	0.162487		0.402812
	2.50512		0.847433
	0.117965		0.393212
	2.77777		0.876533
	0.303716		0.433728
	4.93715		0.980226
	0.647946		0.510786
	5.07329		0.982467
	0.345636		0.443017
	5.27381		0.985319
	0.584652		0.496547
	0.091293		0.387499
	0.122205		0.394123
	0.355527		0.445214
	0.53965		0.486425
	1.83194		0.751896
	2.95457		0.892747
	2.43821		0.839484
	0.297337		0.432319
	3.03154		0.899202
	0.368159		0.448024
	4.30611		0.965627
	2.7933		0.878037
	0.109825		0.391465
	2.74315		0.873121
	0.25417		0.42281
	4.00561		0.955428
	4.5434		0.972052
	0.123464		0.394393
	0.163617		0.403057
	0.527633		0.483723
	0.164015		0.403143
	0.593448		0.498526
	0.364669		0.447248
	4.03288		0.956461
	0.339046		0.441554
	0.570433		0.493348
	2.56474		0.854242
	1.08974		0.608442
	0.284978		0.429591
	2.86134		0.884444
	0.690718		0.5204
	0.15671		0.401562
	4.13919		0.960276
	1.49515		0.691179
	0.266908		0.425611
	0.253556		0.422676
	3.2088		0.912769
	1.20363		0.632572
	0.387431		0.452317
	0.585632		0.496767
	3.16628		0.909673
	0.407742		0.45685
	0.297648		0.432387
	0.334966		0.440649
	0.171179		0.404695
	0.367376		0.44785
	0.565318		0.492197
	0.385599		0.451909
	0.467879		0.470308
	0.366014		0.447547
	3.22559		0.913965
	4.67951		0.975194
	0.337764		0.441269
	0.475375		0.471989
	0.124367		0.394587
	0.438897		0.463815
	0.219095		0.415126
	0.433407		0.462587
	0.146276		0.399307
	0.33522		0.440705
	0.147603		0.399594
	0.15127		0.400386
	0.175323		0.405594
	0.365002		0.447322
	0.191984		0.409214
	0.310313		0.435187
	0.403777		0.455964
	0.201915		0.411377
	4.51249		0.971286
	0.463867		0.469408
	0.157515		0.401736
	4.43226		0.969202
	0.480584		0.473157
	0.401965		0.45556
	0.167637		0.403928
	0.381215		0.450932
	0.44951		0.466191
	0.320652		0.437476
	0.226615		0.41677
	0.330879		0.439742
	0.220141		0.415354
	0.312323		0.435632
	0.486684		0.474526
	0.182689		0.407193
	0.243839		0.420543
	4.02663		0.956227
	0.609923		0.502233
	5.12332		0.983226
	4.58315		0.973007
	4.3314		0.966374
	1.08361		0.607127
	0.149319		0.399965
	0.214967		0.414224
	0.0904188		0.387313
	0.247045		0.421246
	0.977748		0.584184
	0.238987		0.419479
	0.236193		0.418867
	4.8142		0.977964
	0.287027		0.430043
	0.461456		0.468868
	0.234299		0.418452
	0.440571		0.46419
	0.545608		0.487764
	0.202435		0.41149
	0.524059		0.48292
	0.679041		0.517777
	0.440628		0.464203
	0.208589		0.412832
	0.416187		0.458736
	2.94941		0.892301
	4.47788		0.970405
	0.268668		0.425998
	2.93157		0.890749
	0.494267		0.476228
	0.105356		0.390507
	0.530462		0.484359
	0.510149		0.479794
	1.92663		0.76745
	0.0916522		0.387576
	5.18268		0.984084
	0.468152		0.470369
	0.539859		0.486472
	4.73381		0.976349
	0.136895		0.397284
	0.0904116		0.387311
	0.380711		0.45082
	5.37267		0.986552
	0.274132		0.427201
	0.268191		0.425893
	0.543479		0.487286
	0.182207		0.407089
	4.83032		0.978274
	2.89303		0.887327
	2.77159		0.875929
	0.649		0.511023
	0.147598		0.399593
	5.23008		0.984739
	0.250544		0.422014
	0.331296		0.439835
	0.200201		0.411003
	0.795115		0.543788
	2.61902		0.86022
	2.62146		0.860484
	0.278016		0.428056
	0.1365		0.397199
	0.100983		0.389571
	0.397078		0.454469
	0.487961		0.474813
	0.240315		0.41977
	0.206074		0.412283
	0.232405		0.418037
	0.345907		0.443077
	0.223093		0.416
	0.406341		0.456537
	2.67338		0.866
	0.261214		0.424358
	0.335679		0.440807
	0.661899		0.513924
	3.13813		0.90757
	2.84281		0.882729
	0.448633		0.465995
	5.22065		0.984611
	0.513541		0.480556
	2.66215		0.864822
	5.24868		0.984988
	0.0762861		0.384299
	0.275768		0.427561
	5.0617		0.982286
	0.296728		0.432184
	0.308965		0.434889
	0.085329		0.386226
	0.162796		0.402879
	4.06242		0.957555
	0.594366		0.498732
	3.79696		0.946711
	0.548973		0.488521
	3.24812		0.915545
	0.166927		0.403774
	3.23429		0.914578
	0.597357		0.499405
	3.20356		0.912392
	0.307234		0.434506
	3.25981		0.916355
	0.681599		0.518352
	4.0833		0.958312
	3.15735		0.909011
	0.77119		0.538442
	4.26985		0.964527
	3.26298		0.916574
	0.58707		0.497091
	3.26797		0.916917
	0.787712		0.542135
	0.773925		0.539053
	0.528476		0.483913
	4.40169		0.96837
	2.27448		0.818621
	2.61303		0.85957
	3.77058		0.9455
	3.49272		0.931083
	0.277852		0.42802
	2.28266		0.819711
	0.37893		0.450423
	4.74803		0.976643
	2.83901		0.882374
	0.495093		0.476413
	0.112208		0.391976
	2.36659		0.830607
	0.830877		0.551761
	0.0692479		0.382801
	0.130665		0.395942
	0.439205		0.463884
	0.514764		0.480831
	0.357578		0.44567
	3.3007		0.919134
	0.303802		0.433747
	4.31576		0.965914
	4.3511		0.966946
	0.180047		0.40662
	4.34698		0.966827
	3.11323		0.905673
	4.35792		0.967141
	0.177871		0.406147
	3.216		0.913283
	0.479121		0.472829
	3.15616		0.908922
	0.78277		0.541031
	0.96795		0.58204
	0.312148		0.435593
	0.187526		0.408245
	0.332076		0.440008
	1.09648		0.609885
	0.316951		0.436656
	0.412767		0.457972
	0.568598		0.492935
	0.927494		0.573157
	0.432373		0.462355
	2.91722		0.889485
	0.177596		0.406088
	0.276042		0.427622
	5.16263		0.983799
	0.449167		0.466114
	0.411392		0.457665
	0.128269		0.395427
	5.19087		0.984199
	0.445986		0.465402
	0.291495		0.431029
	2.59568		0.857674
	2.57001		0.854831
	5.16257		0.983798
	0.312156		0.435595
	0.143267		0.398658
	0.291577		0.431047
	4.36539		0.967354
	0.481553		0.473375
	0.18948		0.40867
	0.563836		0.491864
	0.418895		0.459341
	0.460464		0.468646
	0.524584		0.483038
	0.516837		0.481297
	4.35152		0.966958
	0.186565		0.408036
	0.343495		0.442541
	0.416964		0.45891
	0.401039		0.455353
	0.308046		0.434686
	0.213495		0.413903
	0.447638		0.465772
	0.473551		0.47158
	0.264896		0.425168
	2.79518		0.878218
	2.78306		0.877046
	0.250941		0.422101
	0.156871		0.401597
	4.92573		0.980026
	0.442523		0.464627
	0.255134		0.423022
	0.415413		0.458563
	0.101679		0.38972
	0.404096		0.456035
	0.131056		0.396026
	0.100013		0.389364
	4.00004		0.955214
	0.144129		0.398844
	4.15166		0.960702
	0.161394		0.402575
	0.162215		0.402753
	0.351525		0.444325
	0.205804		0.412225
	0.087133		0.386611
	0.0884096		0.386883
	4.0582		0.957401
	0.176097		0.405762
	0.403637		0.455933
	0.133453		0.396542
	0.235342		0.418681
	0.210928		0.413342
	0.29383		0.431544
	0.0771474		0.384482
	4.72387		0.976142
	0.176768		0.405908
	0.154276		0.401036
	0.152425		0.400636
	0.225302		0.416483
	0.221859		0.41573
	0.397876		0.454647
	0.203799		0.411788
	0.350198		0.44403
	0.117651		0.393144
	0.274064		0.427186
	0.15595		0.401398
	0.211967		0.413569
	0.363259		0.446934
	5.19875		0.984309
	0.0765463		0.384354
	0.505024		0.478643
	0.398698		0.454831
	0.127526		0.395267
	0.279009		0.428275
	1.04226		0.598215
	0.150905		0.400307
	1.14653		0.620548
	0.242298		0.420205
	1.16735		0.624951
	0.148391		0.399764
	2.57999		0.855943
	2.93812		0.891321
	4.47146		0.970238
	0.402755		0.455736
	0.143121		0.398626
	0.202596		0.411525
	2.90486		0.888388
	4.74014		0.976481
	0.128549		0.395487
	0.525861		0.483325
	0.165015		0.403359
	0.233447		0.418266
	2.99649		0.896306
	0.481074		0.473267
	0.0413727		0.376891
	0.298535		0.432584
	0.392748		0.453503
	1.63109		0.716665
	4.86125		0.978858
	4.89153		0.979415
	0.16304		0.402932
	0.381912		0.451087
	0.11091		0.391698
	0.419378		0.459449
	0.0979982		0.388932
	0.510578		0.479891
	2.47552		0.843957
	0.0686267		0.382669
	0.190626		0.408919
	0.143514		0.398711
	0.457923		0.468076
	0.258506		0.423763
[truncated: 55,807 more rows]

## Sheet: Fig_2C
			Matrix of the incidence relative to anchoring location
	x,y (m)		-1.7	-1.5	-1.3	-1.1	-0.9	-0.7	-0.5	-0.3	-0.1	0.1	0.3	0.5	0.7	0.9	1.1	1.3	1.5	1.7
	-1.7		NaN	NaN	NaN	NaN	NaN	NaN	NaN	NaN	NaN	NaN	NaN	NaN	NaN	NaN	NaN	NaN	NaN	NaN
	-1.5		NaN	NaN	NaN	NaN	NaN	NaN	NaN	NaN	NaN	NaN	NaN	NaN	NaN	NaN	NaN	NaN	NaN	NaN
	-1.3		NaN	NaN	NaN	NaN	NaN	NaN	NaN	NaN	NaN	NaN	NaN	NaN	NaN	NaN	NaN	NaN	NaN	NaN
	-1.1		NaN	NaN	NaN	NaN	NaN	NaN	NaN	NaN	NaN	NaN	NaN	NaN	NaN	NaN	NaN	NaN	NaN	NaN
	-0.9		NaN	NaN	NaN	NaN	NaN	NaN	0.0845415	0.124933	0.0845415	NaN	NaN	NaN	NaN	NaN	NaN	NaN	NaN	NaN
	-0.7		NaN	NaN	NaN	NaN	NaN	0.0845415	0.223253	0.30331	0.223253	0.0845415	NaN	NaN	NaN	NaN	NaN	NaN	NaN	NaN
	-0.5		NaN	NaN	NaN	NaN	NaN	0.127902	0.340368	0.521669	0.492122	0.234351	NaN	NaN	NaN	NaN	NaN	NaN	NaN	NaN
	-0.3		NaN	NaN	NaN	NaN	NaN	0.0978478	0.389337	0.911364	1.21582	0.816243	NaN	NaN	NaN	NaN	NaN	NaN	NaN	NaN
	-0.1		NaN	0.0596343	0.0983203	0.0596343	NaN	NaN	0.38498	1.26384	2.16227	1.92257	0.837421	NaN	NaN	NaN	NaN	NaN	NaN	NaN
	0.1		NaN	0.0983203	0.162103	0.0983203	NaN	NaN	0.298659	1.03826	2.0736	2.32503	1.21459	0.303924	0.0983203	0.0626033	NaN	NaN	NaN	NaN
	0.3		NaN	0.0729405	0.120259	0.0729405	NaN	NaN	0.233699	0.612268	1.107	1.35975	0.808147	0.297913	0.189979	0.124933	0.0845415	0.0983203	0.0596343	NaN
	0.5		NaN	0.0729405	0.120259	0.0729405	NaN	NaN	0.119269	0.251238	0.39057	0.549304	0.467942	0.293135	0.223253	0.141207	0.124933	0.162103	0.0983203	NaN
	0.7		NaN	0.0983203	0.162103	0.0983203	NaN	NaN	NaN	NaN	0.130123	0.300899	0.408747	0.321573	0.227918	0.124933	0.0845415	0.0983203	0.0596343	NaN
	0.9		NaN	0.0596343	0.0983203	0.0596343	NaN	NaN	NaN	NaN	NaN	0.141207	0.223253	0.181872	0.124933	0.0626033	NaN	NaN	NaN	NaN
	1.1		NaN	NaN	NaN	NaN	NaN	NaN	NaN	NaN	NaN	NaN	NaN	NaN	NaN	NaN	NaN	NaN	NaN	NaN
	1.3		NaN	NaN	NaN	NaN	NaN	NaN	NaN	NaN	NaN	NaN	NaN	NaN	NaN	NaN	NaN	NaN	NaN	NaN
	1.5		NaN	NaN	NaN	NaN	NaN	NaN	NaN	NaN	NaN	NaN	NaN	NaN	NaN	NaN	NaN	NaN	NaN	NaN
	1.7		NaN	NaN	NaN	NaN	NaN	NaN	NaN	NaN	NaN	NaN	NaN	NaN	NaN	NaN	NaN	NaN	NaN	NaN

## Sheet: Fig_2D
	Abs. Firing Modulation (%)		Bins
	139.823		0
	53.5878		100
	73.9467		200
	125.17		300
	137.073		400
	316.055		500
	368.613		600
	610.304		700
	54.9132
	93.8532
	109.301
	168.023
	191.644
	181.883
	44.8993
	366.977
	96.5754
	112.839
	221.245
	162.97
	94.0034
	127.656
	183.792
	156.018
	197.995
	206.006
	231.518
	101.456
	107.023
	121.277
	178.425
	526.837
	189.762
	114.272

## Sheet: Fig_2E
	Object (from perch)				Object (from feeder)				Bats
	x(m)	y(m)	z(m)		x(m)	y(m)	z(m)		x(m)	y(m)	z(m)		Trajectories are downsampled at 100 pts/trajectory
	-2.50118	2.14636	1.99868		2.75966	1.11495	1.96864		2.00685	0.952242	0.0558572
	-2.49116	2.14441	1.98339		2.73921	1.12219	1.95766		1.83635	2.47181	2.11412
	-2.47664	2.1474	1.95899		2.68755	1.1375	1.93352		2.8074	0.771287	1.53343
	-2.4648	2.15952	1.9349		2.62869	1.15994	1.89882		2.10049	-2.2306	1.88606
	-2.45204	2.17501	1.91372		2.58296	1.18077	1.86696		-2.63794	1.59312	2.11745
	-2.42712	2.18484	1.89116		2.53784	1.19697	1.84049		2.81327	0.791583	1.67382
	-2.38912	2.18535	1.86987		2.49352	1.20709	1.82439		-2.67093	1.95074	2.17591
	-2.33992	2.17446	1.84811		2.45292	1.21045	1.81598		2.80957	0.858329	1.65465
	-2.29185	2.15678	1.83515		2.41432	1.21158	1.81125		2.77285	0.864095	1.71217
	-2.24483	2.13611	1.824		2.37024	1.21708	1.80992		2.80192	0.774579	1.66846
	-2.1953	2.11529	1.80458		2.3129	1.22821	1.80712		-2.66412	1.54203	2.15111
	-2.13982	2.09547	1.77861		2.2418	1.24184	1.79475		1.73658	2.31486	2.11621
	-2.07534	2.07666	1.75848		2.16575	1.25586	1.77644		-2.68039	1.46592	2.03394
	-2.00046	2.05831	1.73601		2.09492	1.26929	1.76055		1.7264	2.37155	2.15677
	-1.92757	2.04635	1.71595		2.03608	1.27906	1.74605		2.77324	0.881289	1.63573
	-1.85761	2.04191	1.70082		1.98744	1.28382	1.73196		-2.69861	1.56257	2.05431
	-1.78902	2.03995	1.68855		1.93634	1.28815	1.72021		2.79816	0.828192	1.69994
	-1.72327	2.03602	1.67583		1.87477	1.29653	1.70767		1.71877	2.46283	2.06812
	-1.65725	2.02854	1.66032		1.80348	1.30965	1.693		2.80199	0.783998	1.60008
	-1.58799	2.01535	1.64314		1.72669	1.3281	1.68287		2.75438	0.889042	1.71922
	-1.51601	1.99342	1.62685		1.65093	1.35058	1.68027		-2.75149	1.62288	2.14066
	-1.44564	1.9678	1.61417		1.58288	1.37145	1.67881		2.80494	0.805929	1.60597
	-1.37412	1.94792	1.60513		1.52738	1.38553	1.67641		2.76049	0.851732	1.69208
	-1.32609	1.94006	1.60393		1.48224	1.39366	1.67617		2.81865	0.786341	1.60129
	-1.30646	1.93714	1.60771		1.43689	1.39853	1.67574		-1.91627	2.40503	1.87937
	-1.24476	1.92373	1.59732		1.38262	1.40292	1.67071		2.77818	0.854739	1.68291
	-1.13852	1.90538	1.57298		1.31858	1.4105	1.66253		2.78014	0.879651	1.68992
	-1.05658	1.89649	1.55334		1.24619	1.42189	1.65375		1.84373	2.29704	2.1362
	-0.992903	1.8906	1.53925		1.17112	1.43573	1.6443		-2.68147	1.53589	2.04912
	-0.92683	1.88129	1.52799		1.10408	1.45325	1.63763		2.74072	0.820249	1.67571
	-0.863393	1.87263	1.52341		1.04599	1.47255	1.63753		-2.67497	1.62315	2.06751
	-0.798326	1.86468	1.52349		0.990359	1.48776	1.64024		2.81844	0.822275	1.63402
	-0.729505	1.85392	1.52173		0.932959	1.49936	1.64374		2.51951	1.81625	2.02615
	-0.659283	1.83921	1.5146		0.870466	1.51216	1.64983		1.92048	2.41244	2.06255
	-0.590475	1.82281	1.50585		0.803393	1.52703	1.65554		2.67975	1.86324	2.0875
	-0.523221	1.80657	1.49956		0.735745	1.54473	1.65846		-2.70596	1.54857	2.11793
	-0.456654	1.78964	1.49483		0.669157	1.56743	1.66324		2.8072	0.831155	1.63446
	-0.390902	1.77063	1.49035		0.601618	1.59021	1.67057		-2.71618	1.56421	2.08763
	-0.326165	1.7518	1.48793		0.533254	1.60417	1.67513		2.78161	0.887577	1.70472
	-0.261159	1.73773	1.48782		0.469688	1.61072	1.67636		-2.66419	1.60733	2.11553
	-0.195095	1.72944	1.48644		0.415062	1.6179	1.6721		2.77238	0.842354	1.72496
	-0.13046	1.72291	1.48211		0.362015	1.62976	1.65777		2.80599	0.824478	1.64981
	-0.0683389	1.71488	1.47811		0.300472	1.64641	1.63739		2.776	0.869656	1.67743
	-0.00561786	1.70614	1.47885		0.231328	1.6658	1.62029		2.66909	1.2437	0.794997
	0.0581043	1.69798	1.48407		0.158874	1.68198	1.61199		-2.74409	1.49605	2.05716
	0.119251	1.69029	1.49003		0.0869664	1.69223	1.61279		2.81161	0.781961	1.67068
	0.176118	1.68352	1.4945		0.0209201	1.70166	1.62046		-2.69965	1.63315	2.08396
	0.241279	1.6764	1.50171		-0.0396884	1.71271	1.62923		-2.01587	2.40379	2.04963
	0.315559	1.66716	1.51427		-0.0995673	1.72288	1.63197		2.79558	0.844687	1.63302
	0.382213	1.6558	1.52717		-0.161628	1.73262	1.62801		2.80205	1.25332	0.711307
	0.430841	1.64523	1.53457		-0.224846	1.7449	1.62004		2.81309	0.853678	1.68668
	0.46911	1.63973	1.53754		-0.286046	1.76015	1.6133		2.16456	-2.09449	2.14033
	0.51389	1.6379	1.53948		-0.343803	1.77614	1.61589		-2.05951	2.44362	2.02265
	0.575664	1.63286	1.53814		-0.399466	1.79113	1.62881		2.7684	0.858749	1.68959
	0.65087	1.62096	1.5333		-0.457702	1.8026	1.64406		2.80902	0.822161	1.63184
	0.726167	1.60285	1.52844		-0.520876	1.80702	1.65427		1.73221	2.35473	2.14742
	0.792826	1.58174	1.52752		-0.583928	1.80797	1.65889		2.68195	0.994013	1.63812
	0.859011	1.55899	1.53061		-0.64248	1.81258	1.66101		2.79626	0.793195	1.62139
	0.922856	1.53817	1.53326		-0.698937	1.81994	1.66388		2.7901	0.888421	1.73617
	0.981798	1.51907	1.53201		-0.758093	1.82643	1.6688		2.8116	0.794871	1.59289
	1.03603	1.50162	1.52678		-0.822632	1.83169	1.67269		-2.09914	2.37094	2.10103
	1.09007	1.48636	1.52003		-0.888316	1.83587	1.67073		-2.70636	1.60777	2.11727
	1.14819	1.47116	1.51527		-0.949784	1.84213	1.66324		2.21714	2.11693	1.79551
	1.20966	1.45295	1.51524		-1.00724	1.85495	1.65674		2.81145	0.753413	1.59853
	1.27079	1.43318	1.51962		-1.05945	1.87262	1.65629		2.79782	0.822764	1.57418
	1.32984	1.4157	1.5256		-1.10953	1.88788	1.66214		2.77226	0.855674	1.63339
	1.38823	1.40041	1.53127		-1.16823	1.89886	1.66939		2.79055	0.84652	1.64137
	1.44872	1.38481	1.53794		-1.24035	1.9108	1.67498		2.78995	0.838943	1.60912
	1.51275	1.36865	1.54798		-1.31966	1.92404	1.68203		2.79213	0.909254	1.61348
	1.57815	1.35338	1.56132		-1.3962	1.93603	1.692		-2.42191	1.90454	1.93091
	1.64102	1.33928	1.576		-1.46129	1.94905	1.7036		2.34021	2.18059	2.09696
	1.69925	1.32588	1.58988		-1.51	1.9649	1.71689		2.77952	0.864667	1.68175
	1.75289	1.31324	1.60158		-1.54785	1.9821	1.7298		2.81099	0.797085	1.60417
	1.80347	1.30195	1.61077		-1.5917	2.00028	1.73777		-2.60562	1.61826	2.13403
	1.85576	1.29274	1.61934		-1.65189	2.01851	1.73984		2.78884	0.888149	1.59422
	1.91517	1.28562	1.62973		-1.72316	2.03289	1.74079		-2.70062	1.69397	2.13953
	1.98144	1.27905	1.6424		-1.79241	2.04086	1.74477		-2.16721	2.36961	2.09519
	2.04785	1.27123	1.65611		-1.84981	2.04296	1.75197		2.1337	-2.23163	2.13237
	2.10817	1.26263	1.67041		-1.89468	2.04238	1.76444		-2.11782	2.45826	1.99563
	2.16065	1.25436	1.68544		-1.93451	2.04489	1.78319		2.79944	0.851025	1.70968
	2.20818	1.24518	1.70035		-1.98159	2.05243	1.80314		2.78124	0.829263	1.72701
	2.25577	1.23477	1.71428		-2.04192	2.06214	1.81701		-2.74278	1.59821	2.05589
	2.30649	1.22612	1.72778		-2.10976	2.07371	1.8228		2.80506	0.826684	1.79305
	2.35933	1.22047	1.74166		-2.17332	2.0866	1.82352		1.80127	2.39798	2.14265
	2.41106	1.21517	1.75642		-2.22537	2.09651	1.82455		-2.67695	1.57321	2.11226
	2.45995	1.20882	1.77183		-2.26781	2.10113	1.82869		-2.67549	1.54321	2.08517
	2.50674	1.20366	1.7881		-2.30659	2.10695	1.83807		2.7781	0.872099	1.73917
	2.55114	1.2014	1.80697		-2.34809	2.12092	1.8557		2.75522	0.834789	1.63715
	2.59183	1.20035	1.8299		-2.39379	2.1394	1.88069		2.78893	0.857922	1.73795
	2.62855	1.19737	1.85314		-2.43858	2.15234	1.90641		-2.69853	1.59776	2.10837
	2.66089	1.19122	1.86983		-2.47753	2.15385	1.92455		2.73191	0.770272	1.55242
	2.68749	1.18278	1.87691		-2.50397	2.14074	1.93022		2.81476	0.797096	1.63557
	2.70955	1.17451	1.87746		-2.51466	2.11446	1.92446		2.78332	0.867742	1.64836
	2.7309	1.17056	1.87751		-2.51648	2.09082	1.91755		2.81113	0.780565	1.61324
	2.75172	1.17227	1.88165		-2.51866	2.08696	1.92272		2.80287	0.789226	1.60073
	2.76538	1.17514	1.89267		-2.52408	2.1009	1.94019		2.80232	0.809859	1.60511
	2.76636	1.17511	1.91093		-2.5308	2.12048	1.95784		-2.74772	1.64328	2.12943
	2.76165	1.17109	1.93301		-2.53776	2.13636	1.97884		2.81621	0.831516	1.73515
	2.76313	1.16304	1.94835		-2.54297	2.14299	2.00568		-2.16687	2.40792	2.15532
	2.76743	1.15491	1.94755		-2.53854	2.13975	2.01584		2.77647	0.994689	1.6503
	-2.57378	2.1889	1.96379		2.76666	1.16807	1.92495		2.77138	0.869048	1.71552
	-2.57907	2.19644	1.95483		2.75823	1.17287	1.9314		-2.73674	1.62116	2.06127
	-2.57702	2.20665	1.94004		2.73514	1.17853	1.92668		2.75509	0.851213	1.72508
	-2.55636	2.20836	1.91904		2.69719	1.18533	1.91252		2.7842	0.789336	1.58251
	-2.51602	2.19787	1.89326		2.64682	1.194	1.89402		-2.75714	1.49083	2.0137
	-2.4613	2.18021	1.86257		2.58911	1.20422	1.87427		-1.76143	2.49029	2.1232
	-2.39481	2.15847	1.8298		2.53082	1.21447	1.85754		1.90084	2.41606	2.1969
	-2.32244	2.13669	1.79888		2.4771	1.22426	1.84836		1.7841	2.36975	2.15386
	-2.24972	2.11682	1.77138		2.42953	1.23305	1.84524		2.80176	0.841698	1.5942
	-2.17876	2.09837	1.74707		2.38447	1.23888	1.83994		-2.72585	1.49549	2.0748
	-2.10984	2.07973	1.7268		2.3346	1.24095	1.8266		-2.10966	2.38224	2.05861
	-2.04264	2.06029	1.71126		2.27573	1.24276	1.80822		2.82875	0.735258	1.51687
	-1.97695	2.04229	1.69905		2.20921	1.24958	1.78844		-2.77601	1.50359	2.10426
	-1.91303	2.02962	1.6881		2.13941	1.26144	1.76616		2.75485	0.777897	1.66012
	-1.85188	2.02349	1.67731		2.07008	1.27355	1.74403		2.6634	1.80984	2.11727
	-1.79493	2.02094	1.66549		2.00286	1.28368	1.72702		2.79235	0.804409	1.5823
	-1.74138	2.0188	1.65113		1.94081	1.29422	1.71403		2.79078	0.879391	1.68677
	-1.6874	2.01465	1.63458		1.88439	1.30705	1.70226		1.98396	2.37677	2.12552
	-1.63119	2.00436	1.61788		1.82653	1.32157	1.69063		-2.78217	1.48664	2.0265
	-1.57326	1.98486	1.60262		1.76192	1.33671	1.67866		2.73098	0.888438	1.72037
	-1.51174	1.95922	1.59118		1.69323	1.35325	1.66828		-1.62528	2.44996	2.09303
	-1.44537	1.93468	1.58729		1.62272	1.37041	1.66155		2.79499	0.796637	1.58633
	-1.3782	1.91637	1.59041		1.55135	1.38495	1.65743		-2.69079	1.58661	2.13578
	-1.31362	1.90623	1.59491		1.48332	1.39807	1.65487		2.78378	0.821975	1.7798
	-1.24816	1.90314	1.59463		1.42372	1.41389	1.65302		-2.66015	1.4557	2.0791
	-1.17867	1.90251	1.58631		1.37128	1.43177	1.65054		1.91642	2.46597	2.09407
	-1.10875	1.90057	1.57067		1.31824	1.44858	1.64673		2.793	0.822393	1.68875
	-1.04151	1.89655	1.55226		1.25883	1.46399	1.64445		2.7384	0.847064	1.67132
	-0.975862	1.89075	1.53663		1.19145	1.47986	1.6482		1.87786	2.47384	2.14822
	-0.914151	1.88332	1.52744		1.11517	1.49646	1.65705		2.77204	0.880615	1.72051
	-0.861544	1.87486	1.52504		1.03406	1.51114	1.66515		2.77614	0.86059	1.70997
	-0.81632	1.86527	1.52669		0.956954	1.52444	1.67094		2.77881	0.723013	1.6103
	-0.769731	1.85263	1.52704		0.888079	1.5393	1.676		2.77697	0.892725	1.7174
	-0.716776	1.83566	1.52162		0.827116	1.55374	1.67803		2.77191	0.826319	1.60748
	-0.65794	1.81794	1.51307		0.772843	1.56742	1.67493		2.78082	0.890049	1.68957
	-0.592388	1.80494	1.50874		0.720577	1.58374	1.66994		-2.70092	1.56223	2.17331
	-0.519446	1.79913	1.51122		0.662992	1.60292	1.66817		2.75226	0.911718	1.67018
	-0.443175	1.79892	1.51611		0.59643	1.62313	1.67086		-2.80123	1.48506	2.06574
	-0.369227	1.79755	1.51752		0.524562	1.6441	1.6765		1.82911	2.35571	2.14656
	-0.301135	1.78771	1.51227		0.454351	1.66472	1.68374		-2.71827	1.49911	2.16796
	-0.240712	1.7688	1.50176		0.390141	1.68256	1.68944		2.68893	1.51881	2.06572
	-0.187224	1.74443	1.49099		0.333594	1.69289	1.68707		-1.74344	2.43302	2.13335
	-0.137701	1.71663	1.48449		0.283283	1.6949	1.67336		2.79173	0.80132	1.63461
	-0.088485	1.68798	1.48228		0.232322	1.69675	1.65387		-2.03703	2.36912	1.97867
	-0.036373	1.66513	1.48121		0.173305	1.70493	1.63724		2.75026	0.875615	1.69158
	0.0216179	1.6539	1.47931		0.106663	1.71861	1.62738		-2.69394	1.62355	2.12535
	0.0862682	1.65316	1.47827		0.0380155	1.73431	1.62274		-2.76577	1.51537	2.1742
	0.154388	1.65879	1.48079		-0.0288431	1.74699	1.62127		2.75882	0.84684	1.68066
	0.221677	1.67044	1.48842		-0.0933493	1.75191	1.62208		2.60278	1.92116	2.13824
	0.286483	1.68642	1.50001		-0.156092	1.75002	1.624		2.81242	0.88182	1.67448
	0.349451	1.69872	1.51187		-0.21858	1.74655	1.62573		-1.84263	2.47972	2.10061
	0.411098	1.6987	1.51981		-0.283397	1.747	1.62755		2.74292	0.774496	1.64183
	0.47185	1.68451	1.52298		-0.353022	1.75255	1.63003		-2.68424	1.52055	2.11009
	0.534073	1.66059	1.52459		-0.427114	1.76089	1.63407		2.65246	1.71294	2.10115
	0.599932	1.6314	1.52694		-0.500861	1.77337	1.64075		-2.82817	1.52531	2.04121
	0.668287	1.59926	1.52837		-0.56871	1.79233	1.64694		-2.69024	1.50204	2.17743
	0.736606	1.56785	1.52692		-0.62872	1.81372	1.6478		2.80911	0.799307	1.62458
	0.802625	1.54182	1.52419		-0.681883	1.83195	1.64281		2.79941	0.853878	1.66498
	0.864172	1.52286	1.52284		-0.730344	1.84553	1.634		2.81605	0.704648	1.54394
	0.922067	1.51034	1.52528		-0.779271	1.85518	1.62425		1.82628	-2.36877	2.12268
	0.980031	1.50126	1.5321		-0.83498	1.86216	1.61864		2.80676	0.776467	1.59546
	1.03991	1.49226	1.54022		-0.898915	1.86805	1.62192		2.78537	0.845381	1.68617
	1.10059	1.48273	1.54518		-0.966238	1.87374	1.63389		2.73166	0.874936	1.65639
	1.1601	1.47233	1.54571		-1.03102	1.87932	1.64952		2.79512	0.800416	1.62675
	1.21644	1.45918	1.54502		-1.09238	1.88536	1.66429		2.78323	0.827036	1.74417
	1.26947	1.44329	1.54771		-1.1543	1.89481	1.67758		2.7791	0.897395	1.70973
	1.32068	1.42802	1.55627		-1.21903	1.91017	1.68787		2.78473	0.845659	1.73206
	1.37206	1.4154	1.56883		-1.28755	1.93138	1.69411		2.23425	2.08786	2.08303
	1.42669	1.40323	1.58101		-1.36075	1.95579	1.6993		2.81243	0.845931	1.63111
	1.48686	1.39017	1.58937		-1.4371	1.97811	1.70616		2.79139	0.760185	1.63182
	1.55183	1.37978	1.59511		-1.51494	1.99262	1.71509		-2.71563	1.55776	2.1919
	1.61856	1.37311	1.60059		-1.58988	1.99789	1.72772		2.77778	0.854363	1.75976
	1.68355	1.36552	1.60456		-1.65717	2.00045	1.74337		2.78047	0.847912	1.67097
	1.74491	1.35469	1.60658		-1.71792	2.00838	1.75539		2.7933	0.801991	1.60178
	1.80186	1.34403	1.60972		-1.77546	2.02325	1.75885		-2.69627	1.61531	2.09157
	1.85393	1.33545	1.6155		-1.8324	2.04213	1.7568		2.7884	0.825588	1.59579
	1.90525	1.32459	1.62275		-1.89329	2.06156	1.75496		2.76751	0.760689	1.63177
	1.96116	1.30922	1.63221		-1.96009	2.07673	1.75626		-2.73918	1.50115	2.15008
	2.02132	1.29326	1.64687		-2.031	2.08433	1.76452		-2.71363	1.61435	2.14635
	2.08292	1.27918	1.66744		-2.10089	2.08691	1.78198		-1.81092	2.48105	2.04263
	2.14431	1.26664	1.68998		-2.16366	2.08999	1.80379		2.80598	0.765665	1.60188
	2.2034	1.25755	1.70943		-2.21696	2.0927	1.82126		2.81457	0.806543	1.52257
	2.25863	1.25295	1.72369		-2.26318	2.09083	1.83346		2.79099	0.866932	1.72887
	2.31031	1.24986	1.73295		-2.30372	2.08813	1.84537		-2.65756	1.47289	2.16296
	2.36043	1.24572	1.73887		-2.34045	2.09369	1.85941		-2.66803	1.40361	2.04117
	2.41002	1.24038	1.74381		-2.37889	2.11118	1.87624		-2.30485	2.08477	2.11688
	2.45865	1.23215	1.75278		-2.4251	2.13692	1.89771		2.68349	0.93777	1.74578
	2.50905	1.21958	1.77085		-2.47364	2.16139	1.91937		1.81353	2.47774	2.16092
	2.56284	1.20775	1.7966		-2.51211	2.17371	1.93309		2.7887	0.85345	1.64304
	2.61476	1.20274	1.82546		-2.53591	2.16792	1.93874		2.78676	0.894139	1.70754
	2.66012	1.20235	1.85621		-2.54562	2.14761	1.9397		2.76761	0.881412	1.68844
	2.69937	1.20184	1.88711		-2.54069	2.12565	1.93432		-2.71488	1.51563	2.06991
	2.7318	1.2018	1.91067		-2.52711	2.11521	1.9224		1.84974	2.19128	2.09851
	2.75284	1.20331	1.91744		-2.52003	2.1209	1.91344		2.06396	-2.17426	2.05437
	2.75965	1.20303	1.90762		-2.53027	2.13973	1.91831		1.82744	2.37508	2.09359
	2.7574	1.19763	1.89562		-2.55595	2.16631	1.93837		2.66682	0.914827	1.64566
	2.75508	1.18743	1.895		-2.58854	2.1945	1.96754		-2.17094	2.46867	1.99547
	2.75758	1.17263	1.90082		-2.61892	2.22326	2.00389		-2.76447	1.52137	2.07262
	2.76362	1.16022	1.90634		-2.63687	2.24361	2.03491		2.78573	0.825104	1.63511
	2.76862	1.15826	1.91824		-2.64908	2.25964	2.06087		2.76388	0.884765	1.65885
	-2.46393	2.0838	1.8196		2.78512	1.14916	1.94251		2.80686	0.757095	1.59105
	-2.46887	2.10305	1.83637		2.77706	1.15367	1.93758		2.77867	0.856844	1.70465
	-2.47432	2.13769	1.86913		2.75847	1.15835	1.93108		2.79221	0.786652	1.63467
	-2.46942	2.16463	1.89901		2.72658	1.16204	1.9186		2.80666	0.758251	1.6784
	-2.44485	2.17326	1.90738		2.68023	1.16598	1.89986		2.43589	-2.14244	2.07866
	-2.39585	2.17066	1.88995		2.62194	1.17025	1.87892		2.80877	0.79294	1.56781
	-2.32971	2.16041	1.85816		2.55917	1.17503	1.85973		-2.77721	1.54575	2.01741
	-2.25304	2.14591	1.81996		2.49725	1.1823	1.84515		-2.78133	1.51001	2.03272
	-2.17312	2.13009	1.7848		2.4364	1.19458	1.83624		2.57933	1.78595	2.13991
	-2.09393	2.11369	1.76002		2.37641	1.21004	1.83025		2.77562	0.858257	1.69369
	-2.0168	2.09617	1.74516		2.31789	1.22366	1.82145		2.78434	0.841249	1.56683
	-1.94388	2.07794	1.73413		2.25905	1.23356	1.80545		2.82141	0.820104	1.65894
	-1.8765	2.06	1.72163		2.1988	1.24214	1.78461		1.84972	2.47886	2.09279
	-1.81193	2.04242	1.70526		2.13986	1.25166	1.76615		-2.68699	1.57062	2.06876
	-1.7458	2.0246	1.68378		2.08466	1.26102	1.75321		2.58896	-2.00016	2.0604
	-1.676	2.00671	1.65798		2.0332	1.26937	1.74367		2.79175	0.889646	1.63271
	-1.60211	1.99026	1.63219		1.98272	1.27961	1.73588		-1.85988	2.43222	2.05528
	-1.52423	1.9776	1.61157		1.93038	1.29475	1.72816		-1.81225	2.40446	2.00388
	-1.44535	1.96934	1.59769		1.87629	1.31298	1.71828		2.81549	0.848812	1.65157
	-1.37013	1.96414	1.58892		1.81993	1.33013	1.70594		2.76487	0.877989	1.72946
	-1.3004	1.96059	1.58418		1.75868	1.34438	1.69297		2.77976	0.839414	1.59956
	-1.23743	1.95726	1.58345		1.6915	1.35657	1.68147		2.60661	1.86951	2.11023
	-1.185	1.95186	1.58388		1.62058	1.36585	1.67142		2.7801	0.852096	1.7268
	-1.10054	1.93844	1.5729		1.55232	1.37034	1.66229		-1.90814	2.38329	2.02719
	-0.989632	1.92037	1.55109		1.49368	1.3732	1.65649		2.79729	0.775186	1.59897
	-0.897152	1.90468	1.5314		1.44304	1.38036	1.65618		2.74171	0.857481	1.70898
	-0.827964	1.89038	1.51693		1.3933	1.39279	1.6592		2.46407	-2.00944	2.1041
	-0.750131	1.8721	1.50258		1.33952	1.40672	1.66272		2.78789	0.875498	1.73606
	-0.67334	1.85246	1.49138		1.27856	1.41998	1.66501		2.78522	0.866218	1.72734
	-0.62443	1.83756	1.49031		1.20933	1.43341	1.6629		-2.58569	1.75064	2.10968
	-0.598279	1.82854	1.49733		1.13499	1.44846	1.65475		2.75813	0.883278	1.73257
	-0.567392	1.82264	1.50218		1.06196	1.46621	1.6443		2.4001	-2.09368	2.12178
	-0.536993	1.82008	1.50256		0.997193	1.48818	1.6365		-2.72591	1.56282	2.1864
	-0.507366	1.81885	1.49869		0.942275	1.5136	1.63271		-2.59538	1.7234	2.09805
	-0.456398	1.81375	1.49357		0.891148	1.5377	1.63376		2.75024	0.888176	1.77551
	-0.396813	1.80445	1.49015		0.836088	1.55599	1.64028		-2.7034	1.43263	2.00825
	-0.356512	1.79364	1.48935		0.773649	1.56928	1.64792		2.81294	0.821895	1.56279
	-0.336288	1.78225	1.48995		0.704626	1.58213	1.6501		2.76557	0.863605	1.70131
	-0.283557	1.75958	1.49061		0.633025	1.59864	1.64747		-2.5802	1.55619	1.99072
	-0.179274	1.72218	1.49131		0.563552	1.61879	1.64687		1.67986	2.50487	1.72751
	-0.0722544	1.68916	1.49279		0.497968	1.63791	1.65107		2.79229	0.829939	1.64593
	-0.00519233	1.67964	1.49684		0.435573	1.65125	1.65595		-1.87616	2.42521	2.14179
	0.0361382	1.68878	1.50237		0.376748	1.65914	1.65781		2.79319	0.80961	1.6645
	0.104291	1.69847	1.5104		0.321498	1.66528	1.65623		2.79034	0.83984	1.60178
	0.191073	1.70477	1.52017		0.266291	1.67238	1.65071		-1.85287	2.42603	2.15204
	0.273653	1.70544	1.52775		0.206071	1.68162	1.64163		-2.69046	1.55637	2.04361
	0.332795	1.70034	1.52923		0.138894	1.69311	1.63304		2.81031	0.785184	1.57829
	0.382259	1.68784	1.52656		0.06767	1.70535	1.62928		2.76798	0.914439	1.66323
	0.43419	1.66863	1.52447		-0.00356146	1.71581	1.63097		2.76916	0.831585	1.63525
	0.488099	1.64704	1.52282		-0.0716088	1.72189	1.6342		-2.65308	1.48019	2.07719
	0.546659	1.62708	1.51872		-0.133026	1.72381	1.63426		2.77638	0.879594	1.70802
	0.610137	1.60809	1.51158		-0.187274	1.72538	1.631		2.78774	0.847128	1.6547
	0.67691	1.58866	1.50451		-0.23793	1.73047	1.62796		-2.67211	1.61863	2.07098
	0.745479	1.57026	1.49996		-0.289223	1.74095	1.62847		2.78337	0.865786	1.72363
	0.814817	1.55593	1.49918		-0.344547	1.75572	1.63392		2.53163	-1.11721	1.50075
	0.884266	1.54384	1.50227		-0.404873	1.77211	1.6427		2.7829	0.849003	1.70321
	0.950955	1.52905	1.50621		-0.468752	1.78832	1.65034		2.12416	-2.18478	2.02867
	1.01239	1.51142	1.50688		-0.536178	1.80248	1.65265		2.78885	0.835476	1.74666
	1.06985	1.49263	1.50319		-0.607928	1.81223	1.64914		-2.67396	1.66548	2.12973
	1.12236	1.47147	1.49836		-0.68324	1.81731	1.64374		2.78773	0.843421	1.71762
	1.17255	1.44767	1.4971		-0.760131	1.81985	1.64206		-2.6963	1.67858	2.10089
	1.24368	1.4223	1.5041		-0.835162	1.82369	1.64869		2.78078	0.8543	1.73047
	1.32995	1.40094	1.51865		-0.905575	1.83282	1.66421		-2.8224	1.51023	1.93545
	1.41023	1.38655	1.53477		-0.971083	1.8476	1.68145		2.78123	0.875307	1.7259
	1.46598	1.37954	1.54455		-1.03303	1.86686	1.69114		2.77904	0.830937	1.6336
	1.50648	1.37685	1.54562		-1.09428	1.88956	1.69192		-1.85068	2.44423	2.09341
	1.55142	1.37485	1.54385		-1.15582	1.91152	1.69031		-2.81893	1.59295	2.11123
	1.59665	1.37297	1.54418		-1.21533	1.92744	1.6914		-2.07079	2.32837	2.0976
	1.64015	1.36817	1.54695		-1.27352	1.93699	1.69451		2.78868	0.910304	1.63199
	1.68221	1.35798	1.55091		-1.33518	1.9443	1.69732		-2.77001	1.58066	2.09762
	1.72362	1.34293	1.55599		-1.40373	1.95261	1.7014		-1.81887	2.50952	2.13479
	1.76289	1.32682	1.56207		-1.47977	1.9624	1.70973		-2.79764	1.6551	2.13148
	1.82433	1.31055	1.57308		-1.56041	1.97432	1.7222		-2.55764	1.40732	2.00281
	1.91307	1.2942	1.5911		-1.64059	1.99015	1.73663		2.76568	0.840695	1.66233
	2.00931	1.27917	1.61502		-1.71501	2.00817	1.75034		-1.92357	2.36889	2.02796
	2.08717	1.26759	1.64058		-1.77799	2.02387	1.76154		2.77083	-0.997071	1.64635
	2.14464	1.25787	1.66149		-1.8282	2.03628	1.77053		-1.88321	2.444	2.02616
	2.20172	1.24639	1.67572		-1.87316	2.04697	1.77845		2.78772	0.819449	1.66606
	2.24949	1.23531	1.68531		-1.92205	2.05462	1.78628		-2.79321	1.44833	1.97678
	2.28362	1.22836	1.69646		-1.9817	2.05823	1.79698		2.79762	0.79464	1.5879
	2.32571	1.22214	1.70945		-2.05761	2.06276	1.81444		-1.83897	2.42924	2.10825
	2.38472	1.21361	1.72575		-2.14995	2.07608	1.83929		2.7872	0.852664	1.75571
	2.45013	1.20591	1.74862		-2.24834	2.09782	1.86483		-2.78092	1.54105	2.02628
	2.51122	1.20363	1.77885		-2.33512	2.11688	1.88195		2.79864	0.804927	1.58487
	2.5732	1.20407	1.81142		-2.39734	2.12559	1.88905		2.79097	0.850335	1.75457
	2.63122	1.20211	1.84019		-2.43186	2.12707	1.89034		2.75	0.853999	1.71426
	2.67623	1.19576	1.85938		-2.44121	2.12571	1.88862		2.80583	0.791402	1.63681
	2.70649	1.18701	1.87121		-2.43647	2.12161	1.88795		2.77738	0.81336	1.75417
	2.72779	1.17775	1.88048		-2.43861	2.11668	1.89616		-1.79694	2.49786	1.96317
	2.74392	1.16815	1.88643		-2.46016	2.11456	1.91663		-2.74693	1.58247	2.11095
	2.75454	1.15952	1.88714		-2.4923	2.11361	1.94176		-2.44211	1.83711	2.00009
	2.7609	1.15482	1.88624		-2.51862	2.10895	1.95865		2.76051	0.862499	1.7241
	2.76593	1.15708	1.88961		-2.53115	2.10169	1.95936		-2.69465	1.59712	2.10413
	2.76971	1.16728	1.89866		-2.53116	2.09855	1.94468		-2.68	1.59736	1.98088
	2.77064	1.18248	1.91202		-2.52481	2.10302	1.92469		2.61362	0.581281	1.60554
	2.76945	1.19818	1.92821		-2.52031	2.11436	1.91324		2.8117	0.795687	1.538
	2.76825	1.21077	1.94291		-2.53444	2.13355	1.92616		1.85101	2.4151	2.13653
	2.76497	1.20341	1.94167		-2.56441	2.1518	1.95808		2.78083	0.900734	1.68246
	2.76009	1.18218	1.92942		-2.58072	2.15693	1.97344		2.80136	0.826005	1.58425
	2.75702	1.16431	1.92081		-2.5755	2.15123	1.96548		2.81101	0.753707	1.64304
	-2.54936	2.27034	2.02655		2.75629	1.17721	1.97647		-2.76892	1.56709	1.95558
	-2.54902	2.26978	2.0252		2.75034	1.17548	1.9665		2.7954	0.816184	1.59176
	-2.54825	2.26891	2.02296		2.7372	1.17576	1.95173		-1.63748	2.47207	2.03994
	-2.547	2.26775	2.01987		2.71064	1.18078	1.93491		2.79408	0.833565	1.69421
	-2.54525	2.26632	2.016		2.66954	1.18959	1.91633		1.41771	2.41912	2.17658
	-2.54299	2.26465	2.01145		2.61574	1.19799	1.89661		2.80921	0.772947	1.57475
	-2.54024	2.26278	2.00635		2.55431	1.2035	1.87685		2.77636	0.86801	1.68706
	-2.53705	2.26076	2.00082		2.4923	1.20736	1.85553		2.75047	0.899599	1.77909
	-2.53345	2.25862	1.99501		2.43531	1.21201	1.83358		-1.86985	2.49435	2.00498
	-2.52951	2.25641	1.98904		2.38327	1.21836	1.81552		2.80441	0.816864	1.61603
	-2.52529	2.25417	1.98304		2.33238	1.2264	1.80122		2.78941	0.82767	1.63754
	-2.52086	2.25194	1.97713		2.28088	1.2367	1.78768		1.85683	2.43172	2.16285
	-2.51629	2.24976	1.97142		2.22775	1.25042	1.77536		2.83476	0.768	1.64528
	-2.5117	2.24767	1.96606		2.17025	1.26672	1.76534		2.50896	-1.99557	1.55511
	-2.50716	2.24571	1.96113		2.10683	1.28196	1.7568		-1.94462	2.47825	1.90885
	-2.50275	2.24389	1.95671		2.04025	1.29303	1.74885		-1.76667	2.45498	2.14119
	-2.49856	2.2422	1.95283		1.97434	1.29928	1.74141		2.79926	0.831776	1.64772
	-2.49461	2.24062	1.94947		1.90859	1.30342	1.73421		2.80629	0.820006	1.58624
	-2.49096	2.23912	1.94657		1.84208	1.31045	1.72613		2.79986	0.790833	1.68406
	-2.48761	2.23766	1.94409		1.77785	1.32224	1.71865		-1.65487	2.49807	2.13339
	-2.48458	2.23621	1.94196		1.7153	1.33646	1.71348		2.70753	0.855781	1.67972
	-2.4819	2.23478	1.94019		1.64905	1.35206	1.7084		-2.70504	1.58746	2.10067
	-2.47962	2.2334	1.93886		1.57904	1.36985	1.69999		2.79518	0.848001	1.61479
	-2.47779	2.23214	1.93805		1.50978	1.38783	1.68669		1.82404	2.37776	2.15938
	-2.47646	2.23103	1.93784		1.44215	1.4028	1.67053		2.78934	0.861673	1.65906
	-2.47564	2.23008	1.93823		1.37555	1.4163	1.65714		-2.67101	1.49229	2.0802
	-2.47533	2.2293	1.93922		1.31357	1.43308	1.65158		2.75968	0.868826	1.62081
	-2.47551	2.22867	1.94078		1.25771	1.45394	1.65462		1.8864	2.32339	2.09694
	-2.47616	2.22817	1.94288		1.20206	1.47493	1.66146		2.80374	0.830443	1.61857
	-2.47724	2.22776	1.94544		1.13992	1.4935	1.66431		2.78298	0.858837	1.63191
	-2.47869	2.22739	1.94837		1.07031	1.51146	1.66021		2.61176	-1.94909	1.95582
	-2.48044	2.227	1.95158		0.996575	1.53027	1.65283		1.89103	2.46293	2.0675
	-2.48243	2.22653	1.95495		0.922591	1.54846	1.64578		2.77458	0.813497	1.76392
	-2.48457	2.22591	1.95838		0.850894	1.5663	1.64026		1.82239	2.42118	2.15951
	-2.48679	2.22506	1.96173		0.782111	1.58327	1.63766		2.43497	2.09781	2.18866
	-2.48899	2.22393	1.9649		0.715045	1.59469	1.63989		2.77833	0.866685	1.71764
	-2.49111	2.22246	1.96779		0.648274	1.59929	1.6464		-2.7665	1.436	2.16963
	-2.49306	2.2206	1.9703		0.5812	1.60179	1.65344		2.81019	0.802159	1.6112
	-2.4948	2.21832	1.97237		0.514856	1.60618	1.65874		2.37756	1.91101	1.94985
	-2.49626	2.21561	1.97393		0.450289	1.61477	1.66284		1.93173	-2.2935	2.05176
	-2.49741	2.21245	1.97496		0.38567	1.62841	1.66461		2.22473	2.01154	2.09924
	-2.4982	2.20885	1.97543		0.319335	1.64622	1.66249		-2.75318	1.492	2.18186
	-2.49863	2.20483	1.97534		0.250596	1.66782	1.65865		2.78941	0.87162	1.60115
	-2.49867	2.20039	1.97468		0.178563	1.692	1.65684		2.80221	0.79525	1.67915
	-2.49832	2.19558	1.97347		0.10502	1.71464	1.65762		-1.79211	2.44282	1.99623
	-2.49758	2.19042	1.97174		0.0336921	1.73134	1.65893		2.76413	0.824257	1.76015
	-2.49646	2.18494	1.9695		-0.0332025	1.74239	1.65962		2.58179	0.92562	1.54716
	-2.49499	2.1792	1.96679		-0.0956858	1.75107	1.65874		2.80522	0.830973	1.62196
	-2.49321	2.17322	1.96366		-0.156093	1.75947	1.65621		2.78564	0.786484	1.61146
	-2.49115	2.16707	1.96013		-0.217738	1.76936	1.6547		-2.73441	1.46338	2.12075
	-2.48887	2.16078	1.95626		-0.280164	1.78008	1.65627		2.77472	-1.18171	1.63334
	-2.48645	2.15443	1.9521		-0.339149	1.79003	1.65972		-1.77687	2.48092	1.98322
	-2.48394	2.14806	1.9477		-0.393646	1.80129	1.66309		-2.74421	1.57859	2.16352
	-2.48145	2.14174	1.94314		-0.445576	1.81548	1.66659		-2.78712	1.51588	2.00611
	-2.47906	2.13554	1.93849		-0.495084	1.82981	1.6708		2.79588	0.829402	1.56306
	-2.47687	2.12954	1.93381		-0.570311	1.83456	1.67422		-2.64873	1.47882	2.06714
	-2.47499	2.12383	1.92922		-0.660362	1.83153	1.67533		2.77909	0.89682	1.64795
	-2.47352	2.1185	1.92479		-0.728527	1.83244	1.67468		2.78904	0.834869	1.60024
	-2.47255	2.11363	1.92062		-0.772833	1.84064	1.67394		-1.80234	2.46251	2.01244
	-2.47219	2.10932	1.91684		-0.818253	1.84947	1.67395		2.77564	0.860554	1.73458
	-2.47251	2.10567	1.91354		-0.864717	1.85801	1.67515		-1.92389	2.49654	2.01758
	-2.47357	2.10274	1.9108		-0.921069	1.8689	1.67493		2.8195	0.756489	1.63336
	-2.47543	2.10055	1.90871		-0.990746	1.88378	1.67086		-2.75436	1.54344	2.15058
	-2.47811	2.09916	1.90734		-1.06524	1.8991	1.6691		2.75347	1.4534	1.83124
	-2.48168	2.09871	1.90681		-1.13964	1.91308	1.6753		1.81868	2.30743	2.10065
	-2.48616	2.09933	1.90721		-1.21778	1.93051	1.68548		1.85253	2.48029	2.11924
	-2.49156	2.10115	1.90861		-1.29026	1.95214	1.6983		2.79984	0.844074	1.63839
	-2.49784	2.10426	1.91103		-1.35046	1.97276	1.71153		2.43372	-1.98886	2.07368
	-2.50491	2.10867	1.91445		-1.40003	1.98795	1.72305		2.80248	0.806283	1.62501
	-2.51266	2.1143	1.91879		-1.44604	1.99968	1.73277		2.80642	0.831738	1.63158
	-2.52094	2.12103	1.92392		-1.49887	2.01112	1.74153		2.7974	0.827127	1.64187
	-2.52957	2.12866	1.92969		-1.56501	2.02391	1.7464		2.79608	0.869363	1.62984
	-2.53839	2.13696	1.9359		-1.64128	2.03834	1.74517		2.60432	-1.96933	2.00915
	-2.54721	2.1457	1.94239		-1.7205	2.05316	1.74302		1.9247	2.42805	2.16758
	-2.55588	2.15462	1.94895		-1.7957	2.0673	1.74543		2.80982	0.798362	1.62367
	-2.56424	2.16348	1.95542		-1.8607	2.07911	1.75066		-1.79556	2.47015	2.12242
	-2.57219	2.17208	1.96165		-1.91503	2.08695	1.75619		2.73898	1.17762	1.90794
	-2.57962	2.18022	1.96753		-1.96655	2.09404	1.76404		-2.68786	1.5004	2.09643
	-2.58646	2.18777	1.97293		-2.02485	2.10444	1.77697		2.77223	0.815066	1.73314
	-2.59264	2.19457	1.97778		-2.09231	2.11651	1.79338		-1.92303	2.49926	2.03094
	-2.59812	2.20055	1.98202		-2.16523	2.12521	1.81219		-2.67284	1.59103	2.06421
	-2.60287	2.20563	1.98561		-2.23908	2.12772	1.83569		-1.87093	2.44344	2.06642
	-2.6069	2.2098	1.98856		-2.30493	2.12409	1.86286		-1.85186	2.46478	2.03356
	-2.61025	2.21307	1.99096		-2.35276	2.11551	1.88846		2.61895	-1.97129	1.94977
	-2.61297	2.21552	1.9929		-2.38135	2.10622	1.90657		2.76478	0.861243	1.68534
	-2.61512	2.21728	1.99443		-2.39915	2.10283	1.9141		1.94408	2.31137	2.13768
	-2.61674	2.21853	1.99557		-2.41571	2.10621	1.91454		-2.6694	1.5581	2.10134
	-2.61792	2.21949	1.99635		-2.43187	2.1112	1.91429		2.79502	0.773232	1.62376
	-2.61871	2.22041	1.99682		-2.44136	2.11169	1.91319		-1.72811	2.47519	2.08672
	-2.61918	2.22147	1.99699		-2.44103	2.10233	1.9056		-2.75685	1.54234	2.07047
	-2.61938	2.22279	1.99688		-2.43551	2.08422	1.89207		2.67954	-1.97843	2.07662
	-2.6193	2.22436	1.99649		-2.43363	2.06864	1.88214		-2.78405	1.51786	1.97492
	-2.61896	2.2261	1.99577		-2.43986	2.06674	1.88		2.77494	0.848157	1.73012
	-2.61838	2.22791	1.99474		-2.45455	2.0804	1.88549		2.78835	0.853623	1.7433
	-2.61758	2.22971	1.99342		-2.48123	2.10521	1.90627		2.76771	0.793661	1.70309
	-2.61661	2.23146	1.99185		-2.51077	2.13007	1.93683		2.80672	0.787523	1.61139
	-2.61551	2.23309	1.99009		-2.53233	2.14833	1.96392		2.75514	0.948705	1.60086
	-2.61433	2.23455	1.98817		-2.54647	2.16265	1.98296		2.80928	0.828692	1.56844
	-2.61309	2.23579	1.98614		-2.55846	2.17536	1.99443		2.77372	0.761818	1.62221
	-2.61184	2.23677	1.98403		-2.56564	2.18161	1.99293		2.7346	0.857419	1.66432
	0.136735	1.64767	1.84685		-2.54513	2.17435	1.89298		2.02993	-2.15598	2.0934
	0.13732	1.6485	1.84417		-2.56597	2.18819	1.90676		2.81909	0.765969	1.6975
	0.137897	1.64943	1.84113		-2.58556	2.20391	1.92415		-2.61073	2.20034	2.03114
	0.138438	1.65046	1.83781		-2.59145	2.20959	1.93616		-2.60542	1.83358	2.13534
	0.138911	1.65159	1.83429		-2.58507	2.20526	1.94227		-2.69972	1.59398	2.15314
	0.139283	1.65278	1.83066		-2.57361	2.2032	1.94899		-1.86369	2.50131	2.07041
	0.139518	1.65403	1.82704		-2.55558	2.20438	1.95429		1.83458	2.45031	2.15019
	0.139587	1.65531	1.82352		-2.52535	2.20373	1.95219		1.90429	2.44776	2.19191
	0.139451	1.65659	1.8202		-2.47821	2.19686	1.93734		2.80772	0.780067	1.61161
	0.139086	1.65787	1.81715		-2.4122	2.18377	1.90877		2.76362	0.799688	1.66972
	0.138461	1.65911	1.81447		-2.32935	2.16621	1.86983		2.78099	0.875835	1.64827
	0.137558	1.6603	1.81221		-2.2389	2.1462	1.8275		2.77071	0.836364	1.72488
	0.136366	1.66142	1.81045		-2.15324	2.12607	1.7901		-2.6573	1.61922	2.03572
	0.134874	1.66243	1.80925		-2.07749	2.10563	1.76191		2.78359	0.895135	1.72405
	0.133091	1.66334	1.80862		-2.00813	2.08276	1.74258		2.7849	0.854705	1.69539
	0.131031	1.66413	1.80859		-1.9423	2.05771	1.72928		-2.71007	1.71544	2.10269
	0.128724	1.6648	1.80912		-1.88015	2.03513	1.7186		2.7731	0.870412	1.70677
	0.126201	1.66536	1.81016		-1.81995	2.02014	1.70763		2.80601	0.786592	1.67188
	0.123493	1.66581	1.81167		-1.75692	2.01332	1.6946		2.74672	0.873901	1.61581
	0.120637	1.66617	1.81353		-1.68861	2.01327	1.67988		2.79365	0.873105	1.73604
	0.117657	1.66642	1.81567		-1.61676	2.01782	1.66784		2.80231	0.782703	1.59642
	0.114567	1.66659	1.81801		-1.54305	2.01925	1.66233		2.77551	0.864924	1.72982
	0.111377	1.66666	1.82049		-1.46784	2.00826	1.66078		2.80919	0.821697	1.65765
	0.108103	1.66663	1.82305		-1.39488	1.98495	1.65736		2.80215	0.90809	1.63486
	0.104774	1.66651	1.82568		-1.33048	1.95574	1.64968		2.72344	0.90719	1.63967
	0.101421	1.66628	1.82839		-1.27485	1.92449	1.63831		2.18757	2.32315	2.17405
	0.0980786	1.66595	1.83125		-1.22055	1.89614	1.62452		2.16212	-2.10237	1.92435
	0.0947869	1.6655	1.83427		-1.16207	1.88025	1.61288		-2.70881	1.75833	2.09159
	0.0915883	1.66495	1.83744		-1.0995	1.87957	1.60861		1.85936	2.38721	2.1906
	0.0885257	1.6643	1.84076		-1.03254	1.88459	1.60998		2.77062	0.864228	1.72489
	0.0856436	1.66358	1.84419		-0.959428	1.88664	1.60986		2.75015	0.895928	1.65988
	0.0829903	1.66279	1.84773		-0.882651	1.88474	1.60401		2.50497	-2.08051	2.07765
	0.0806075	1.66194	1.85133		-0.808674	1.87838	1.59369		-2.74512	1.59281	1.99501
	0.0785303	1.66105	1.85496		-0.742383	1.86635	1.58348		1.90417	2.42061	2.14625
	0.0767927	1.66012	1.85859		-0.685171	1.84982	1.57942		2.79495	0.822162	1.61988
	0.0754263	1.65915	1.86217		-0.633538	1.83017	1.5851		2.80017	0.799847	1.61222
	0.0744546	1.65816	1.86564		-0.57996	1.80863	1.597		2.78208	0.892238	1.70027
	0.0738911	1.65715	1.86898		-0.518873	1.78831	1.60703		2.83307	0.742993	1.67615
	0.073746	1.6561	1.87211		-0.454815	1.77371	1.61005		-2.68614	1.45367	2.08566
	0.0740268	1.65503	1.87501		-0.386609	1.76533	1.60468		-2.65006	1.82099	2.01796
	0.0747354	1.65392	1.87761		-0.31297	1.76203	1.59379		2.77275	0.860657	1.73669
	0.0758629	1.65279	1.87988		-0.239467	1.7646	1.58379		2.81944	0.819605	1.63724
	0.077397	1.65162	1.88179		-0.170346	1.77128	1.58004		2.79058	0.792948	1.62782
	0.0793264	1.65041	1.88331		-0.106447	1.77427	1.58215		2.7509	0.900221	1.67185
	0.0816394	1.64917	1.88442		-0.0470366	1.76618	1.58614		2.77964	0.845762	1.56486
	0.084306	1.6479	1.8851		0.0112847	1.74714	1.58961		2.79626	0.774452	1.49526
	0.0873036	1.6466	1.88536		0.0692126	1.72142	1.59131		-2.6639	1.55795	2.03514
	0.0906013	1.64528	1.88519		0.125582	1.69284	1.59024		-2.01768	2.358	1.81622
	0.0941752	1.64395	1.8846		0.182067	1.66748	1.58827		2.80504	0.788329	1.61099
	0.0979847	1.64262	1.88362		0.240834	1.65223	1.58914		2.76869	0.940632	1.7001
	0.101992	1.64129	1.88225		0.301712	1.64883	1.59339		-2.7658	1.62536	2.04177
	0.106157	1.63998	1.88054		0.363822	1.65391	1.59859		2.79763	0.851564	1.61935
	0.110437	1.6387	1.87851		0.428117	1.66364	1.60294		2.80856	0.833795	1.5376
	0.114786	1.63746	1.87619		0.495343	1.67384	1.60582		2.81121	0.801364	1.66815
	0.119155	1.63627	1.87365		0.564559	1.67709	1.60661		2.77866	0.853175	1.72107
	0.123496	1.63513	1.87091		0.633789	1.6673	1.60411		2.8051	0.813316	1.5393
	0.127758	1.63406	1.86803		0.700883	1.6426	1.59907		1.84508	2.46135	2.16578
	0.131887	1.63307	1.86506		0.764174	1.60296	1.59321		-2.66825	1.71538	2.0922
	0.135833	1.63215	1.86205		0.822876	1.55475	1.58666		2.80627	0.768484	1.62164
	0.139547	1.63131	1.85905		0.877222	1.51191	1.57956		2.79579	0.8062	1.57298
	0.142984	1.63055	1.8561		0.929664	1.4851	1.57469		2.82085	0.738794	1.64513
	0.146091	1.62987	1.85327		0.983711	1.47433	1.57438		-2.75154	1.54357	2.1158
	0.148832	1.62927	1.85057		1.04026	1.47301	1.57716		2.5488	1.76999	2.1558
	0.151171	1.62874	1.84807		1.09904	1.47693	1.58156		2.80133	0.820061	1.61932
	0.153081	1.62827	1.84577		1.16052	1.48214	1.58785		2.80574	0.884908	1.61694
	0.154536	1.62787	1.84372		1.22425	1.48004	1.59569		2.77857	0.870716	1.69302
	0.155523	1.62752	1.84194		1.2887	1.46631	1.60332		2.78351	0.849912	1.58464
	0.15604	1.62721	1.84043		1.35301	1.4445	1.60967		2.77857	0.861186	1.72179
	0.15609	1.62693	1.83921		1.41869	1.41833	1.61612		2.81655	0.835837	1.63343
	0.155679	1.62668	1.83828		1.48674	1.3896	1.6243		1.83078	2.35072	2.05492
	0.154822	1.62645	1.83763		1.55561	1.36297	1.63372		2.76837	0.87318	1.6085
	0.153551	1.62622	1.83726		1.62241	1.34492	1.64198		-2.6379	1.52798	2.01252
	0.151894	1.62599	1.83715		1.68519	1.33773	1.64793		1.89359	2.44134	2.14435
	0.149887	1.62576	1.83728		1.74478	1.33817	1.65303		-2.7091	1.46438	2.14769
	0.147561	1.62553	1.83764		1.80306	1.34146	1.65935		-1.81857	2.50815	1.8858
	0.144972	1.62533	1.83823		1.86138	1.34179	1.66742		2.80317	0.885748	1.67267
	0.142169	1.6252	1.83903		1.9208	1.33473	1.67704		2.78991	0.751849	1.55893
	0.139188	1.62516	1.84004		1.98269	1.32036	1.6884		-1.89577	2.48393	1.95359
	0.136059	1.62517	1.84121		2.05025	1.30073	1.70207		-2.74238	1.48513	1.9665
	0.132808	1.6252	1.84249		2.12337	1.2787	1.71971		-2.80723	1.16309	2.02841
	0.129463	1.62518	1.84382		2.19486	1.25908	1.74194		-1.80575	2.45607	2.00546
	0.126051	1.62506	1.84512		2.2585	1.24545	1.76591		-2.72926	1.78682	2.11891
	0.122607	1.6248	1.84634		2.31333	1.23555	1.78803		2.55557	-1.85114	2.09916
	0.11917	1.62435	1.84743		2.35885	1.2257	1.80753		-2.16016	2.52646	1.94888
	0.115781	1.62374	1.84835		2.39585	1.21793	1.82564		-2.70834	1.65609	2.09278
	0.112477	1.62297	1.84908		2.43038	1.21572	1.84309		-2.67346	1.44193	1.88897
	0.109293	1.62209	1.84961		2.47138	1.21562	1.86054		2.81032	0.777871	1.63985
	0.106266	1.62114	1.84993		2.52314	1.21221	1.87874		-2.68623	1.47338	2.09332
	0.10342	1.62019	1.85006		2.58067	1.20648	1.89696		2.77801	0.881777	1.66753
	0.100779	1.61927	1.85002		2.63532	1.20289	1.91248		2.77273	0.893952	1.74156
	0.0983602	1.61844	1.84984		2.68089	1.20158	1.92296		2.78348	0.853245	1.70257
	0.0961795	1.61771	1.84952		2.71348	1.1993	1.92943		2.79043	0.903407	1.71689
	0.094243	1.61709	1.84911		2.73035	1.19471	1.93418		2.81763	0.774007	1.65873
	0.0925528	1.61661	1.84864		2.73357	1.19046	1.93713		1.96967	2.36663	2.20568
	0.0911098	1.61627	1.84814		2.73229	1.18909	1.93617		2.79991	0.829385	1.57587
	0.0899145	1.61607	1.84764		2.73519	1.18985	1.93259		2.81038	0.833266	1.61814
	0.0889602	1.61603	1.84719		2.7433	1.19188	1.93351		2.80554	0.784685	1.57861
	0.0882309	1.61615	1.84681		2.75457	1.19222	1.9451		2.80468	0.835346	1.62804
	0.0877102	1.61642	1.84656		2.76683	1.18641	1.96131		-2.69792	1.49271	2.13722
	0.0873739	1.61685	1.84643		2.77488	1.17893	1.96118		1.85814	2.45748	2.06327
	-2.57342	2.19621	1.91567		-2.59099	2.21421	2.0666		2.78532	0.799524	1.59007
	-2.57088	2.19474	1.9138		-2.58101	2.20545	2.04198		-2.65296	1.50748	2.0929
	-2.5687	2.19342	1.91213		-2.56286	2.19252	2.00476		-1.78849	2.47519	1.99297
	-2.56721	2.19245	1.91101		-2.53129	2.17539	1.95841		-2.80014	1.50815	2.00605
	-2.5666	2.19195	1.91066		-2.4929	2.16	1.9146		2.81038	0.778431	1.55637
	-2.56712	2.19207	1.91137		-2.45265	2.1481	1.87557		2.78606	0.845819	1.63027
	-2.56881	2.19281	1.91316		-2.41544	2.14269	1.85011		2.77841	0.82512	1.64819
	-2.57172	2.19421	1.91611		-2.3798	2.14196	1.83961		-2.47491	-0.115334	1.54746
	-2.57548	2.19593	1.91976		-2.3403	2.14041	1.83771		2.84589	0.824588	1.59272
	-2.57991	2.19778	1.92386		-2.29316	2.13459	1.83562		2.77776	0.854944	1.72118
	-2.58487	2.19973	1.92833		-2.23802	2.1247	1.82755		1.73849	2.36651	2.17471
	-2.59058	2.20204	1.93348		-2.17554	2.11074	1.81064		-2.64914	1.55512	2.08565
	-2.59728	2.20505	1.93973		-2.1075	2.09226	1.7868		2.81642	0.809585	1.60013
	-2.60534	2.20918	1.94761		-2.03705	2.07218	1.7637		2.78435	0.848772	1.76388
	-2.61497	2.21472	1.95747		-1.96712	2.05605	1.74916		2.80729	0.795766	1.59474
	-2.62633	2.22187	1.96958		-1.8976	2.0455	1.74277		-2.80349	1.48124	2.00292
	-2.63937	2.23062	1.98389		-1.8267	2.03791	1.73773		-2.66307	1.56891	2.05995
	-2.65386	2.24077	2.00016		-1.75602	2.03127	1.7294		2.78242	0.886795	1.71059
	-2.66944	2.25202	2.01796		-1.68871	2.02558	1.71793		2.39991	-1.79394	1.69841
	-2.68563	2.2639	2.03671		-1.62485	2.02035	1.7055		2.76833	0.863395	1.6968
	-2.70194	2.27599	2.05582		-1.56122	2.01368	1.69486		2.80689	0.777265	1.60668
	-2.71779	2.28775	2.07461		-1.49501	2.00309	1.68885		2.80066	0.791862	1.62287
	-2.73276	2.29879	2.09259		-1.42606	1.98632	1.68759		-2.69577	1.59277	2.11645
	-2.7464	2.3087	2.10922		-1.35582	1.9634	1.68511		-2.76464	1.46566	2.13087
	-2.75842	2.3172	2.12415		-1.28628	1.93892	1.6745		1.77065	2.23228	2.16277
	-2.76848	2.32396	2.13698		-1.21959	1.91947	1.655		-1.9009	2.44246	2.01458
	-2.77643	2.32877	2.14746		-1.15801	1.90918	1.63262		2.77043	0.831113	1.66579
	-2.78207	2.33141	2.15535		-1.10226	1.9075	1.61407		2.80032	0.837485	1.68175
	-2.78542	2.33182	2.1606		-1.05044	1.91074	1.60324		-1.79286	2.47166	2.09181
	-2.78651	2.32997	2.16324		-0.999412	1.91376	1.60079		2.80551	0.783778	1.65838
	-2.78554	2.32603	2.16346		-0.946315	1.91199	1.60453		0.106904	-2.51299	2.09143
	-2.78276	2.32023	2.16158		-0.889347	1.9034	1.60851		-2.63456	1.51368	2.03501
	-2.77848	2.31292	2.158		-0.827469	1.88833	1.60587		2.8143	0.882647	1.65121
	-2.77301	2.30449	2.15317		-0.761448	1.87003	1.59575		2.80502	0.788425	1.54119
	-2.76671	2.29539	2.14757		-0.694942	1.85323	1.5842		2.82484	0.894773	1.70571
	-2.76002	2.28611	2.14176		-0.632008	1.83975	1.57749		2.74817	0.912181	1.65623
	-2.75331	2.27702	2.13617		-0.573456	1.82683	1.57773		-1.78338	2.47052	2.02537
	-2.74674	2.26826	2.13091		-0.516984	1.8132	1.58404		2.77391	0.833563	1.6446
	-2.74019	2.2597	2.12575		-0.459757	1.80279	1.59427		2.80199	0.830359	1.68999
	-2.73349	2.25113	2.12038		-0.400225	1.79796	1.60499		-1.90535	2.46191	1.98075
	-2.72667	2.24255	2.11476		-0.337556	1.79369	1.61185		1.80655	2.35342	2.12055
	-2.71977	2.23401	2.1089		-0.271092	1.78383	1.61239		2.21824	-2.08908	2.05501
	-2.71286	2.22555	2.10282		-0.201813	1.76945	1.60773		1.8888	2.38985	2.07392
	-2.70598	2.21719	2.09654		-0.13336	1.75465	1.60118		-2.58703	0.236874	1.41652
	-2.69914	2.20897	2.09005		-0.0680164	1.73863	1.59551		1.54401	2.48599	2.13912
	-2.69238	2.2009	2.08337		-0.00392133	1.71957	1.59228		2.79207	0.817119	1.71861
	-2.68571	2.19302	2.0765		0.0606463	1.70058	1.59038		-2.71208	1.64338	2.10148
	-2.67914	2.18535	2.06946		0.124668	1.68673	1.58708		2.77909	0.874101	1.71868
	-2.67266	2.17791	2.06225		0.188351	1.67861	1.58249		2.79988	0.893666	1.66272
	-2.66627	2.17073	2.05488		0.254695	1.67267	1.58027		1.88739	2.42683	2.19218
	-2.65998	2.16385	2.04739		0.324167	1.66521	1.58194		2.76175	0.794844	1.68024
	-2.65379	2.15729	2.0398		0.392118	1.65546	1.58638		1.85694	2.3879	2.15574
	-2.6477	2.15109	2.03214		0.454196	1.6445	1.59458		2.79071	0.80888	1.58612
	-2.64174	2.1453	2.02447		0.511453	1.63128	1.60776		2.7656	1.00173	1.96902
	-2.63593	2.13995	2.01682		0.567909	1.61435	1.62129		-2.79713	1.51366	2.00593
	-2.6303	2.13508	2.00926		0.624978	1.59695	1.62744		2.46125	1.90186	1.75495
	-2.62488	2.13072	2.00184		0.681653	1.58491	1.62359		2.81082	0.778423	1.60849
	-2.61972	2.12691	1.99463		0.738214	1.57879	1.61352		-1.77918	2.48794	2.09822
	-2.61487	2.12366	1.98769		0.795386	1.57299	1.60229		2.80228	0.804486	1.56466
	-2.61036	2.12097	1.98108		0.851596	1.56345	1.59317		2.79408	0.855396	1.58515
	-2.60625	2.11884	1.97486		0.902985	1.55175	1.58748		-1.89922	2.44916	2.06206
	-2.60255	2.11725	1.96908		0.947689	1.54076	1.58469		-2.80209	1.51005	2.01139
	-2.59931	2.1162	1.96378		0.98952	1.52769	1.5818		2.77777	0.873408	1.70935
	-2.59652	2.11563	1.959		1.0352	1.50924	1.57648		2.81089	0.797991	1.62298
	-2.5942	2.11552	1.95478		1.08889	1.48955	1.57099		2.81767	0.738744	1.63298
	-2.59233	2.11584	1.95114		1.1502	1.47428	1.57051		2.7794	0.813963	1.61011
	-2.5909	2.11654	1.94809		1.21707	1.46082	1.57935		2.76517	0.880509	1.67592
	-2.58984	2.1176	1.94563		1.28772	1.44188	1.59794		2.80727	0.811492	1.56958
	-2.58912	2.11899	1.94379		1.35838	1.41588	1.62095		2.82696	0.812	1.58771
	-2.58868	2.12067	1.94255		1.42274	1.38775	1.63819		2.77716	0.878696	1.65454
	-2.58844	2.12264	1.9419		1.47716	1.36275	1.64259		2.80559	0.811913	1.63322
	-2.58833	2.12486	1.94183		1.52531	1.34293	1.63644		-2.68898	1.60715	1.99937
	-2.5883	2.12735	1.94233		1.57353	1.33023	1.6277		1.95358	2.21853	2.05055
	-2.58835	2.13016	1.9434		1.62536	1.32748	1.62396		2.78017	0.93594	1.71183
	-2.58844	2.1333	1.94504		1.6824	1.33135	1.62762		2.8019	0.790708	1.58212
	-2.58848	2.1367	1.94714		1.74478	1.33248	1.63699		-2.6979	1.54285	2.15302
	-2.58835	2.14027	1.94962		1.81101	1.32421	1.64915		2.80302	0.815602	1.6582
	-2.58792	2.14392	1.95239		1.87812	1.30682	1.66104		-1.86913	2.51097	1.97906
	-2.58708	2.14759	1.95543		1.9422	1.28436	1.67145		2.81686	0.76846	1.62926
	-2.58579	2.15123	1.95872		2.00036	1.26166	1.68211		-1.87889	2.41311	2.08578
	-2.58403	2.15484	1.96229		2.05294	1.24349	1.69548		-2.64889	1.62687	2.03268
	-2.58185	2.15843	1.96614		2.10363	1.23219	1.71065		2.31264	2.31339	2.21268
	-2.57933	2.16203	1.97031		2.15618	1.22576	1.72465		2.81317	0.831721	1.71653
	-2.57657	2.16566	1.97478		2.21201	1.21952	1.7365		2.8143	0.779187	1.69775
	-2.5737	2.16934	1.97955		2.27073	1.21069	1.74787		2.80155	0.781667	1.61711
	-2.57083	2.17307	1.98456		2.33094	1.20043	1.76057		-2.74542	1.65019	2.11313
	-2.56807	2.17684	1.98977		2.39063	1.19052	1.77515		2.78095	0.890324	1.69011
	-2.56551	2.18062	1.9951		2.44633	1.18165	1.79223		-1.96778	2.44002	1.96264
	-2.56321	2.18437	2.00047		2.49581	1.17409	1.81287		2.83987	0.756873	1.58252
	-2.56124	2.18808	2.0058		2.54096	1.16834	1.83497		2.79253	0.847393	1.7181
	-2.55964	2.1917	2.01101		2.58464	1.16469	1.85346		2.79619	0.788947	1.67143
	-2.55847	2.19525	2.01607		2.62689	1.16298	1.86758		2.74377	1.0149	1.64885
	-2.55775	2.19869	2.0209		2.66589	1.16336	1.88089		2.72922	1.11442	1.98466
	-2.55748	2.20206	2.02549		2.69978	1.16554	1.89388		-2.732	1.49118	2.1479
	-2.55765	2.2053	2.02977		2.72609	1.1679	1.90287		-2.71605	1.50955	2.11053
	-2.55822	2.20842	2.03374		2.7428	1.16888	1.90784		2.08797	-2.23092	2.01376
	-2.5591	2.21132	2.03731		2.75051	1.16938	1.91192		1.89193	2.27931	2.1568
	-2.56018	2.21397	2.04045		2.75216	1.17164	1.91562		2.80448	0.824205	1.68618
	-2.56134	2.21623	2.04307		2.7512	1.1756	1.91712		2.81553	0.7735	1.60786
	-2.56244	2.21806	2.04516		2.75006	1.18002	1.91701		2.80653	0.795652	1.61141
	-2.23959	2.0527	1.84675		2.76924	1.20355	2.03553		1.98925	-2.24157	1.94949
	-2.25216	2.06451	1.87017		2.72731	1.20902	1.99849		-1.91967	2.43504	2.13653
	-2.2334	2.0687	1.88304		2.6656	1.21753	1.95971		1.99375	-2.28442	2.07367
	-2.16109	2.05704	1.86701		2.62171	1.2273	1.96005		-2.51862	2.03496	2.0945
	-2.10733	2.05666	1.85601		2.56543	1.22917	1.95713		-1.89863	2.44412	2.12075
	-2.07199	2.06598	1.8481		2.49838	1.22273	1.95668		-2.03012	2.44437	2.14953
	-2.01861	2.06927	1.82895		2.42114	1.21359	1.94914		2.15454	-2.1439	2.06528
	-1.96025	2.063	1.8021		2.34629	1.21021	1.93258		2.79864	0.992403	1.66002
	-1.90663	2.05211	1.77394		2.28602	1.21781	1.91206		2.76711	0.872302	1.72797
	-1.86106	2.04139	1.7496		2.22481	1.22828	1.88672		2.7807	0.884027	1.74596
	-1.82119	2.03056	1.72843		2.15846	1.23879	1.8635		2.79168	0.922435	1.62738
	-1.78559	2.02057	1.7132		2.09609	1.25181	1.84211		2.05191	-2.21563	2.07519
	-1.75338	2.01207	1.7037		2.03879	1.26888	1.82456		2.7574	0.824861	1.69036
	-1.72054	2.00509	1.69514		1.98685	1.29021	1.81154		2.81322	0.870827	1.6453
	-1.67539	1.99881	1.68166		1.93004	1.30709	1.79572		2.78404	0.920946	1.66773
	-1.58408	1.98949	1.65094		1.85435	1.317	1.7736		2.08143	-2.21903	2.17923
	-1.48056	1.97808	1.62305		1.77973	1.32603	1.7553		2.80818	1.0219	1.67384
	-1.41073	1.96831	1.61631		1.72014	1.3335	1.74247		-1.93273	2.4042	2.13451
	-1.35747	1.96083	1.6139		1.66302	1.338	1.73263		-1.86674	2.5095	2.00035
	-1.29608	1.95212	1.5997		1.59442	1.34333	1.72847		-1.79448	2.40839	2.18626
	-1.22792	1.93901	1.57339		1.51491	1.35918	1.7286		-2.75914	1.51371	2.13577
	-1.15781	1.92486	1.54668		1.44231	1.37988	1.73088		2.79395	0.923178	1.62489
	-1.09209	1.91629	1.53699		1.38925	1.39814	1.73158		2.81142	0.81356	1.82659
	-1.03352	1.91197	1.54305		1.3365	1.41113	1.72425		-2.76702	1.63995	2.06539
	-0.978231	1.9071	1.55151		1.27184	1.42165	1.71493		-1.74906	2.51357	1.80774
	-0.92245	1.90355	1.55633		1.20229	1.43811	1.7067		-1.87609	2.4034	2.05541
	-0.866625	1.89821	1.55228		1.13786	1.46074	1.69446		-2.60658	1.86313	1.9704
	-0.812438	1.8915	1.53861		1.0807	1.48634	1.68416		2.58134	1.9255	1.94495
	-0.759502	1.88942	1.52416		1.02089	1.50806	1.68255		2.73747	0.877855	1.73447
	-0.707357	1.88648	1.51501		0.965114	1.5176	1.68396		-2.70704	1.85366	2.20921
	-0.652095	1.87577	1.51184		0.920189	1.52124	1.68239		2.76067	0.866065	1.72316
	-0.591029	1.85965	1.51399		0.872432	1.52435	1.6809		2.81536	0.873284	1.61427
	-0.534341	1.83901	1.51697		0.808193	1.52646	1.67938		-1.90359	2.44092	2.12691
	-0.482468	1.81218	1.51423		0.732616	1.53584	1.67798		2.76965	0.779758	1.82364
	-0.421141	1.78621	1.50755		0.66491	1.5576	1.684		-1.95078	2.44595	2.08929
	-0.364215	1.76508	1.49756		0.612333	1.58524	1.68538		2.73228	0.874692	1.64692
	-0.32234	1.74805	1.48521		0.565171	1.60847	1.67723		-1.9627	2.44612	2.15439
	-0.280343	1.74022	1.47839		0.512086	1.62345	1.6761		-1.95122	2.3547	2.09195
	-0.238648	1.7417	1.47759		0.451893	1.63002	1.68286		-2.76294	1.80362	1.92437
	-0.198063	1.74755	1.47972		0.391547	1.6361	1.6938		2.75947	0.994589	1.68736
	-0.143699	1.74877	1.48551		0.336184	1.64967	1.69913		1.87369	2.31003	2.16852
	-0.0839265	1.73708	1.49022		0.279358	1.66108	1.69309		2.70191	1.75731	2.14463
	-0.031074	1.71546	1.48914		0.218844	1.67448	1.68245		-1.83639	2.49146	1.92281
	0.0230925	1.69191	1.48597		0.159323	1.69332	1.67343		-1.96125	2.44271	2.16807
	0.0777883	1.67292	1.48452		0.110525	1.70542	1.66845		2.04896	-2.19091	1.97977
	0.129662	1.66353	1.48775		0.0588772	1.71162	1.66802		2.80363	0.920952	1.60132
	0.181324	1.66195	1.49325		0.00122745	1.71525	1.66505		-1.96152	2.41047	2.11673
	0.23498	1.66479	1.49788		-0.0609486	1.71674	1.65975		2.80834	0.957201	1.68967
	0.291778	1.67119	1.50493		-0.116128	1.71958	1.65476		2.79002	0.986382	1.60976
	0.349441	1.67518	1.51055		-0.157718	1.73128	1.65468		2.80549	1.02287	1.59877
	0.408374	1.67296	1.51482		-0.202898	1.75178	1.66068		2.81476	0.886088	1.63923
	0.468397	1.66653	1.52195		-0.262564	1.77166	1.66548		2.81126	0.96017	1.68764
	0.524253	1.65623	1.52851		-0.327649	1.78652	1.66661		-2.79473	1.52784	2.08341
	0.575055	1.64081	1.53206		-0.384909	1.7872	1.65761		2.78895	0.87187	1.69272
	0.624037	1.62046	1.53307		-0.433406	1.78103	1.64493		2.67115	1.68226	2.17134
	0.683696	1.60109	1.53572		-0.47916	1.789	1.64575		-1.87424	2.47607	1.70599
	0.743902	1.59	1.5387		-0.523648	1.81123	1.65778		-2.76239	1.54821	2.01027
	0.784199	1.58566	1.53626		-0.570018	1.84068	1.6746		2.75669	0.919143	1.71614
	0.825626	1.58543	1.53333		-0.62008	1.86052	1.69227		-2.79358	1.5181	2.02956
	0.879042	1.58173	1.53487		-0.675446	1.85126	1.6987		2.76666	0.969554	1.73497
	0.927955	1.56293	1.54022		-0.739555	1.83536	1.68931		2.76446	0.853077	1.66126
	0.976879	1.5378	1.54583		-0.810057	1.83826	1.66836		2.78469	0.995708	1.58822
	1.03147	1.52159	1.5503		-0.862545	1.84577	1.65676		2.81708	0.906202	1.57887
	1.08653	1.5136	1.55155		-0.905862	1.85905	1.65323		2.75547	0.924069	1.68198
	1.13998	1.50463	1.54712		-0.96799	1.88033	1.65444		2.57228	1.67821	2.13816
	1.19067	1.49081	1.54326		-1.02859	1.90139	1.6637		2.77553	0.911318	1.7669
	1.24089	1.47602	1.54831		-1.07084	1.91489	1.68224		-1.8886	2.43181	2.1092
	1.3006	1.46291	1.56335		-1.11146	1.92064	1.69634		2.78071	0.966957	1.61497
	1.35752	1.45105	1.57873		-1.16078	1.92344	1.69556		2.03858	-2.16167	2.07423
	1.40688	1.43871	1.58808		-1.22439	1.93203	1.69303		2.7842	0.876259	1.74184
	1.46015	1.42207	1.59059		-1.28989	1.93797	1.69652		-1.95676	2.4336	2.13627
	1.50952	1.39887	1.587		-1.35071	1.93768	1.70938		-2.14745	2.35288	1.82152
	1.55464	1.37659	1.58619		-1.40499	1.94196	1.72734		2.81083	0.880298	1.65478
	1.60531	1.35975	1.59221		-1.45588	1.95311	1.75019		-2.76947	1.70401	2.10903
	1.66301	1.3469	1.60285		-1.50454	1.96398	1.76978		2.78215	0.999206	1.71831
	1.73219	1.33853	1.61667		-1.55777	1.9787	1.78271		2.71324	0.863804	1.67078
	1.79953	1.32841	1.62648		-1.61602	2.00058	1.80043		-2.7762	1.65501	2.08521
	1.84687	1.31164	1.62976		-1.6741	2.02794	1.82398		2.62365	1.86291	2.18458
	1.88667	1.29261	1.63729		-1.75341	2.04977	1.83805		2.49242	2.04421	2.17214
	1.9399	1.27056	1.65429		-1.84428	2.0543	1.82891		2.59689	1.75563	2.10373
	1.99645	1.25046	1.67724		-1.89678	2.05514	1.81859		2.80812	0.892206	1.62107
	2.04567	1.23865	1.70555		-1.951	2.0721	1.82757		2.76335	0.857106	1.71766
	2.08897	1.23073	1.73032		-2.0048	2.09813	1.85536		2.62885	0.756183	1.61303
	2.12723	1.22542	1.74467		-2.05675	2.12282	1.88878		2.78625	0.908543	1.65543
	2.16661	1.22599	1.75582		-2.09867	2.13159	1.90315		2.64864	1.75469	2.12723
	2.21244	1.22798	1.7676		-2.12515	2.1182	1.88715		2.76543	0.886229	1.73961
	2.26844	1.2269	1.77991		-2.16958	2.10495	1.88071		-1.93532	2.47748	2.192
	2.33165	1.22513	1.79338		-2.26058	2.10519	1.91554		-1.92278	2.44289	2.13211
	2.39082	1.22078	1.80401		-2.31637	2.10817	1.95464		-1.9149	2.50693	1.92651
	2.4445	1.21044	1.81986		-2.36468	2.1228	1.99431		2.79428	0.961438	1.58101
	2.49944	1.20042	1.84726		-2.41347	2.12844	2.02237		2.80386	0.891666	1.57703
	2.55242	1.19471	1.87592		-2.46472	2.12776	2.04374		-1.98658	2.42167	2.16691
	2.60086	1.19022	1.9077		-2.50102	2.13063	2.05493		1.95898	2.32226	2.19255
	2.64368	1.18761	1.94041		-2.51325	2.13062	2.04784		2.74998	0.871548	1.6863
	2.67432	1.18946	1.95609		-2.5259	2.13428	2.03901		2.78476	0.866036	1.73158
	2.69461	1.19307	1.96486		-2.53939	2.13295	2.02617		2.79399	0.846026	1.71228
	2.70879	1.19468	1.97911		-2.54392	2.12291	2.01034		-2.79619	1.89673	2.12911
	2.72316	1.18501	2.00078		-2.55339	2.123	2.01446		2.78743	0.997111	1.6938
	2.74279	1.16978	2.02413		-2.56432	2.12357	2.02712		2.59789	1.79187	2.06331
	2.76114	1.1657	2.03492		-2.56142	2.11393	2.01243		2.78275	0.868857	1.74106
	2.7675	1.17574	2.06684		-2.55281	2.05057	2.01183		2.76919	0.889573	1.68838
	2.76757	1.17757	2.06776		-2.54903	2.08644	2.01863		2.75142	0.847801	1.73466
	2.76738	1.17931	2.069		-2.53607	2.13537	2.03033		2.74818	0.901164	1.75192
	2.76701	1.18086	2.07056		-2.52089	2.16645	2.04073		2.77585	0.878494	1.71947
	2.76651	1.18209	2.07239		-2.49716	2.18779	2.04082		2.8203	0.950922	1.67245
	2.76596	1.18284	2.07444		-2.4599	2.20335	2.02863		2.82061	0.891403	1.60818
	2.76542	1.18297	2.07662		-2.40726	2.20921	2.00455		-2.61876	1.68002	2.13565
	2.76494	1.18237	2.07887		-2.34509	2.19998	1.97288		2.76858	0.856093	1.64686
	2.76457	1.181	2.08108		-2.28006	2.17238	1.93685		2.79771	0.921022	1.69276
	2.76434	1.1789	2.08316		-2.21129	2.13227	1.89655		-1.9109	2.46711	2.1242
	2.76427	1.17618	2.08501		-2.1393	2.09259	1.86002		2.78253	0.900983	1.72732
	2.76436	1.17301	2.08655		-2.06204	2.06522	1.83428		2.78139	0.877233	1.66655
	2.76459	1.16963	2.08772		-1.97896	2.05358	1.8143		2.80039	0.926322	1.5946
	2.76493	1.16629	2.08845		-1.89935	2.05059	1.79504		2.78644	0.96801	1.6128
	2.76535	1.16324	2.08874		-1.83096	2.04761	1.77688		-2.70607	1.69178	2.18623
	2.76579	1.16068	2.08857		-1.76982	2.04081	1.7571		-1.81601	2.35532	2.02636
	2.76621	1.15874	2.08797		-1.70837	2.02881	1.73415		-2.73209	1.8059	2.13069
	2.76655	1.15749	2.08697		-1.64281	2.01233	1.71445		2.79985	0.892873	1.70139
	2.7668	1.15692	2.08564		-1.57123	1.99584	1.70178		2.7842	0.980841	1.62202
	2.7669	1.15694	2.08404		-1.49684	1.98342	1.69239		2.81129	0.841843	1.63207
	2.76685	1.15743	2.08227		-1.42635	1.97335	1.68427		-1.94655	2.42648	2.12106
	2.76663	1.15822	2.08041		-1.3591	1.96278	1.67664		-2.77214	1.82382	2.11766
	2.76622	1.15915	2.07857		-1.29158	1.95025	1.66463		-1.9386	2.43208	2.05924
	2.76562	1.1601	2.07681		-1.22604	1.93666	1.64796		-2.6485	1.75137	2.11685
	2.76483	1.16096	2.07522		-1.16518	1.92651	1.63419		2.08371	-2.27277	2.14948
	2.76387	1.1617	2.07385		-1.11008	1.92106	1.62668		-2.67205	1.79022	2.16536
	2.76276	1.1623	2.07274		-1.05282	1.91308	1.62422		-2.75599	1.74199	2.0912
	2.76155	1.1628	2.07186		-0.987975	1.902	1.62659		-2.65784	1.74569	2.16655
	2.76028	1.16325	2.07118		-0.928328	1.89289	1.63099		2.76593	0.741314	1.60902
	2.759	1.16367	2.0706		-0.868593	1.88447	1.6317		2.73835	0.87897	1.68027
	2.75775	1.16411	2.07		-0.799372	1.87804	1.62587		1.61219	2.48497	1.95286
	2.75656	1.16456	2.06927		-0.743189	1.87479	1.61803		2.72295	0.906127	1.67326
	2.75546	1.16499	2.06827		-0.694833	1.87184	1.61301		2.77176	0.894216	1.70928
	2.75447	1.16534	2.0669		-0.625715	1.86447	1.60983		2.47765	-1.88118	2.14659
	2.7536	1.16554	2.06512		-0.550712	1.84875	1.60517		-2.65697	1.72893	2.19409
	2.75286	1.1655	2.06289		-0.488217	1.82804	1.5959		-2.6969	1.76685	2.18496
	2.75224	1.16513	2.06024		-0.426328	1.80591	1.58084		-2.74377	1.85482	2.02842
	2.75176	1.16439	2.05724		-0.36922	1.78455	1.56612		2.78179	0.8504	1.69523
	2.7514	1.16326	2.05399		-0.318139	1.77098	1.55794		2.80128	0.969478	1.63148
	2.75118	1.16178	2.05062		-0.268828	1.76605	1.55452		1.93225	-2.21218	2.1385
	2.75107	1.16001	2.04728		-0.213183	1.75868	1.55032		2.79496	0.934948	1.70452
	2.75106	1.15805	2.04409		-0.149269	1.74201	1.54522		2.7791	0.929861	1.66877
	2.75111	1.15604	2.04117		-0.0810654	1.71959	1.54312		2.78648	0.829654	1.73756
	2.75116	1.15407	2.03858		-0.0145064	1.69644	1.54638		-2.62327	1.69788	2.16359
	2.75114	1.15228	2.03634		0.0470352	1.67825	1.55413		-1.90782	2.50375	1.89023
	2.751	1.15073	2.03446		0.105348	1.66952	1.55944		2.78969	0.878247	1.5808
	2.75096	1.14955	2.03317		0.163705	1.66935	1.55847		2.68215	0.866306	1.64404
	2.75114	1.14878	2.03257		0.224703	1.67295	1.55866		2.77797	0.815195	1.75751
	2.75111	1.14829	2.0323		0.288011	1.67482	1.56535		-2.73465	1.74746	2.1764
	2.75012	1.14783	2.03166		0.351153	1.67253	1.57952		2.80194	0.847256	1.78451
	2.74743	1.14716	2.02996		0.413872	1.66671	1.59997		2.77712	0.88382	1.70518
	2.74262	1.14611	2.02675		0.477588	1.66008	1.61785		2.76467	0.85099	1.70967
	2.73567	1.1446	2.02189		0.540648	1.6545	1.6254		2.67121	0.856859	1.72822
	2.72693	1.14267	2.01557		0.60084	1.64511	1.62186		2.79539	0.863808	1.76742
	2.71695	1.14042	2.00816		0.654934	1.6249	1.61009		2.79146	0.930822	1.64604
	2.70636	1.138	2.00012		0.702212	1.5961	1.5963		-1.96115	2.4483	2.1568
	2.69578	1.13556	1.99193		0.749911	1.57046	1.58468		-2.72848	1.84927	2.17237
	2.68571	1.13325	1.984		0.803732	1.55481	1.57572		2.75913	0.85282	1.66656
	2.67658	1.13122	1.9767		0.863642	1.54489	1.57196		2.52984	-1.79816	2.08986
	2.66884	1.12958	1.97044		0.926622	1.53393	1.57324		2.75697	0.877806	1.71195
	2.66289	1.12845	1.96557		0.987858	1.51941	1.5744		-1.98368	2.40047	2.15574
	2.65903	1.12792	1.96239		1.04775	1.49985	1.57637		2.77557	0.900491	1.6236
	2.65736	1.12797	1.96095		1.10683	1.47925	1.58152		-2.64901	1.72167	2.16535
	2.65765	1.12852	1.96106		1.16389	1.46606	1.58694		-2.67659	1.66941	2.14444
	2.65932	1.1294	1.9622		1.22274	1.45989	1.59585		-2.64284	1.71825	2.17344
	2.6616	1.13039	1.96369		1.28191	1.45359	1.61178		1.82628	-2.25618	2.02314
	2.66377	1.13131	1.96488		1.33851	1.44152	1.63054		2.82518	0.869178	1.75058
	2.66546	1.13206	1.96546		1.39387	1.4241	1.6458		-2.70137	1.67863	2.16236
	2.66687	1.1327	1.96559		1.45019	1.40454	1.65343		-2.57511	1.65833	2.15411
	2.66839	1.13331	1.96566		1.50851	1.38544	1.65584		2.78834	0.907277	1.69901
	2.67009	1.1339	1.96576		1.56966	1.36909	1.65903		2.6995	0.934567	1.58793
	2.67192	1.13449	1.96591		1.63213	1.35745	1.66626		-2.71166	1.71181	2.07454
	2.67387	1.13505	1.96614		1.68974	1.35008	1.67716		2.76912	0.777476	1.73256
	2.67588	1.13558	1.96645		1.74837	1.34242	1.68871		-2.70113	1.89357	2.13048
	2.67791	1.13609	1.96686		1.80934	1.3311	1.6964		-2.61113	1.82886	2.13941
	2.67992	1.13657	1.96734		1.85788	1.31854	1.6999		-2.72231	1.82388	2.11229
	2.6819	1.13702	1.96789		1.89849	1.30488	1.70388		-2.75332	1.59064	2.13122
	2.68383	1.13744	1.96849		1.94062	1.28991	1.71105		2.77258	0.936587	1.70352
	2.68573	1.13783	1.96909		1.99288	1.27663	1.72055		2.80184	0.99505	1.66844
	2.6876	1.13818	1.96968		2.06061	1.26718	1.73185		2.04201	-2.25778	2.1564
	2.68943	1.1385	1.9702		2.11563	1.25902	1.7473		2.78807	0.94895	1.67162
	2.69121	1.13878	1.97065		2.15247	1.24736	1.76579		-2.73541	1.8128	2.08223
	2.69296	1.13903	1.97101		2.19595	1.23806	1.78335		2.76664	0.867426	1.58003
	2.69466	1.13923	1.97129		2.24721	1.23508	1.79944		2.77862	0.90426	1.72341
	2.6963	1.13938	1.9715		2.29832	1.23295	1.81515		2.6858	0.891401	1.62033
	2.69789	1.13947	1.97164		2.34611	1.22841	1.83347		2.75127	0.888893	1.68416
	2.69945	1.13951	1.97174		2.39747	1.21977	1.8609		2.73386	0.909017	1.61081
	2.70097	1.13949	1.97181		2.4594	1.20687	1.89954		2.81158	0.958822	1.6341
	2.70246	1.13944	1.97184		2.53199	1.1953	1.93972		-2.67983	1.7665	2.157
	2.70391	1.13938	1.97185		2.60514	1.19123	1.97073		2.80927	0.94603	1.59816
	2.70528	1.13936	1.9718		2.66312	1.19304	1.9911		-2.67882	1.71441	2.19093
	2.70655	1.13947	1.97168		2.69946	1.19735	2.00449		2.8021	0.93726	1.61547
	2.70771	1.13976	1.97146		2.71909	1.20325	2.01481		-1.93474	2.43924	2.10597
	2.7088	1.14032	1.97111		2.72838	1.20749	2.02487		-1.91251	2.44512	2.15131
	2.70988	1.14115	1.97063		2.73648	1.20674	2.03561		2.76422	0.873742	1.65869
	2.71104	1.14223	1.97		2.74778	1.2024	2.04516		-2.56798	1.74145	2.11446
	2.71237	1.14352	1.96923		2.75746	1.1956	2.05352		-2.7065	1.79218	2.09315
	2.71392	1.14493	1.96834		2.76051	1.18584	2.06016		2.77968	0.839699	1.71195
	2.71575	1.14637	1.96733		2.76099	1.1767	2.05488		2.75318	0.915284	1.667
	2.71788	1.14777	1.96623		2.76425	1.16831	2.03684		2.78491	0.863287	1.70967
	-2.70601	2.18084	2.17405		-2.56827	2.14118	2.00969		2.75785	0.867209	1.62599
	-2.70118	2.18003	2.17209		-2.55027	2.16089	2.01238		1.9458	-2.19217	2.09861
	-2.69612	2.17917	2.16979		-2.50843	2.1918	2.02594		2.80324	0.906642	1.60052
	-2.69084	2.17825	2.16714		-2.46066	2.20033	2.02288		-2.70412	1.75206	2.18246
	-2.68538	2.17725	2.16415		-2.41364	2.18666	2.00168		2.71825	0.836972	1.64365
	-2.67979	2.17618	2.16083		-2.35653	2.17096	1.98128		2.01182	-2.25457	2.07529
	-2.6741	2.17501	2.15721		-2.28732	2.15192	1.95761		2.81046	0.87421	1.68776
	-2.66836	2.17377	2.15333		-2.19605	2.11906	1.91322		-1.95086	2.41211	2.14883
	-2.66261	2.17245	2.14925		-2.10333	2.08523	1.86138		2.69954	0.849581	1.62393
	-2.65692	2.17106	2.14503		-2.03195	2.06869	1.82794		-2.66919	1.69225	2.17092
	-2.65133	2.16962	2.14072		-1.97678	2.06758	1.81327		2.80996	0.93852	1.58507
	-2.6459	2.16815	2.13641		-1.91991	2.06611	1.79835		2.02441	-2.20272	2.10431
	-2.64069	2.16668	2.13217		-1.86742	2.06517	1.78592		2.81456	0.806363	1.64689
	-2.63575	2.16522	2.12806		-1.82116	2.0606	1.77389		2.02449	-2.27226	2.05593
	-2.63112	2.16381	2.12415		-1.77914	2.04985	1.75951		2.35736	-1.98205	2.05287
	-2.62685	2.16248	2.12052		-1.73898	2.04034	1.74453		2.82391	0.834684	1.66081
	-2.62298	2.16125	2.11721		-1.6902	2.03551	1.73122		2.80905	0.870696	1.64263
	-2.61954	2.16017	2.11428		-1.60273	2.02398	1.71651		2.74635	0.840423	1.67333
	-2.61654	2.15924	2.11177		-1.5023	2.00405	1.69878		2.79464	0.916154	1.66861
	-2.614	2.1585	2.10971		-1.42526	1.98129	1.68083		-2.71968	1.72734	2.12253
	-2.61192	2.15797	2.1081		-1.36508	1.95758	1.66454		-2.68545	1.70896	2.15225
	-2.61029	2.15764	2.10696		-1.30246	1.93547	1.64727		2.81564	0.89421	1.66514
	-2.60911	2.15755	2.10627		-1.24176	1.92142	1.63146		-2.6687	1.73215	2.12521
	-2.60835	2.15767	2.10601		-1.17915	1.91358	1.61967		-2.77928	1.6894	2.11061
	-2.608	2.15803	2.10616		-1.11728	1.91093	1.61217		-2.75108	1.86468	2.11021
	-2.60801	2.15862	2.10666		-1.06138	1.91144	1.61082		2.75733	0.882785	1.70768
	-2.60837	2.15943	2.10748		-1.00933	1.90866	1.61161		-2.66609	1.7774	2.11713
	-2.60903	2.16046	2.10855		-0.958682	1.90101	1.60667		2.80367	0.926958	1.64445
	-2.60996	2.1617	2.10982		-0.909523	1.88939	1.59929		2.11777	-2.18704	2.16733
	-2.61111	2.16314	2.11123		-0.851845	1.87296	1.59691		2.78759	0.880299	1.64615
	-2.61242	2.16477	2.11272		-0.787253	1.85603	1.59927		-2.69583	1.76012	2.16003
	-2.61386	2.16658	2.11421		-0.708199	1.84157	1.60354		2.81855	0.872879	1.59572
	-2.61536	2.16854	2.11565		-0.602523	1.82557	1.60554		2.78606	0.817416	1.77436
	-2.61685	2.17063	2.11697		-0.508237	1.80964	1.60155		2.79074	0.882166	1.70611
	-2.6183	2.17283	2.11812		-0.458014	1.7972	1.59358		2.78986	0.916512	1.61384
	-2.61962	2.17511	2.11903		-0.427283	1.78515	1.5851		2.02445	-2.22404	2.08051
	-2.62075	2.17744	2.11964		-0.388433	1.77453	1.57669		2.74283	0.835799	1.62105
	-2.62164	2.17979	2.11991		-0.339183	1.76938	1.5707		2.75038	0.867325	1.6782
	-2.62221	2.18212	2.11978		-0.282041	1.76614	1.57062		2.05009	-2.21867	2.06709
	-2.62241	2.18439	2.11921		-0.227392	1.76348	1.57655		2.07145	-2.2662	2.13498
	-2.62217	2.18657	2.11814		-0.181851	1.76122	1.58412		-2.7159	1.84181	2.18921
	-2.62144	2.18861	2.11654		-0.14576	1.75565	1.5862		2.79803	0.895748	1.60806
	-2.62016	2.19048	2.11437		-0.113992	1.74504	1.58026		2.79664	0.843156	1.72481
	-2.61828	2.19212	2.11159		-0.0741169	1.73531	1.5728		2.82144	0.849509	1.6393
	-2.61576	2.1935	2.10818		-0.0249965	1.72843	1.56808		-1.97854	2.44002	1.87266
	-2.61258	2.19457	2.10413		0.0218331	1.71909	1.566		-1.84827	2.49301	1.79012
	-2.60872	2.19532	2.09945		0.0588981	1.70753	1.56732		2.81641	0.883245	1.63165
	-2.60418	2.1957	2.09414		0.0897845	1.69716	1.57153		-2.73281	1.85206	2.15932
	-2.59898	2.19571	2.08823		0.126473	1.68799	1.57729		-2.73261	1.79381	2.14202
	-2.59315	2.19532	2.08175		0.178834	1.67895	1.58552		2.80216	0.803762	1.68102
	-2.58675	2.19456	2.07477		0.241803	1.66826	1.59323		2.80562	0.88989	1.59277
	-2.57985	2.19341	2.06733		0.301442	1.65438	1.59181		2.78586	0.871615	1.69657
	-2.57253	2.19191	2.05951		0.349375	1.63711	1.58248		2.81631	0.821914	1.65643
	-2.5649	2.19006	2.05137		0.387966	1.61967	1.57517		2.15169	-2.21386	2.17915
	-2.55705	2.18789	2.04301		0.426713	1.60515	1.57269		2.02764	-2.27845	2.07503
	-2.5491	2.18543	2.03451		0.475931	1.59362	1.57339		1.85079	-2.22562	1.94447
	-2.54115	2.1827	2.02594		0.534077	1.5858	1.578		2.77329	0.900621	1.67603
	-2.53331	2.17973	2.0174		0.589055	1.57987	1.58411		-1.95821	2.41215	2.07603
	-2.52568	2.17655	2.00895		0.63593	1.57391	1.58636		2.7971	0.921065	1.62426
	-2.51835	2.17316	2.00067		0.71822	1.56282	1.58357		2.03128	-2.27111	2.09294
	-2.51141	2.16961	1.99261		0.824565	1.54649	1.58108		-2.73083	1.79258	2.1638
	-2.50495	2.16589	1.98485		0.911791	1.53126	1.5806		-2.62521	1.73838	2.15503
	-2.49899	2.16203	1.97742		0.968269	1.52108	1.58281		2.77885	0.870769	1.67102
	-2.49361	2.15804	1.97035		1.02606	1.5135	1.58552		2.80406	0.997254	1.67379
	-2.48883	2.15394	1.96369		1.07625	1.50551	1.58623		-1.87043	2.41969	2.07323
	-2.48466	2.14975	1.95745		1.12459	1.49346	1.58618		2.7958	0.926365	1.6285
	-2.48111	2.14547	1.95166		1.17772	1.47694	1.59186		-2.31942	1.81366	0.433826
	-2.47819	2.14112	1.94633		1.23498	1.45568	1.60491		-2.68976	1.75046	2.10946
	-2.47586	2.13672	1.94146		1.29235	1.43223	1.62155		2.80025	0.946076	1.64044
	-2.47412	2.13229	1.93707		1.34856	1.4114	1.64013		2.79709	0.880333	1.71095
	-2.47293	2.12784	1.93314		1.40585	1.39786	1.65848		-2.77661	1.80587	2.11891
	-2.47226	2.1234	1.92968		1.46482	1.39017	1.67256		-2.74486	1.81515	2.18395
	-2.47206	2.11897	1.92665		1.52472	1.38328	1.67943		-2.71338	1.77551	2.13287
	-2.47229	2.11458	1.92403		1.58271	1.37563	1.67879		2.77907	0.860368	1.71541
	-2.47289	2.11024	1.92178		1.63747	1.36736	1.6753		2.80883	0.900519	1.61033
	-2.47381	2.10596	1.91986		1.69138	1.35708	1.67411		2.79707	0.929806	1.61421
	-2.47499	2.10176	1.91823		1.75149	1.34209	1.6789		2.80045	0.881543	1.70914
	-2.47634	2.09764	1.91682		1.82492	1.3245	1.69339		2.7944	0.776934	1.58533
	-2.47782	2.09363	1.91559		1.90361	1.30814	1.7176		2.75486	0.910136	1.69125
	-2.47933	2.08972	1.91449		1.97447	1.29134	1.74266		2.08206	-2.23568	2.0885
	-2.48081	2.08594	1.91347		2.03141	1.27445	1.75818		-2.65023	1.6762	2.16101
	-2.48219	2.08227	1.91247		2.07514	1.26095	1.76712		2.80747	0.886739	1.65117
	-2.48338	2.07874	1.91144		2.11664	1.25209	1.77881		2.77874	0.870901	1.72385
	-2.48432	2.07534	1.91035		2.16585	1.24583	1.79579		2.78448	0.860726	1.69937
	-2.48494	2.07207	1.90914		2.22027	1.23731	1.81856		2.79663	0.961715	1.67519
	-2.48525	2.06889	1.90785		2.27517	1.22649	1.84633		2.74107	0.893617	1.66119
	-2.48523	2.06579	1.90646		2.33296	1.21744	1.87433		2.73245	0.820712	1.67666
	-2.48483	2.06278	1.90498		2.39338	1.21167	1.89862		2.80258	0.915637	1.62319
	-2.48396	2.05995	1.90333		2.45386	1.2106	1.91989		2.80832	0.962831	1.59803
	-2.48252	2.05742	1.90147		2.51324	1.21454	1.93698		-2.65342	1.67682	2.1481
	-2.48043	2.05529	1.89933		2.56515	1.21653	1.94855		2.77202	0.858227	1.6488
	-2.47765	2.05368	1.8969		2.6056	1.21161	1.95827		-2.60627	1.83159	2.10681
	-2.47418	2.05264	1.89417		2.63673	1.20573	1.96733		2.79222	0.845663	1.73595
	-2.47009	2.05223	1.89121		2.6622	1.20301	1.97977		2.71167	0.931128	1.63418
	-2.46547	2.05243	1.88809		2.68226	1.19997	1.99856		2.80375	0.965514	1.68136
	-2.46046	2.05321	1.88491		2.6955	1.19387	2.01533		2.74393	0.828161	1.63876
	-2.45523	2.05454	1.88181		2.70712	1.18553	2.02509		2.81088	0.898916	1.6054
	-2.44994	2.05633	1.87889		2.71992	1.17495	2.03372		-2.64519	1.68856	2.12865
	-2.44477	2.05852	1.87634		2.7337	1.17284	2.014		-2.64369	1.69482	2.13057
	-2.43988	2.06102	1.87426		2.74722	1.1759	1.98576		2.03191	-2.15068	1.92738
	2.75015	1.17686	2.04103		-2.57872	2.14466	2.08706		-2.68247	1.66887	2.12646
	2.74549	1.18336	2.04177		-2.56893	2.15828	2.07905		-2.74278	1.83164	2.14131
	2.72197	1.19072	2.04218		-2.50994	2.16393	2.03761		2.80651	0.892301	1.62339
	2.67949	1.20454	2.03399		-2.42795	2.15503	1.98697		2.7955	0.753488	1.77558
	2.62716	1.21915	2.01366		-2.38122	2.15181	1.96769		-2.69631	1.74781	2.12387
	2.57456	1.23032	1.98623		-2.35696	2.15381	1.96521		2.80461	0.861095	1.59405
	2.5213	1.23887	1.9648		-2.28949	2.14362	1.94017		-2.77633	1.74629	2.09648
	2.46169	1.24326	1.95007		-2.18941	2.12262	1.89704		-2.64181	1.80181	2.17946
	2.3919	1.24598	1.93704		-2.10902	2.1025	1.86033		-1.91097	2.43977	2.14339
	2.31564	1.24977	1.92492		-2.0235	2.07709	1.81585		2.75845	0.801171	1.6593
	2.24079	1.25165	1.90943		-1.94184	2.05601	1.77634		-1.94385	2.46193	2.13162
	2.17761	1.25473	1.88873		-1.87213	2.04391	1.75286		-2.6951	1.69229	2.16375
	2.1311	1.26388	1.86562		-1.81452	2.03759	1.74261		2.75653	0.802753	1.65811
	2.09291	1.27491	1.84138		-1.76159	2.03178	1.73761		2.74066	0.825329	1.5974
	2.05186	1.28458	1.82015		-1.70606	2.02315	1.73552		2.78741	0.87703	1.70721
	1.99815	1.29375	1.80494		-1.64607	2.01213	1.73523		2.69503	0.851682	1.61735
	1.93292	1.30282	1.79289		-1.58171	2.00075	1.73282		-2.61203	1.6359	1.95131
	1.8669	1.31469	1.78125		-1.51479	1.98978	1.72532		2.80549	0.884457	1.6275
	1.80186	1.3286	1.77032		-1.44943	1.9787	1.71234		2.79815	0.887584	1.66894
	1.73337	1.34066	1.76327		-1.38688	1.96584	1.69382		-2.78245	1.61872	2.15999
	1.66255	1.35148	1.76435		-1.32568	1.95034	1.67276		2.79067	0.921648	1.56127
	1.59386	1.36107	1.76931		-1.26385	1.9333	1.65481		-2.6548	1.69283	2.17552
	1.53088	1.37146	1.76886		-1.19872	1.91717	1.64287		2.6675	0.838512	1.60887
	1.4744	1.38821	1.76289		-1.13043	1.90492	1.63508		-2.71941	1.65626	2.02222
	1.41736	1.40859	1.75667		-1.06131	1.89402	1.62717		2.80891	0.91848	1.55954
	1.35547	1.42753	1.75095		-0.992876	1.87808	1.61787		1.91211	-2.18056	2.03645
	1.29795	1.4432	1.74461		-0.923603	1.85946	1.60828		1.94102	-2.22434	2.0416
	1.2486	1.4539	1.73621		-0.852635	1.84538	1.59857		2.79701	0.912986	1.61792
	1.20061	1.46542	1.72466		-0.786065	1.83735	1.58976		2.81473	0.872979	1.5624
	1.14545	1.48287	1.71495		-0.727775	1.83422	1.58326		2.80362	0.894898	1.62109
	1.07878	1.50292	1.71349		-0.674936	1.83561	1.58018		2.77	0.910687	1.67143
	1.00909	1.52151	1.71762		-0.625905	1.8391	1.58179		-2.64115	1.7506	2.16716
	0.947594	1.53659	1.72229		-0.577326	1.83772	1.58777		2.78324	0.953885	1.63556
	0.893879	1.54949	1.72847		-0.523248	1.82766	1.59462		2.78823	0.734064	1.7953
	0.837998	1.56551	1.73568		-0.458392	1.81021	1.59597		-2.65845	1.69128	2.16782
	0.773614	1.58167	1.73896		-0.390865	1.78657	1.59037		2.72564	0.833692	1.64332
	0.702639	1.5878	1.73383		-0.339009	1.76575	1.58424		2.76582	0.938923	1.63164
	0.628721	1.58775	1.72072		-0.302581	1.75599	1.58103		-2.68348	1.70222	2.15238
	0.558004	1.5908	1.70527		-0.258227	1.74757	1.57493		-2.68455	1.64409	2.14449
	0.493156	1.59985	1.69685		-0.200393	1.73608	1.56662		-2.73273	1.61044	2.14103
	0.430771	1.61745	1.703		-0.135931	1.72557	1.56239		-2.67475	1.76665	2.16697
	0.367854	1.63895	1.71664		-0.0718085	1.71687	1.56461		2.73688	0.850633	1.64631
	0.302747	1.65534	1.72446		-0.0117671	1.70684	1.56819		1.94232	-2.23512	2.07969
	0.237521	1.66579	1.72209		0.0379621	1.69759	1.57035		-2.71497	1.79149	2.14022
	0.176361	1.67347	1.71561		0.08552	1.69145	1.57137		2.78145	0.796631	1.63504
	0.122998	1.68128	1.71281		0.159467	1.68611	1.57694		2.77105	0.839609	1.70512
	0.0740306	1.6938	1.71364		0.245199	1.68042	1.58527		-2.65676	1.62651	2.09666
	0.0209078	1.71045	1.71596		0.314457	1.6758	1.59142		2.81003	0.921572	1.57125
	-0.039951	1.72756	1.71961		0.364183	1.67014	1.59407		2.78773	0.888321	1.65754
	-0.104907	1.74567	1.72358		0.408981	1.66286	1.598		2.79675	0.897614	1.59194
	-0.164723	1.75796	1.72284		0.450367	1.65746	1.60172		2.79725	0.901342	1.64748
	-0.212089	1.75892	1.71425		0.497342	1.65124	1.60336		2.71837	0.815264	1.62253
	-0.252347	1.76018	1.70409		0.551471	1.64236	1.60571		-2.69451	1.68147	2.1593
	-0.301249	1.7669	1.69899		0.606516	1.63427	1.61176		2.78141	0.893293	1.55903
	-0.362249	1.77511	1.70392		0.66224	1.6218	1.61622		2.79769	0.90664	1.63198
	-0.427	1.78654	1.71786		0.73546	1.59277	1.61034		2.79354	0.917403	1.69459
	-0.488591	1.79641	1.73042		0.811913	1.55811	1.59838		2.79559	0.90105	1.69223
	-0.541869	1.79924	1.73398		0.874769	1.53244	1.58826		2.82289	0.852118	1.60515
	-0.592176	1.80303	1.73029		0.933111	1.5154	1.58115		2.5289	-1.88599	2.08033
	-0.646315	1.81276	1.72556		0.998554	1.50297	1.57853		2.73915	0.853801	1.61878
	-0.703161	1.82096	1.72387		1.06118	1.49752	1.58236		2.63668	0.892998	1.59449
	-0.759598	1.82689	1.72947		1.11637	1.4945	1.58879		2.79068	0.910511	1.70331
	-0.813974	1.83718	1.74232		1.16778	1.48664	1.59658		2.75133	0.83387	1.65866
	-0.870652	1.85207	1.75577		1.22232	1.47125	1.60605		-2.70661	1.65877	2.14831
	-0.932283	1.8679	1.76049		1.28295	1.45097	1.61691		2.78928	0.824404	1.7492
	-0.994856	1.88248	1.75521		1.34784	1.42818	1.63021		2.19002	-2.16145	1.99144
	-1.05259	1.89508	1.75367		1.40988	1.40585	1.64495		2.76515	0.911214	1.68994
	-1.10348	1.90629	1.76514		1.46265	1.38992	1.65844		2.12455	-2.16961	1.61888
	-1.15305	1.91895	1.78469		1.50899	1.38205	1.67032		2.45013	-1.97594	2.09567
	-1.20915	1.93126	1.80159		1.55867	1.3765	1.68131		2.80409	0.762139	1.55565
	-1.27121	1.93808	1.80866		1.61903	1.36948	1.69124		-2.76005	1.71996	2.20193
	-1.33082	1.94318	1.8078		1.68765	1.36017	1.69969		-2.67684	1.67814	2.19523
	-1.38444	1.95385	1.80981		1.75417	1.34718	1.70468		2.79669	0.865427	1.70731
	-1.43822	1.96787	1.82332		1.81005	1.33038	1.70471		2.77522	0.88717	1.69392
	-1.50146	1.98174	1.84237		1.85814	1.31284	1.70599		1.97015	-2.2711	2.05401
	-1.57525	1.99957	1.85556		1.90886	1.29724	1.71643		2.7853	0.775033	1.65317
	-1.64714	2.01965	1.86063		1.9675	1.2835	1.7334		1.87955	-2.24178	1.79935
	-1.70377	2.03532	1.86075		2.03254	1.27255	1.74945		-1.88896	2.49882	1.91364
	-1.74514	2.04891	1.86171		2.09662	1.2664	1.76403		2.72848	0.671707	1.5518
	-1.78959	2.06218	1.8734		2.14344	1.26397	1.77561		2.82345	0.834791	1.57545
	-1.85914	2.07058	1.90066		2.17359	1.26292	1.78306		2.80823	0.858932	1.68972
	-1.94762	2.07635	1.93122		2.20787	1.26129	1.79303		2.79122	0.826455	1.78509
	-2.02479	2.08567	1.95193		2.24863	1.25645	1.80761		-2.78884	1.72839	2.15768
	-2.06834	2.09524	1.96143		2.28126	1.24921	1.81888		2.73324	0.849249	1.63808
	-2.08682	2.09997	1.9579		2.3111	1.24143	1.82601		2.09683	-2.06647	1.96126
	-2.11612	2.10446	1.94933		2.35455	1.23447	1.83995		-2.72374	1.69936	2.16074
	-2.1795	2.113	1.95324		2.41241	1.23046	1.86896		2.02277	-2.24161	1.72912
	-2.26433	2.12543	1.97283		2.46572	1.22934	1.90244		2.76283	0.845643	1.70482
	-2.34053	2.14371	1.99949		2.50908	1.22564	1.92939		-2.60106	1.70931	2.11296
	-2.38192	2.1639	2.01946		2.55109	1.21682	1.95331		2.76634	0.910523	1.63599
	-2.39113	2.17136	2.02292		2.59199	1.20557	1.97506		2.7982	0.861675	1.68811
	-2.4017	2.1547	2.01583		2.63388	1.19461	1.99001		2.7987	0.942216	1.63794
	-2.43047	2.11822	2.00806		2.67772	1.18504	1.99819		-2.74032	1.70408	2.19366
	-2.46374	2.08039	1.9982		2.71757	1.17755	2.0048		2.75697	0.866748	1.72493
	-2.48539	2.05948	1.98927		2.74484	1.17039	2.01118		2.7818	0.870121	1.73475
	-2.48606	2.05853	1.99014		2.75712	1.16055	2.01928		2.79859	0.927477	1.59486
	-2.48848	2.07558	2.00168		2.76178	1.15507	2.03509		2.77398	0.84107	1.73579
	-2.5066	2.09118	2.00821		2.76604	1.15965	2.05415		2.73461	0.871823	1.64204
	-2.51739	2.09313	2.00739		2.76822	1.16483	2.06372		2.7827	0.881749	1.68235
	-2.53616	2.1074	2.02914		2.76787	1.16304	2.06425		2.72919	0.874826	1.67423
	2.7576	1.18035	1.80794		-2.56231	2.12407	1.98789		2.78166	0.88909	1.73166
	2.7488	1.18124	1.81498		-2.55834	2.12721	1.9836		2.81182	0.92563	1.61354
	2.68002	1.18974	1.80747		-2.51482	2.14007	1.94688		2.81389	0.86553	1.59216
	2.57983	1.20615	1.79079		-2.44697	2.1598	1.89046		-1.99533	2.43863	2.14638
	2.50275	1.22278	1.78224		-2.38497	2.17357	1.84208		2.76306	0.875659	1.58215
	2.44265	1.23476	1.77998		-2.34455	2.17292	1.81821		-2.59698	1.69204	2.16005
	2.37947	1.24211	1.77497		-2.30226	2.16647	1.7981		2.79946	0.916797	1.6263
	2.32684	1.24918	1.76764		-2.25239	2.15954	1.77625		-1.91977	2.43223	2.14867
	2.28084	1.25499	1.75635		-2.19599	2.14835	1.75137		2.78959	0.89571	1.7018
	2.23081	1.25752	1.73688		-2.13159	2.13116	1.72077		2.80605	0.945297	1.655
	2.17147	1.26189	1.71157		-2.06255	2.11062	1.68866		-2.67865	1.62778	2.14781
	2.1029	1.26966	1.69061		-1.99395	2.09042	1.66144		2.7944	0.878078	1.71133
	2.02838	1.27653	1.67801		-1.92749	2.07053	1.6411		2.80259	0.835031	1.70761
	1.95663	1.28549	1.66964		-1.86188	2.04939	1.62581		2.70965	0.778642	1.72555
	1.89763	1.30072	1.66218		-1.79607	2.02768	1.61467		2.8183	0.881382	1.58088
	1.85381	1.31761	1.65352		-1.73121	2.00848	1.60805		2.78728	0.898495	1.64037
	1.81871	1.33299	1.6431		-1.66863	1.99394	1.6032		-2.65075	1.63404	2.14138
	1.7777	1.34939	1.63444		-1.60804	1.98492	1.59384		2.78347	0.898476	1.62518
	1.71835	1.36579	1.62804		-1.54825	1.9812	1.57586		-2.7868	1.69803	2.11129
	1.64713	1.37494	1.62011		-1.4869	1.98049	1.55156		-2.7115	1.63241	2.13607
	1.5548	1.38231	1.61124		-1.42482	1.97956	1.52681		-2.76964	1.6386	2.07648
	1.42306	1.40274	1.6036		-1.36392	1.97582	1.50572		2.8025	0.932708	1.64147
	1.32686	1.42334	1.59851		-1.30564	1.96632	1.49068		2.78492	0.870265	1.72606
	1.32973	1.42639	1.59412		-1.24978	1.94938	1.48225		2.79162	0.809523	1.70345
	1.33618	1.4309	1.58952		-1.19443	1.92831	1.47812		2.75568	0.821849	1.64624
	1.28354	1.44882	1.58598		-1.13581	1.908	1.47339		2.79664	0.863887	1.70324
	1.22036	1.46632	1.58267		-1.07205	1.89002	1.46547		2.00516	-2.23658	2.09729
	1.1406	1.48145	1.57153		-1.00436	1.87574	1.45587		2.81885	0.858446	1.63263
	1.03587	1.49817	1.55671		-0.933849	1.8686	1.44782		2.81053	0.868848	1.63945
	0.94402	1.51266	1.55317		-0.863384	1.86851	1.44366		2.78627	0.897907	1.74091
	0.88387	1.52191	1.56506		-0.796759	1.86866	1.44333		-1.95385	2.40882	2.14966
	0.824129	1.53269	1.578		-0.734086	1.86362	1.44497		-2.68815	1.63507	2.09354
	0.767436	1.5483	1.58626		-0.672607	1.85518	1.44712		-2.77086	1.53533	1.8827
	0.717492	1.56574	1.59103		-0.609699	1.84518	1.44931		-2.65575	1.64492	2.11733
	0.675809	1.58042	1.59311		-0.54546	1.83065	1.45096		-2.79274	1.54284	2.07711
	0.63818	1.59261	1.59289		-0.482331	1.8097	1.45172		2.76116	0.801995	1.64118
	0.596363	1.60508	1.59182		-0.421161	1.78468	1.45143		2.81654	0.903277	1.62035
	0.547664	1.6161	1.58945		-0.359519	1.75819	1.45041		2.80437	0.863464	1.63674
	0.492606	1.62514	1.5862		-0.296923	1.73143	1.44925		-2.66	1.68584	2.14597
	0.434761	1.63524	1.58389		-0.234971	1.70733	1.44846		-2.77068	1.66121	2.09105
	0.379362	1.64563	1.57951		-0.172823	1.69155	1.44903		2.80463	0.894925	1.61782
	0.326459	1.65618	1.57276		-0.108173	1.68784	1.45246		-2.68279	1.71294	2.15413
	0.271405	1.66877	1.56919		-0.0429792	1.693	1.4575		2.80731	0.954884	1.68233
	0.209904	1.68365	1.56919		0.0191649	1.69966	1.46033		2.7425	0.878559	1.69785
	0.143694	1.69743	1.56854		0.0795013	1.70283	1.46038		-2.75094	1.74274	2.12832
	0.078613	1.70447	1.56336		0.13994	1.70167	1.46081		2.78195	0.872226	1.62263
	0.0169177	1.7056	1.55277		0.198972	1.69628	1.46333		2.80954	0.861789	1.61137
	-0.0435152	1.7061	1.54213		0.256078	1.68576	1.46756		-2.72529	1.66097	2.15499
	-0.105424	1.70958	1.53707		0.313691	1.67084	1.47258		2.81202	0.826872	1.59963
	-0.163231	1.71882	1.53775		0.373478	1.65409	1.47606		2.80807	0.878696	1.64151
	-0.236128	1.73869	1.54444		0.433906	1.63727	1.4752		2.8013	0.867996	1.62216
	-0.341913	1.76708	1.55322		0.494267	1.621	1.46948		2.78353	0.943565	1.65016
	-0.422951	1.78929	1.55595		0.556611	1.6067	1.46102		2.78827	0.794643	1.64967
	-0.472143	1.80364	1.55388		0.622776	1.59543	1.45336		2.7932	0.900134	1.70653
	-0.528162	1.81635	1.55261		0.691238	1.58708	1.44923		2.78526	0.842921	1.70301
	-0.580536	1.82657	1.55412		0.759558	1.58021	1.44865		2.59311	-1.97303	2.17187
	-0.625787	1.83543	1.55844		0.826512	1.57168	1.45005		2.16721	-2.25319	2.09254
	-0.66436	1.84205	1.56196		0.890788	1.55849	1.45175		-1.9148	2.43484	2.14937
	-0.701782	1.84721	1.56327		0.950702	1.5403	1.45294		2.78805	0.965774	1.60456
	-0.746943	1.85474	1.56647		1.00522	1.51964	1.45443		2.76846	0.834643	1.63677
	-0.80334	1.86474	1.57322		1.05677	1.49829	1.45768		2.82351	0.856799	1.55227
	-0.86722	1.87661	1.58108		1.10923	1.47708	1.46361		2.79563	0.876675	1.6769
	-0.931478	1.89143	1.58615		1.16527	1.45772	1.4731		2.64287	0.867784	1.67014
	-0.990422	1.90616	1.58705		1.2241	1.44266	1.48645		-2.69388	1.6707	2.10586
	-1.04261	1.91693	1.58747		1.28393	1.43239	1.50262		2.76979	0.846908	1.75377
	-1.08847	1.92387	1.59158		1.34293	1.42548	1.51972		2.7849	0.906004	1.64921
	-1.13232	1.9288	1.60348		1.39949	1.42099	1.53555		2.82385	0.833855	1.69539
	-1.18	1.93332	1.62077		1.45311	1.41834	1.54776		2.78975	0.901889	1.62681
	-1.23194	1.93744	1.63357		1.50644	1.41508	1.55457		1.86736	-2.25944	1.957
	-1.28565	1.94193	1.63963		1.56302	1.40711	1.55624		-2.78936	1.85515	1.97854
	-1.33684	1.94717	1.64126		1.62309	1.39221	1.55513		-2.71579	1.66725	2.15207
	-1.38445	1.95484	1.64239		1.68472	1.37133	1.55365		2.79694	0.885131	1.62066
	-1.42839	1.96692	1.64895		1.74653	1.3462	1.55339		-1.87199	2.46128	2.00233
	-1.4744	1.98135	1.66138		1.80767	1.31884	1.55641		2.78761	0.882363	1.65364
	-1.52731	1.99822	1.67509		1.86745	1.29325	1.56423		-2.65841	1.68747	2.14951
	-1.57976	2.017	1.68662		1.92441	1.27437	1.57562		2.01059	-2.35377	2.0683
	-1.62258	2.03039	1.69521		1.9774	1.26401	1.5885		2.77001	0.807526	1.65507
	-1.65222	2.03379	1.70064		2.02616	1.26044	1.60107		2.79313	0.888247	1.59672
	-1.71131	2.03558	1.70804		2.07265	1.2606	1.61283		2.79793	0.925727	1.59601
	-1.79816	2.03918	1.7156		2.11951	1.26123	1.62499		2.78326	0.855334	1.75755
	-1.87473	2.04362	1.71824		2.16827	1.25871	1.63868		-2.64307	1.73021	2.14062
	-1.93143	2.05408	1.72039		2.21847	1.24988	1.65412		-2.69774	1.86054	1.73213
	-2.00083	2.07333	1.73085		2.26865	1.2341	1.67121		-2.78007	1.65269	2.09869
	-2.06105	2.08943	1.7455		2.31742	1.21458	1.68823		2.02395	-2.28535	2.09071
	-2.14915	2.09987	1.77906		2.36329	1.19738	1.70247		2.75572	0.87452	1.72341
	-2.23578	2.10131	1.81832		2.4042	1.18806	1.71454		2.78683	0.888141	1.69872
	-2.26337	2.09506	1.83348		2.43981	1.18848	1.72721		1.97551	-2.27153	2.12071
	-2.28202	2.09529	1.83606		2.4721	1.196	1.74183		-2.71178	1.69989	1.98926
	-2.32152	2.10546	1.83767		2.50296	1.20509	1.75905		2.78618	0.887228	1.69998
	-2.37832	2.12293	1.84908		2.53454	1.21024	1.77935		2.78874	0.86722	1.6792
	-2.44201	2.14124	1.88206		2.57034	1.20763	1.80164		-2.66747	1.68075	2.13619
	-2.49087	2.1509	1.92726		2.6102	1.1962	1.82242		-2.68586	1.56341	2.06061
	-2.52417	2.15301	1.97506		2.64772	1.17967	1.83787		2.75622	0.837219	1.68143
	-2.55383	2.15403	2.02082		2.67575	1.16474	1.84726		2.77818	0.838555	1.66781
	-2.57083	2.14993	2.04542		2.69229	1.15557	1.85433		2.80958	0.861763	1.58907
	-2.56675	2.13533	2.03704		2.70052	1.15296	1.86283		-2.65486	1.7083	2.13838
	-2.55718	2.12099	2.01412		2.7056	1.1581	1.8726		2.76736	0.829917	1.66965
	-2.55245	2.11033	1.99564		2.71271	1.16945	1.88267		-2.79046	1.55404	2.14223
	-2.55319	2.09984	1.9948		2.72766	1.17566	1.89168		2.73965	0.856908	1.67386
	-2.54849	2.08668	1.99403		2.7472	1.17045	1.89647		-2.64796	1.71629	2.1617
	2.7764	1.11752	1.92485		-2.4926	2.1331	1.94821		2.78235	0.784305	1.63953
	2.76347	1.12545	1.928		-2.48437	2.12602	1.93244		-2.65067	1.64323	2.13703
	2.70263	1.14351	1.89727		-2.48195	2.12664	1.92308		-2.65635	1.72745	2.13719
	2.61936	1.16422	1.85583		-2.48005	2.13166	1.91532		2.80079	0.811974	1.56211
	2.54953	1.17993	1.83585		-2.47131	2.13673	1.9024		-1.94404	2.36487	2.12451
	2.47622	1.19366	1.81755		-2.45461	2.14179	1.88323		-1.91097	2.46181	2.13498
	2.39691	1.207	1.79437		-2.43018	2.14776	1.85839		2.7886	0.88694	1.67273
	2.31942	1.219	1.77154		-2.39606	2.15385	1.82911		2.80484	0.918116	1.55657
	2.24902	1.23066	1.74996		-2.34854	2.15683	1.7971		2.80691	0.956449	1.70779
	2.18831	1.24366	1.72955		-2.28702	2.15432	1.76533		-2.66729	1.70469	2.15665
	2.13297	1.25635	1.7102		-2.21583	2.14534	1.73635		2.12528	-2.18391	2.06587
	2.07581	1.26723	1.69438		-2.13888	2.12859	1.70956		2.81729	0.731093	1.53171
	2.01199	1.27877	1.68517		-2.05801	2.10407	1.68247		2.78104	0.891449	1.69993
	1.94164	1.29309	1.67909		-1.97754	2.07498	1.6548		-2.61249	1.68582	2.11797
	1.86915	1.30804	1.67098		-1.90413	2.04696	1.62935		2.76682	0.892986	1.63192
	1.79925	1.32146	1.66002		-1.84134	2.02599	1.60929		-2.81617	1.6913	2.05207
	1.73171	1.33791	1.64654		-1.78643	2.01562	1.59575		2.79631	0.902349	1.62201
	1.66197	1.36167	1.63174		-1.73209	2.01426	1.5855		-2.73058	1.76714	2.16864
	1.58647	1.38695	1.61865		-1.67244	2.01702	1.57317		2.0904	-2.31439	2.14189
	1.5047	1.40658	1.6097		-1.60639	2.01928	1.55609		2.74503	0.884297	1.6537
	1.42108	1.42057	1.60667		-1.53668	2.018	1.53652		2.81208	0.865052	1.624
	1.34126	1.42945	1.60637		-1.46647	2.01055	1.51795		-2.67339	1.63724	2.15427
	1.26768	1.43217	1.60214		-1.39727	1.99532	1.50324		2.73395	0.921451	1.70636
	1.20122	1.43586	1.59377		-1.32976	1.97419	1.49465		-2.75265	1.61661	2.03939
	1.14099	1.45136	1.58708		-1.26472	1.95156	1.49133		-2.72074	1.66493	2.18159
	1.08124	1.47759	1.58736		-1.20189	1.93042	1.48914		-2.68155	1.63756	2.13376
	1.01666	1.50924	1.59563		-1.13982	1.91079	1.48455		-2.76989	1.64809	2.06717
	0.948669	1.54484	1.60805		-1.07701	1.89313	1.47716		2.77774	0.885399	1.72321
	0.879626	1.5747	1.61571		-1.01292	1.88011	1.46888		-2.70609	1.82132	2.15832
	0.811621	1.58793	1.61141		-0.948404	1.87227	1.46151		2.0658	-2.21712	2.03552
	0.750332	1.59265	1.60231		-0.883417	1.86775	1.45715		1.70918	2.40914	2.17828
	0.698059	1.60282	1.60199		-0.816344	1.86556	1.45672		-2.80575	1.55905	2.04194
	0.64731	1.62002	1.61209		-0.747899	1.8642	1.45802		2.79591	0.915908	1.59297
	0.589569	1.64043	1.62542		-0.681362	1.8598	1.45764		-2.75343	1.7604	2.11693
	0.525517	1.66075	1.6337		-0.617896	1.8507	1.45495		2.76989	0.94259	1.69526
	0.45877	1.67351	1.62902		-0.555983	1.83815	1.45072		2.77807	0.93824	1.7219
	0.39041	1.6753	1.60994		-0.495392	1.82147	1.44499		2.80425	0.907909	1.71558
	0.324463	1.67479	1.58701		-0.436019	1.7999	1.43788		-2.80972	1.63639	2.08197
	0.264653	1.67945	1.57159		-0.374793	1.77629	1.43022		2.75056	0.811181	1.64039
	0.208638	1.68537	1.56462		-0.309248	1.7523	1.42193		2.76557	1.16532	2.13492
	0.150031	1.68705	1.56322		-0.241114	1.72759	1.41316		2.79839	0.877399	1.63087
	0.0860388	1.68679	1.566		-0.172267	1.7052	1.40642		2.69347	0.839287	1.6692
	0.020008	1.69036	1.56955		-0.10341	1.68909	1.40374		2.09173	-2.23002	2.09455
	-0.0428596	1.69598	1.56935		-0.0372887	1.67851	1.40389		2.7909	0.874402	1.69943
	-0.100268	1.69982	1.56528		0.0235041	1.67072	1.40592		2.7608	0.8639	1.62246
	-0.1536	1.70723	1.5611		0.0804638	1.66631	1.41151		-2.77373	1.62265	2.04165
	-0.205749	1.72181	1.55844		0.137692	1.66772	1.42164		2.78127	0.889075	1.70226
	-0.259253	1.73937	1.55527		0.198439	1.67446	1.43334		-2.77157	1.72064	2.10304
	-0.316591	1.75858	1.54884		0.263734	1.68299	1.44209		2.81205	0.829594	1.62372
	-0.376427	1.77921	1.53887		0.333504	1.68851	1.44531		-2.6656	1.81666	2.16755
	-0.433193	1.79595	1.53042		0.40515	1.68509	1.44129		2.70883	0.846446	1.62348
	-0.483622	1.80705	1.52963		0.473627	1.66896	1.42938		-1.79494	2.3905	2.06288
	-0.528723	1.81659	1.53654		0.53693	1.64199	1.41421		2.80084	0.825292	1.74123
	-0.57307	1.82601	1.54657		0.597042	1.61089	1.40455		-2.80058	1.6949	2.08357
	-0.623707	1.83567	1.55701		0.655876	1.58345	1.40432		-2.70692	1.78541	2.16549
	-0.684842	1.84828	1.56662		0.714	1.56382	1.40973		2.04453	-2.277	2.10862
	-0.754453	1.86311	1.57355		0.772458	1.55047	1.41513		-2.68666	1.75805	2.13478
	-0.824562	1.87565	1.57472		0.833008	1.53969	1.41734		2.78343	0.901213	1.67667
	-0.886118	1.88424	1.56942		0.89735	1.52994	1.41627		2.22227	-2.14976	2.01913
	-0.935866	1.88964	1.56176		0.964912	1.52131	1.41483		-2.70811	1.67324	2.16403
	-0.979064	1.89178	1.55883		1.03276	1.51302	1.41589		-2.80628	1.75667	1.99463
	-1.02595	1.8921	1.56735		1.09903	1.5033	1.42001		-2.63367	1.78564	2.18622
	-1.0824	1.89346	1.5844		1.16321	1.49074	1.42701		-2.65355	1.64417	2.15997
	-1.14671	1.89809	1.5998		1.22347	1.4744	1.43694		-2.77058	1.55406	2.07179
	-1.21238	1.90885	1.60813		1.27865	1.45417	1.44825		2.74779	0.817637	1.64772
	-1.27054	1.92679	1.61021		1.3319	1.43071	1.45831		2.79296	0.878559	1.71113
	-1.31959	1.94976	1.61201		1.38761	1.40458	1.46679		2.80471	0.856392	1.57206
	-1.36683	1.97255	1.61872		1.44776	1.37803	1.47674		2.78374	0.865231	1.71777
	-1.4185	1.98857	1.62874		1.51346	1.35619	1.48945		-2.63224	1.70244	2.1403
	-1.4753	1.99568	1.63824		1.58335	1.34314	1.50244		2.7796	0.912414	1.7148
	-1.53163	1.99677	1.6449		1.65209	1.33759	1.51382		-2.7	1.71875	2.1575
	-1.59239	2.00209	1.65154		1.71514	1.3351	1.524		2.76735	0.90489	1.63177
	-1.66562	2.01826	1.6609		1.77229	1.33288	1.5344		-2.77714	1.66137	2.07576
	-1.72662	2.03283	1.67002		1.82577	1.32939	1.54676		2.78611	0.872965	1.70088
	-1.76211	2.03544	1.67734		1.87887	1.32244	1.56259		2.74495	0.839102	1.60587
	-1.79722	2.03152	1.68166		1.93546	1.31071	1.58119		-2.74806	1.75541	2.1307
	-1.83503	2.024	1.67935		1.99646	1.29502	1.60014		2.78234	0.852038	1.62171
	-1.87493	2.01882	1.67416		2.05839	1.27785	1.61719		2.79018	0.862953	1.71244
	-1.91412	2.02245	1.67214		2.11739	1.2624	1.6307		2.77865	0.882732	1.57593
	-1.96376	2.03948	1.68595		2.17241	1.25012	1.64022		1.97265	-2.21772	2.03293
	-2.02142	2.06174	1.71428		2.22417	1.24011	1.64772		-2.72045	1.6698	2.16361
	-2.06919	2.07633	1.73804		2.27394	1.23245	1.65633		2.75139	0.838259	1.73072
	-2.10809	2.08337	1.75022		2.3238	1.22837	1.66835		2.80675	0.868062	1.74995
	-2.15452	2.09029	1.76299		2.37682	1.22732	1.68544		-1.9617	2.39964	2.12473
	-2.20068	2.0977	1.77788		2.43521	1.2265	1.70827		-2.59409	1.62933	2.16205
	-2.24254	2.1063	1.7994		2.49823	1.22311	1.73594		-2.65697	1.65473	2.1365
	-2.28319	2.11631	1.82994		2.5624	1.21554	1.7658		1.92501	-2.21357	2.02583
	-2.32849	2.12431	1.86379		2.621	1.20391	1.79394		-1.96539	2.46929	1.98345
	-2.37674	2.12811	1.88786		2.66805	1.19132	1.81669		-1.97483	2.40033	2.16009
	-2.413	2.1278	1.89049		2.70328	1.18223	1.83215		-2.67409	1.70758	2.18256
	-2.42514	2.12309	1.87602		2.72891	1.17836	1.84207		2.77106	0.83559	1.66985
	-2.41683	2.11339	1.86271		2.74569	1.17798	1.84786		2.78748	0.764973	1.61877
	-2.40251	2.10316	1.8679		2.75484	1.1776	1.85015		2.78143	0.916364	1.73876
	-2.40044	2.10185	1.89712		2.76048	1.17641	1.85415		2.7914	0.866802	1.75512
	-2.42013	2.11288	1.93818		2.76499	1.1749	1.86371		-2.73528	1.71351	2.1834
	-2.45015	2.1294	1.96904		2.76721	1.17138	1.87673		2.08721	-2.32916	2.10072
	-2.47019	2.14059	1.97477		2.76606	1.16338	1.88686		-2.7752	1.68988	2.07407
	-2.47138	2.13557	1.9545		2.76192	1.153	1.89388		2.07001	-2.27057	2.0615
	-2.46995	2.12546	1.94601		2.75843	1.14518	1.898		-2.67975	1.68271	2.14853
	-2.47414	2.12325	1.95908		2.75854	1.14333	1.89384		2.7716	0.798894	1.61975
	-2.59047	2.1839	1.98839		2.72861	1.12042	1.85092		-2.70596	1.74746	2.1642
	-2.53994	2.18453	1.95635		2.70643	1.13779	1.84939		-2.78017	1.6883	2.14216
	-2.46486	2.17542	1.90593		2.66545	1.1581	1.84995		-2.80423	1.72023	2.0566
	-2.4095	2.15461	1.8692		2.61145	1.17883	1.848		-2.74257	1.60646	2.11026
	-2.35189	2.12911	1.84293		2.55495	1.20017	1.84732		-2.75716	1.71771	2.09574
	-2.25868	2.10843	1.8058		2.50409	1.21455	1.84204		2.75781	0.86333	1.60406
	-2.16155	2.0925	1.77023		2.45444	1.2216	1.83216		-2.75621	1.65497	2.10663
	-2.09133	2.07916	1.74722		2.3949	1.22444	1.8187		2.04138	-2.16559	1.99266
	-2.03059	2.06879	1.73138		2.3236	1.22638	1.79862		2.77407	0.783949	1.57645
	-1.97482	2.06322	1.7228		2.24704	1.23328	1.77485		2.73783	0.834186	1.65064
	-1.91866	2.05705	1.71955		2.17305	1.24806	1.75467		2.06871	-2.26102	2.07254
	-1.85875	2.0443	1.71507		2.11102	1.2633	1.73825		-1.82071	2.49352	1.77626
	-1.79652	2.02914	1.70461		2.06371	1.27101	1.72301		-2.75451	1.65526	2.12819
	-1.73254	2.01733	1.69018		2.01996	1.27516	1.71		-2.73991	1.73466	2.02506
	-1.66555	2.0062	1.67467		1.97048	1.28157	1.70175		2.7645	0.942287	1.68772
	-1.59726	1.99364	1.65764		1.91028	1.29011	1.69565		2.11409	-2.26445	1.95097
	-1.52875	1.98555	1.64145		1.83438	1.30137	1.68723		-2.69959	1.74511	2.12132
	-1.4601	1.98397	1.63033		1.74872	1.31793	1.68088		-1.99641	2.40052	2.15504
	-1.39628	1.98132	1.62396		1.66594	1.33541	1.67921		2.77621	0.86032	1.61829
	-1.34353	1.97313	1.61971		1.5946	1.34458	1.67664		2.78383	0.856446	1.66198
	-1.3007	1.96279	1.61713		1.53817	1.35064	1.67102		-1.97297	2.46157	2.13184
	-1.26	1.95086	1.61662		1.49562	1.36371	1.66165		2.00904	-2.14895	1.98859
	-1.21208	1.93375	1.61514		1.45479	1.38153	1.64834		2.12546	-2.22576	1.75124
	-1.14877	1.91351	1.60875		1.40091	1.40182	1.63538		2.7806	0.811351	1.6082
	-1.07014	1.89686	1.59785		1.33057	1.42491	1.62838		-2.65857	1.6964	2.14799
	-0.987491	1.88604	1.58631		1.24611	1.44626	1.62683		2.03916	-2.17252	2.06594
	-0.912903	1.87792	1.57663		1.15859	1.46281	1.62718		-2.73446	1.68263	2.09061
	-0.851324	1.87103	1.57011		1.08381	1.47916	1.63028		-2.67897	1.88426	2.15953
	-0.800164	1.86614	1.56742		1.02621	1.49496	1.6366		2.79104	0.888255	1.75376
	-0.752925	1.85956	1.56605		0.977917	1.50508	1.64314		2.19352	-2.26817	2.11857
	-0.703303	1.84354	1.56138		0.929508	1.51555	1.64783		2.0302	-2.09591	2.01589
	-0.64653	1.81817	1.55125		0.874542	1.53233	1.65158		-2.75209	1.69617	2.1318
	-0.582949	1.79244	1.53752		0.808864	1.5487	1.65349		2.78321	0.880299	1.71365
	-0.516686	1.77175	1.52349		0.738083	1.56208	1.65054		-2.70669	1.75579	2.1752
	-0.450753	1.75594	1.51133		0.670799	1.58201	1.6437		2.79642	0.918356	1.59159
	-0.38737	1.74596	1.50305		0.61051	1.60941	1.63335		2.79166	0.858826	1.58959
	-0.32873	1.74226	1.49953		0.556557	1.63431	1.62118		2.03637	-2.13603	2.00117
	-0.275322	1.74244	1.49938		0.505585	1.65185	1.61157		-2.77497	1.68584	2.09679
	-0.223709	1.74237	1.5004		0.454801	1.66314	1.60548		-2.67308	1.58969	2.11437
	-0.169003	1.73901	1.502		0.397752	1.668	1.59911		-1.94758	2.43808	2.13386
	-0.11047	1.73145	1.50443		0.3288	1.66906	1.58959		2.02783	-2.222	2.00066
	-0.0516287	1.72108	1.5062		0.252551	1.67372	1.58099		-2.75905	1.68654	2.1419
	0.00562632	1.70957	1.50521		0.180927	1.68521	1.58159		2.68752	0.850906	1.63416
	0.0624456	1.69707	1.50183		0.122054	1.69864	1.59254		2.47978	-1.9097	2.05052
	0.119983	1.68523	1.50002		0.0743821	1.70773	1.60359		2.0969	-2.26693	2.086
	0.179279	1.6768	1.50369		0.0280743	1.71533	1.6068		2.77962	0.900526	1.67643
	0.240046	1.67121	1.51141		-0.0305284	1.72973	1.60218		-2.62067	1.70218	2.13255
	0.30207	1.66552	1.51853		-0.105207	1.74773	1.5916		-2.58403	1.77854	2.13046
	0.36501	1.65695	1.52271		-0.186458	1.76036	1.58205		2.02014	-2.18869	1.86909
	0.426805	1.64469	1.52283		-0.258358	1.76781	1.58103		-2.74003	1.72367	2.11021
	0.486386	1.62875	1.51908		-0.309278	1.77342	1.58777		1.87744	2.39266	2.17293
	0.545417	1.6116	1.51405		-0.345315	1.77736	1.59571		2.76453	0.843439	1.63796
	0.605404	1.59774	1.51107		-0.382887	1.78499	1.60366		-1.96562	2.46528	2.11931
	0.66471	1.58718	1.51116		-0.431441	1.8	1.61623		2.04824	-2.22028	2.0795
	0.721236	1.57658	1.51258		-0.491384	1.81421	1.62779		-2.79708	1.86776	2.02129
	0.775699	1.56442	1.51423		-0.560031	1.82278	1.63121		2.74788	0.840367	1.61192
	0.829431	1.5505	1.51593		-0.630164	1.82774	1.62984		2.79121	0.846076	1.70883
	0.88331	1.53446	1.51604		-0.694916	1.82982	1.62302		2.74857	0.966123	1.68101
	0.938903	1.51706	1.51308		-0.752979	1.83471	1.60871		2.77308	0.968607	1.71363
	0.997862	1.49959	1.50815		-0.804775	1.84996	1.5973		2.04815	-2.18171	2.1118
	1.06007	1.48111	1.5042		-0.855749	1.87075	1.59664		2.0867	-2.10265	2.12846
	1.12319	1.46259	1.50409		-0.913449	1.88546	1.60078		2.80007	0.859702	1.62158
	1.18514	1.44719	1.5092		-0.97488	1.89113	1.60677		2.78338	0.876581	1.62689
	1.24475	1.43455	1.51941		-1.02764	1.88908	1.61556		-2.75327	1.70376	2.15615
	1.30121	1.4211	1.53403		-1.07076	1.88239	1.62502		2.779	0.889439	1.75731
	1.3542	1.40533	1.55016		-1.11592	1.88178	1.63632		2.08031	-2.26362	2.00429
	1.40467	1.38992	1.56304		-1.16957	1.89313	1.64886		2.70524	0.9024	1.57854
	1.45613	1.37731	1.57177		-1.23463	1.90886	1.65793		2.01928	-2.09895	2.0116
	1.51164	1.36716	1.57948		-1.30827	1.92542	1.66324		2.76218	0.922733	1.64468
	1.57274	1.35793	1.58793		-1.37741	1.94619	1.66814		2.74223	0.834205	1.60092
	1.64003	1.34728	1.59645		-1.43317	1.96599	1.67347		2.76358	0.867961	1.63577
	1.71044	1.33408	1.60418		-1.48188	1.9777	1.68098		-2.74231	1.79838	2.16626
	1.77834	1.31902	1.61072		-1.53312	1.98378	1.6915		-2.81685	1.72682	2.09271
	1.83861	1.30523	1.61511		-1.58922	1.99178	1.70062		-2.79805	1.74666	2.05277
	1.88998	1.29844	1.61915		-1.65053	2.00274	1.70757		2.82025	0.794206	1.46834
	1.93688	1.29905	1.62597		-1.71411	2.01258	1.71551		2.79799	0.870724	1.73916
	1.9839	1.29979	1.63455		-1.77769	2.0237	1.72455		-1.92834	2.4217	2.11178
	2.0318	1.29389	1.64267		-1.84463	2.03839	1.73362		1.95428	2.265	2.11231
	2.0806	1.27807	1.65148		-1.91255	2.05107	1.74402		1.9929	-2.16534	2.04941
	2.12997	1.25226	1.66303		-1.97229	2.05655	1.75431		2.7659	0.93178	1.68899
	2.17651	1.2231	1.67631		-2.02266	2.05615	1.7576		-1.72926	2.48966	1.84385
	2.21806	1.20286	1.68956		-2.07332	2.05475	1.75757		2.08223	-2.18784	2.02687
	2.25685	1.19766	1.70229		-2.12881	2.05684	1.76465		2.75672	0.872752	1.69796
	2.29473	1.20268	1.71442		-2.1846	2.06525	1.77811		2.20805	2.2994	1.96981
	2.33344	1.20982	1.72837		-2.2382	2.07982	1.79538		2.73937	0.673441	1.54176
	2.37724	1.21437	1.74832		-2.29145	2.09854	1.81891		2.80727	0.86912	1.68874
	2.43066	1.21439	1.77599		-2.34666	2.1163	1.84782		2.40152	-2.11352	2.19649
	2.49382	1.20813	1.80881		-2.40371	2.12898	1.8793		2.80284	0.86841	1.7089
	2.55929	1.1972	1.83922		-2.45254	2.13751	1.90863		2.78975	0.833208	1.58365
	2.61475	1.18814	1.85886		-2.47707	2.13783	1.92292		1.98981	-2.22744	1.91928
	2.65427	1.18424	1.86712		-2.47486	2.12428	1.91626		1.78318	2.48382	2.20516
	2.68292	1.18279	1.86958		-2.46227	2.10717	1.89929		2.80793	0.852982	1.66081
	2.70684	1.18277	1.87022		-2.46031	2.10223	1.89068		-2.69266	1.67368	2.17069
	2.72565	1.18537	1.86954		-2.47876	2.10818	1.90248		2.78366	0.861713	1.61909
	2.73899	1.18805	1.86941		-2.50794	2.11522	1.92658		2.78013	0.885048	1.73123
	2.74998	1.18635	1.87128		-2.52695	2.12014	1.9428		1.82859	2.30774	2.19219
	2.75831	1.17955	1.87197		-2.52864	2.12167	1.94177		2.75006	0.79686	1.67638
	2.76079	1.17298	1.86965		-2.52506	2.12166	1.93273		-2.76523	1.73974	2.12447
	2.75938	1.16728	1.86834		-2.52251	2.12292	1.92531		2.08561	-2.18373	2.18877
	2.75889	1.16177	1.87123		-2.51986	2.12784	1.92371		-2.79051	1.82421	2.00113
	-2.61689	2.26201	2.07259		-2.55406	2.18335	1.97038		-2.73232	1.70519	2.18611
	-2.61563	2.26184	2.06903		-2.55148	2.18427	1.95936		2.77522	0.873263	1.77286
	-2.6122	2.25909	2.06341		-2.53577	2.18585	1.93422		-2.79584	1.74409	2.17492
	-2.60701	2.25416	2.05614		-2.5009	2.18333	1.89695		2.80212	0.764555	1.60384
	-2.60092	2.24791	2.04803		-2.45187	2.17705	1.8582		-2.62564	1.68706	2.13284
	-2.59503	2.24156	2.0401		-2.39187	2.17011	1.82574		2.77335	0.876751	1.59461
	-2.59046	2.23637	2.03346		-2.32209	2.1656	1.80299		2.75107	0.918846	1.70517
	-2.58801	2.23321	2.02894		-2.2456	2.16279	1.78861		-2.77375	1.73537	2.09776
	-2.5877	2.23221	2.02685		-2.16379	2.15451	1.77476		-2.74098	1.64332	2.19027
	-2.58912	2.23297	2.0271		-2.0799	2.13459	1.75793		2.7372	0.82714	1.61185
	-2.59202	2.2353	2.02971		-2.00009	2.10262	1.74042		-1.96903	2.41513	2.15925
	-2.59612	2.23902	2.03464		-1.92887	2.06259	1.72343		2.79016	0.869753	1.74842
	-2.60108	2.24387	2.04166		-1.86677	2.02265	1.70699		-2.6392	1.75175	2.14569
	-2.6065	2.2495	2.0504		-1.8105	1.99259	1.6918		1.98029	2.46408	1.95262
	-2.61197	2.25551	2.06031		-1.75424	1.97789	1.67745		2.79871	0.850311	1.78015
	-2.61713	2.26148	2.07077		-1.69328	1.97885	1.66336		-2.77009	1.7703	2.11696
	-2.62166	2.26702	2.0811		-1.62768	1.99212	1.65072		2.14099	-2.24788	1.34389
	-2.62536	2.27176	2.09065		-1.56067	2.00899	1.63965		-2.61405	1.71624	2.11911
	-2.6281	2.27541	2.09885		-1.49495	2.01973	1.62949		-2.64733	1.65233	2.11059
	-2.62984	2.27773	2.10523		-1.42668	2.01736	1.61978		-2.73375	1.66396	2.1356
	-2.63057	2.27857	2.10944		-1.34601	1.9957	1.6078		2.77896	0.872353	1.62343
	-2.63035	2.27785	2.11133		-1.26758	1.96354	1.59356		2.78792	0.903408	1.59489
	-2.62921	2.27554	2.11088		-1.20557	1.93384	1.58031		2.73776	0.861022	1.67056
	-2.62719	2.27168	2.10819		-1.15883	1.91413	1.57312		2.82219	0.813805	1.62616
	-2.62428	2.26634	2.10349		-1.11341	1.90111	1.57101		2.80295	0.870576	1.64329
	-2.62047	2.25963	2.09706		-1.06299	1.89461	1.56843		-2.74509	1.72594	2.11469
	-2.61576	2.2517	2.08924		-0.99714	1.89214	1.56026		2.79529	0.858978	1.6393
	-2.61017	2.24272	2.08038		-0.92109	1.89286	1.54973		2.80887	0.82414	1.61562
	-2.6038	2.23289	2.0708		-0.848951	1.8972	1.54261		-2.81333	1.78794	2.13564
	-2.59677	2.22242	2.06082		-0.784776	1.90188	1.54014		1.80155	2.28487	1.97438
	-2.58932	2.21151	2.05066		-0.719824	1.89917	1.53934		1.96704	-2.18097	2.0412
	-2.58169	2.20039	2.04056		-0.65127	1.88076	1.53682		2.77447	0.869675	1.56723
	-2.57421	2.18926	2.03071		-0.585253	1.85178	1.53031		2.7901	0.79128	1.76314
	-2.56717	2.17834	2.02127		-0.529497	1.82331	1.52286		2.79955	0.777387	1.61783
	-2.56082	2.16784	2.01242		-0.485263	1.80098	1.5201		-2.74846	1.65525	1.97953
	-2.55534	2.15795	2.00426		-0.441479	1.78138	1.52136		2.05958	-2.2352	1.81713
	-2.55076	2.14882	1.9969		-0.385556	1.76413	1.52099		-2.67204	1.67964	2.14398
	-2.54699	2.14055	1.99038		-0.319307	1.74943	1.51963		-2.65066	1.6989	2.14975
	-2.54377	2.13319	1.98472		-0.253048	1.73773	1.51974		-2.74533	1.82705	2.1624
	-2.54072	2.1267	1.9799		-0.192101	1.73019	1.52068		-2.78775	1.78883	2.0292
	-2.5374	2.12097	1.97584		-0.130881	1.72471	1.52012		2.15969	-2.20777	1.84086
	-2.53337	2.11586	1.97242		-0.0696641	1.71725	1.52072		2.75909	0.865823	1.62434
	-2.52832	2.11123	1.96952		-0.00924743	1.70566	1.52299		-2.66624	1.6481	2.16974
	-2.52207	2.10693	1.96699		0.0508766	1.693	1.52517		2.76324	0.878005	1.67699
	-2.51468	2.10287	1.96469		0.113372	1.68284	1.52609		-2.77489	1.75409	1.98506
	-2.50643	2.09901	1.96246		0.17858	1.67579	1.52626		2.77097	0.828163	1.67229
	-2.4978	2.09535	1.96018		0.244697	1.67092	1.52671		-2.80321	1.50161	1.92036
	-2.48938	2.09197	1.95777		0.311112	1.66736	1.52815		2.6582	1.14504	2.11075
	-2.48185	2.08898	1.95516		0.376708	1.66343	1.5299		-2.79269	1.63319	2.11774
	-2.47584	2.08654	1.95234		0.439378	1.65667	1.53051		-2.75324	1.73398	2.17828
	-2.47191	2.08482	1.94935		0.499256	1.64672	1.52942		2.71931	0.845037	1.63833
	-2.4704	2.08399	1.94626		0.556915	1.63549	1.52646		-2.63247	1.71879	2.14924
	-2.47142	2.08415	1.94316		0.615426	1.62394	1.52303		2.77265	0.83688	1.65577
	-2.47482	2.08538	1.94015		0.68599	1.61041	1.52248		-2.69166	1.72527	2.15708
	-2.48023	2.08764	1.93734		0.757539	1.59269	1.52356		2.81818	0.82414	1.613
	-2.48708	2.09084	1.93485		0.815703	1.5711	1.52154		2.7913	0.870432	1.71493
	-2.49469	2.09481	1.93274		0.858851	1.54853	1.51569		2.71044	0.922476	1.71538
	-2.50235	2.09929	1.93105		0.904578	1.52855	1.51087		-2.72031	1.76155	2.07946
	-2.50942	2.10403	1.92978		0.952867	1.5142	1.51015		2.07575	-2.05059	2.06756
	-2.51539	2.10874	1.92888		1.00036	1.50702	1.51394		2.80903	0.815128	1.61102
	-2.51993	2.11319	1.92829		1.04838	1.50319	1.52031		2.74448	0.886605	1.62956
	-2.52288	2.11718	1.92794		1.10888	1.49382	1.52662		-2.59654	1.85472	2.13895
	-2.52422	2.12056	1.9277		1.1779	1.47992	1.53332		-2.72614	1.65753	2.17421
	-2.52403	2.12322	1.92742		1.24524	1.4648	1.5416		2.80702	0.840355	1.62827
	-2.52247	2.12516	1.9269		1.3061	1.44896	1.5514		-2.79712	1.73078	2.17648
	-2.51965	2.12636	1.92594		1.3684	1.42792	1.55987		2.80332	0.864384	1.61094
	-2.51565	2.12687	1.9243		1.42947	1.40439	1.56558		2.79185	0.834361	1.6275
	-2.51048	2.1267	1.92173		1.48794	1.38237	1.56856		2.80553	0.870178	1.67596
	-2.50408	2.1259	1.91801		1.54562	1.3646	1.57102		2.76311	0.843334	1.62669
	-2.49632	2.12446	1.91295		1.60262	1.35103	1.57542		-1.99892	2.43333	2.07204
	-2.48712	2.1224	1.90645		1.65869	1.33953	1.5831		2.78551	0.884232	1.68832
	-2.47648	2.11972	1.89848		1.71566	1.32837	1.59418		2.17485	-2.26111	2.1104
	-2.46451	2.11644	1.88916		1.77579	1.31762	1.60799		-1.98839	2.41151	2.13219
	-2.45151	2.11261	1.87873		1.83959	1.30864	1.6227		2.81895	0.847222	1.62538
	-2.438	2.10833	1.86757		1.90551	1.30185	1.63606		-2.8073	1.6967	2.05029
	-2.42466	2.10375	1.85619		1.97117	1.29543	1.64704		2.7862	0.934706	1.66645
	-2.41231	2.09909	1.84517		2.03527	1.28749	1.65746		2.79944	0.886641	1.62975
	-2.40182	2.09462	1.83509		2.09842	1.27802	1.67067		-2.83115	1.62977	2.07202
	-2.39397	2.09065	1.82647		2.15951	1.26732	1.68767		-2.72734	1.65861	2.08995
	-2.38942	2.08748	1.81969		2.21439	1.2549	1.7062		2.79203	0.856511	1.71387
	-2.38857	2.08534	1.81497		2.26148	1.24085	1.72393		2.80154	0.819066	1.55023
	-2.39154	2.08445	1.81235		2.30447	1.22718	1.74146		2.81424	0.783648	1.56639
	-2.3981	2.08486	1.81168		2.34822	1.21574	1.76123		2.76035	0.840971	1.62647
	-2.40773	2.08656	1.81264		2.39525	1.20685	1.78377		2.75211	0.830331	1.73786
	-2.41965	2.08939	1.8148		2.44548	1.20218	1.80683		-2.71053	1.72678	2.15028
	-2.43293	2.09311	1.81762		2.49688	1.20429	1.82797		2.82354	0.78882	1.6127
	-2.44656	2.09742	1.82059		2.54814	1.2112	1.8478		-2.72148	1.66816	2.1505
	-2.4596	2.10196	1.82317		2.59837	1.21635	1.86866		2.78363	0.852718	1.61746
	-2.4712	2.10638	1.82495		2.64434	1.21502	1.89059		2.79733	0.858244	1.67574
	-2.48102	2.11049	1.82575		2.68272	1.20689	1.91064		2.76762	0.878658	1.71003
	-2.48893	2.11416	1.82546		2.71294	1.19399	1.92351		-2.72892	1.68646	2.14486
	-2.49436	2.11702	1.82372		2.73488	1.18027	1.92593		2.81007	0.851677	1.61951
	-2.49639	2.11852	1.82003		2.74844	1.17145	1.92281		2.79116	0.880346	1.76822
	-2.49424	2.11816	1.81402		2.75558	1.17082	1.92193		-2.69103	1.73784	2.15091
	-2.48758	2.11569	1.80561		2.75966	1.17604	1.92635		2.76344	0.850764	1.6432
	-2.47676	2.11121	1.79513		2.76265	1.18235	1.93441		-2.69606	1.69736	2.15215
	-2.46259	2.10506	1.78314		2.76581	1.18644	1.9421		2.78692	0.82906	1.76477
	-2.4462	2.09776	1.77038		2.76977	1.18548	1.94473		2.79539	0.908866	1.66564
	-2.42878	2.08989	1.75761		2.77362	1.1773	1.93908		-2.75056	1.80103	2.14399
	-2.41145	2.08199	1.74549		2.77505	1.16937	1.93262		2.0489	-2.08908	2.08695
	-2.53614	2.15748	1.92007		2.73668	1.14565	1.90813		-2.73747	1.70364	2.16655
	-2.54963	2.16916	1.93042		2.73471	1.14812	1.90696		2.7708	0.860168	1.58647
	-2.56603	2.18164	1.94211		2.72583	1.15701	1.90318		2.7733	0.920421	1.70226
	-2.58017	2.19403	1.95038		2.70494	1.17074	1.89874		-2.73128	1.6749	2.12255
	-2.58472	2.20405	1.95162		2.66886	1.18575	1.89592		2.79095	0.918289	1.71833
	-2.57346	2.20939	1.94572		2.61815	1.20053	1.89326		2.78029	0.783563	1.60413
	-2.54307	2.20877	1.93244		2.55679	1.21227	1.88708		2.77464	0.919717	1.61297
	-2.49519	2.20321	1.91261		2.48968	1.21701	1.87637		2.73052	0.87883	1.72132
	-2.43641	2.19652	1.89055		2.42049	1.21781	1.86205		2.76952	0.825835	1.61938
	-2.37072	2.18787	1.86795		2.35212	1.22269	1.84472		-2.66187	1.70519	2.11964
	-2.29489	2.1714	1.84173		2.287	1.23316	1.82764		2.75484	0.868778	1.72442
	-2.20825	2.14665	1.81119		2.22647	1.24342	1.81567		-2.66536	1.67857	2.10606
	-2.11999	2.11989	1.7805		2.17223	1.25133	1.80854		2.79972	0.857329	1.62186
	-2.0385	2.09402	1.75392		2.12513	1.25938	1.80074		2.77678	0.847946	1.61794
	-1.96484	2.06861	1.73192		2.0813	1.26784	1.78804		-2.69777	1.71026	2.15285
	-1.8979	2.04762	1.71326		2.03302	1.27825	1.7699		2.80599	0.863649	1.71369
	-1.83672	2.03748	1.69859		1.97597	1.29451	1.74946		2.79792	0.849902	1.59425
	-1.77776	2.03893	1.68832		1.91062	1.31425	1.73253		2.79847	0.862116	1.66765
	-1.71627	2.04644	1.68032		1.83884	1.33174	1.7217		-2.64748	1.72661	2.15753
	-1.64975	2.05189	1.67162		1.76561	1.34537	1.71451		-2.75734	1.6921	2.09027
	-1.57786	2.04842	1.66072		1.69852	1.355	1.70749		2.7704	0.794788	1.62851
	-1.50342	2.03438	1.64918		1.6406	1.35995	1.69969		2.8245	0.818707	1.66167
	-1.43098	2.01117	1.6395		1.5886	1.36472	1.69277		2.7726	0.938536	1.67183
	-1.36338	1.98119	1.63424		1.5349	1.3756	1.68753		2.77045	0.859629	1.74568
	-1.30141	1.95046	1.6349		1.47114	1.39009	1.68211		-2.76764	1.75228	2.22541
	-1.24246	1.92544	1.63918		1.39721	1.40216	1.6764		2.79707	0.877415	1.58304
	-1.18137	1.90822	1.64224		1.32262	1.41333	1.67305		2.74129	0.801701	1.59877
	-1.11752	1.89796	1.63949		1.25613	1.42597	1.67198		-2.80533	1.73677	2.07692
	-1.05502	1.89332	1.62877		1.19955	1.43704	1.67017		2.7735	0.909561	1.66696
	-0.994858	1.89254	1.6119		1.14965	1.44526	1.66858		-1.96078	2.4156	2.08714
	-0.935784	1.89204	1.5939		1.09905	1.45444	1.67236		2.74231	0.889043	1.63746
	-0.883642	1.88955	1.57871		1.03825	1.46864	1.6814		-2.64638	1.69382	2.09895
	-0.802599	1.87133	1.56911		0.966009	1.49023	1.6896		-2.779	1.68449	1.89117
	-0.70719	1.84635	1.56423		0.891701	1.51997	1.69259		2.8013	0.798051	1.77294
	-0.642844	1.83531	1.56166		0.823444	1.55351	1.68984		2.75169	1.0162	1.69903
	-0.615303	1.83878	1.56036		0.761894	1.58241	1.68207		2.8024	0.858874	1.64539
	-0.568296	1.8373	1.5536		0.703284	1.60331	1.67229		-1.97979	2.47561	2.09095
	-0.491115	1.81822	1.54457		0.642124	1.62078	1.667		-2.83015	1.66304	2.10364
	-0.43831	1.7967	1.53975		0.574576	1.63914	1.66941		2.80756	0.825631	1.61362
	-0.391005	1.77544	1.54188		0.500525	1.65664	1.67529		-2.69146	1.66572	2.1497
	-0.337183	1.75795	1.54492		0.422685	1.66747	1.6783		-2.77016	1.52668	2.09403
	-0.293594	1.74868	1.54604		0.346764	1.66823	1.67589		2.78451	0.853425	1.73019
	-0.239423	1.73354	1.54637		0.278816	1.66259	1.66961		2.80133	0.839121	1.60655
	-0.161076	1.71185	1.55039		0.21904	1.6603	1.66226		2.73147	0.852378	1.65049
	-0.0829723	1.70008	1.55726		0.160609	1.66904	1.65613		2.77412	0.841887	1.68469
	-0.0234209	1.70345	1.56273		0.0973749	1.68909	1.65168		2.70113	0.884639	1.65823
	0.0311755	1.70985	1.56755		0.0279767	1.7155	1.64837		2.79266	0.914478	1.72478
	0.0896659	1.71606	1.57225		-0.0451025	1.74113	1.64788		2.80698	0.845655	1.62094
	0.153805	1.71592	1.57399		-0.116509	1.75947	1.65113		2.77498	0.886684	1.61454
	0.222811	1.70572	1.57102		-0.180787	1.76679	1.65345		2.80933	0.728013	1.67557
	0.29428	1.6866	1.56427		-0.235706	1.76634	1.65024		2.61979	0.749624	1.62078
	0.363346	1.66308	1.55607		-0.285118	1.76842	1.64545		2.76638	0.899649	1.69229
	0.425422	1.63889	1.54823		-0.3366	1.77902	1.64705		2.78446	0.914043	1.64586
	0.480284	1.61607	1.54251		-0.395116	1.79453	1.6569		-2.78723	1.67856	2.02281
	0.533612	1.59901	1.54148		-0.459893	1.81016	1.6687		-2.74724	1.73975	2.13607
	0.592299	1.59325	1.54547		-0.525799	1.8237	1.67482		-2.69596	1.72579	2.1699
	0.658351	1.59726	1.5513		-0.587838	1.83244	1.67428		2.80415	0.863076	1.60294
	0.72769	1.60057	1.55562		-0.643263	1.8348	1.67035		-1.93824	2.50216	1.72759
	0.794637	1.59448	1.55704		-0.693757	1.83528	1.66678		2.68952	0.83408	1.56053
	0.85676	1.57833	1.55511		-0.745901	1.83963	1.666		-2.74833	1.67165	2.11551
	0.91377	1.55289	1.55046		-0.805189	1.84882	1.66627		2.78474	0.809378	1.7596
	0.967211	1.51902	1.5457		-0.873866	1.86232	1.6657		2.06255	-2.18433	1.99836
	1.02227	1.48445	1.54284		-0.947843	1.88103	1.6679		2.80188	0.860543	1.60645
	1.08337	1.45744	1.54277		-1.01548	1.90193	1.67716		2.78585	0.848586	1.72967
	1.14856	1.43781	1.54701		-1.07102	1.91777	1.69159		2.24268	-2.10865	1.66543
	1.213	1.425	1.55606		-1.12304	1.92633	1.70476		1.96187	-2.09472	2.06879
	1.27505	1.42162	1.56864		-1.18236	1.93142	1.71218		-2.67553	1.70114	2.14095
	1.33508	1.42329	1.58246		-1.25068	1.93647	1.71641		2.79667	0.863085	1.59654
	1.39452	1.42261	1.59534		-1.32246	1.94362	1.72237		-2.74152	1.70831	2.17229
	1.45624	1.41935	1.60539		-1.3906	1.95598	1.72916		2.32968	-2.16019	1.3423
	1.52117	1.41326	1.61036		-1.4504	1.97371	1.73269		2.77303	0.861586	1.71137
	1.58589	1.39938	1.61085		-1.5053	1.99067	1.73363		-2.75463	1.70264	2.16465
	1.64758	1.37852	1.6124		-1.56609	2.00342	1.73562		2.74347	0.818488	1.76283
	1.70871	1.35733	1.61941		-1.63699	2.0167	1.74228		-2.6802	1.77864	1.93879
	1.77209	1.33798	1.63148		-1.70894	2.03153	1.75492		-2.66295	1.74287	2.1659
	1.83651	1.31887	1.64719		-1.77167	2.0418	1.76924		-2.67203	1.72243	2.1016
	1.89898	1.30063	1.66498		-1.82658	2.04808	1.77955		-2.7005	1.70542	2.15994
	1.9572	1.28512	1.68132		-1.88555	2.05705	1.78649		2.80217	0.885203	1.61756
	2.01187	1.27374	1.69339		-1.95776	2.06836	1.79242		1.52289	-2.48708	1.27455
	2.06719	1.26701	1.70214		-2.04097	2.07889	1.79794		2.77783	1.00978	1.67249
	2.12705	1.26233	1.70982		-2.12509	2.09028	1.80643		2.77681	0.79594	1.68013
	2.19151	1.25541	1.71666		-2.19662	2.1015	1.82132		-2.77467	1.72842	2.20274
	2.25542	1.2446	1.72349		-2.24706	2.10856	1.83937		2.7706	0.842523	1.77695
	2.31337	1.23047	1.73437		-2.28295	2.1137	1.85625		-2.78878	1.53387	2.16547
	2.36546	1.21539	1.75244		-2.3164	2.12018	1.87099		2.79505	0.903941	1.64187
	2.41489	1.20495	1.77559		-2.34982	2.12563	1.88486		2.78533	0.875976	1.66264
	2.46329	1.20345	1.79953		-2.37887	2.12894	1.89754		2.78022	0.877612	1.71592
	2.51107	1.20684	1.82177		-2.4025	2.1293	1.90625		2.71637	0.835821	1.65093
	2.55669	1.20669	1.84147		-2.42416	2.1249	1.91244		2.12418	-2.22587	1.99904
	2.59586	1.20013	1.85795		-2.44777	2.11973	1.923		2.78493	0.863961	1.74294
	2.62496	1.19003	1.87107		-2.47702	2.11898	1.93675		2.7846	0.873458	1.69921
	2.64507	1.17994	1.88346		-2.51233	2.12086	1.94634		2.79136	0.8481	1.61118
	2.65883	1.17353	1.89638		-2.54223	2.11858	1.94809		2.58453	0.890454	1.65509
	2.66619	1.1737	1.90615		-2.55371	2.10918	1.94438		-1.9208	2.45969	2.01111
	2.66819	1.17947	1.90806		-2.55169	2.10019	1.94256		2.78558	0.831683	1.58671
	2.67035	1.18735	1.90271		-2.55133	2.10105	1.94968		-2.7862	1.66042	2.09662
	2.67759	1.19387	1.89603		-2.56027	2.1131	1.96711		2.81548	0.764356	1.53833
	2.69295	1.19302	1.88916		-2.57798	2.13402	1.98947		-2.75702	1.70879	2.18108
	2.71865	1.18314	1.88192		-2.59181	2.15792	2.00163		2.31651	-2.12623	1.89701
	2.74113	1.17027	1.88436		-2.58912	2.16409	1.99132		2.78127	0.807393	1.70863
	-2.46332	2.16941	2.1763		-2.59437	2.14562	1.98399		2.78269	0.809647	1.65775
	-2.46166	2.16682	2.17176		-2.59318	2.14544	1.99948		-2.61123	1.64272	2.10804
	-2.46041	2.16427	2.16672		-2.59188	2.15206	2.0162		-1.96023	2.43918	2.15218
	-2.45963	2.16178	2.16116		-2.5858	2.16344	2.02203		2.7876	0.834474	1.73099
	-2.45937	2.15935	2.15507		-2.56855	2.17385	2.01105		-2.67161	1.73251	2.14413
	-2.45967	2.15697	2.14848		-2.54141	2.18268	1.98955		-1.79671	2.47131	2.03845
	-2.46055	2.15462	2.14138		-2.5068	2.1896	1.96671		2.16177	-2.18393	1.9566
	-2.46203	2.15228	2.13379		-2.46252	2.19128	1.94118		2.77442	0.714542	1.54551
	-2.46411	2.14992	2.12574		-2.40604	2.18439	1.91058		2.76353	0.870112	1.59812
	-2.46677	2.14751	2.11726		-2.33829	2.16738	1.87549		-2.644	1.70247	2.15524
	-2.47	2.14502	2.10838		-2.2648	2.14163	1.83874		2.75851	0.909326	1.73459
	-2.47377	2.14244	2.09913		-2.191	2.11222	1.80225		-2.66766	1.68513	2.13977
	-2.47804	2.13974	2.08957		-2.11883	2.08575	1.76778		-2.67171	1.65455	2.15015
	-2.48276	2.13692	2.07975		-2.05062	2.06794	1.74093		-2.6813	1.71351	2.13714
	-2.48788	2.13397	2.06972		-1.98977	2.06063	1.72635		2.77233	0.836542	1.64227
	-2.49335	2.13091	2.05956		-1.93539	2.06013	1.72143		2.769	0.886713	1.62055
	-2.49911	2.12773	2.04932		-1.88213	2.06113	1.7192		-2.73344	1.49686	1.96981
	-2.50508	2.12446	2.03907		-1.82602	2.06077	1.71572		-2.74446	1.73217	2.20808
	-2.51121	2.12112	2.0289		-1.76673	2.05654	1.71		-2.75281	1.75329	2.0804
	-2.51741	2.11773	2.01886		-1.70549	2.04641	1.70039		-2.6191	1.68899	2.13935
	-2.52362	2.11431	2.00902		-1.64364	2.03205	1.68665		2.79877	0.856297	1.71246
	-2.52975	2.11089	1.99946		-1.58287	2.01772	1.67198		2.81802	0.762849	1.67128
	-2.53572	2.10749	1.99025		-1.52301	2.00421	1.65952		-2.74996	1.78277	2.15137
	-2.54146	2.10416	1.98145		-1.46238	1.98885	1.64978		2.78074	0.854042	1.6362
	-2.54689	2.10092	1.97312		-1.40006	1.97301	1.64337		2.77772	0.892236	1.69636
	-2.55192	2.0978	1.96533		-1.33555	1.96084	1.64196		2.80046	0.832047	1.63161
	-2.55649	2.09485	1.95814		-1.26855	1.95136	1.64486		-1.95288	2.47679	1.89537
	-2.5605	2.09211	1.95162		-1.19867	1.93964	1.6468		2.81977	0.760931	1.60977
	-2.5639	2.0896	1.94584		-1.12604	1.92495	1.64223		-2.7815	1.83103	2.03743
	-2.56663	2.08738	1.94086		-1.05253	1.90841	1.6293		2.09818	-2.26254	2.05185
	-2.56863	2.08547	1.93676		-0.982339	1.88844	1.61119		2.79202	0.8857	1.60149
	-2.56986	2.08391	1.93359		-0.91826	1.86584	1.59347		2.73713	0.906025	1.63869
	-2.57034	2.08272	1.9314		-0.857826	1.84782	1.58045		1.95035	2.35404	1.77502
	-2.57005	2.08193	1.93023		-0.79603	1.83981	1.57365		2.76756	0.86676	1.65545
	-2.56904	2.08154	1.93008		-0.731395	1.83988	1.57171		2.78601	0.925596	1.69876
	-2.56735	2.08157	1.93098		-0.665283	1.84324	1.57104		2.15861	-2.2359	2.03034
	-2.56505	2.08201	1.9329		-0.597447	1.84548	1.56899		2.76051	0.830606	1.69027
	-2.56222	2.08285	1.93579		-0.52866	1.84133	1.56552		2.77347	0.842455	1.64887
	-2.55898	2.08406	1.93959		-0.463416	1.82673	1.56111		2.79114	0.917357	1.61514
	-2.55543	2.0856	1.94422		-0.404352	1.80268	1.55646		-2.12194	2.3375	1.95253
	-2.55169	2.08744	1.94955		-0.34779	1.7732	1.55375		-2.69625	1.64698	2.1914
	-2.54788	2.08952	1.95546		-0.288154	1.74191	1.55493		2.75749	0.965433	1.65067
	-2.54413	2.09178	1.9618		-0.222881	1.71366	1.55872		2.7356	0.856957	1.64254
	-2.54054	2.09416	1.96842		-0.151797	1.69339	1.56284		2.81667	0.745366	1.73025
	-2.53723	2.0966	1.97517		-0.0763708	1.682	1.56677		-2.64965	1.69812	2.15453
	-2.53427	2.09903	1.98188		-7.95276e-05	1.67754	1.56997		2.81113	0.852991	1.73846
	-2.53176	2.10139	1.98841		0.0724042	1.67807	1.57045		-1.90479	2.44382	2.15317
	-2.52973	2.10362	1.99463		0.138353	1.68174	1.5684		2.78517	0.823393	1.64684
	-2.52823	2.10568	2.00041		0.198573	1.68551	1.56682		2.04567	-2.248	2.06084
	-2.52729	2.10749	2.00565		0.25588	1.68663	1.56749		2.58018	-1.80985	2.20098
	-2.52692	2.10903	2.01027		0.318372	1.68208	1.57022		2.78776	0.899051	1.59168
	-2.52711	2.11024	2.01422		0.39025	1.66894	1.57453		-2.73296	1.78619	2.19539
	-2.52784	2.11112	2.0175		0.461432	1.64815	1.58007		-1.95329	2.50729	1.851
	-2.52911	2.11165	2.0201		0.529222	1.62112	1.58551		2.8116	0.810618	1.51789
	-2.53086	2.11183	2.02205		0.60064	1.59001	1.58791		2.74953	0.973409	1.8114
	-2.53308	2.11167	2.0234		0.673969	1.55963	1.5849		-2.67658	1.64184	2.05604
	-2.53573	2.11121	2.02421		0.740127	1.53742	1.57966		2.7569	0.923221	1.67548
	-2.53877	2.11047	2.02455		0.797607	1.52752	1.57688		2.66515	1.07818	1.59865
	-2.54216	2.1095	2.02449		0.857572	1.52401	1.57613		2.8099	0.881969	1.6597
	-2.54584	2.10836	2.0241		0.920813	1.52058	1.57537		2.80956	0.874467	1.59152
	-2.54978	2.1071	2.02346		0.988331	1.51384	1.57752		-2.77588	1.63398	2.18427
	-2.55392	2.10579	2.02264		1.06134	1.50232	1.58544		2.71082	0.866321	1.62885
	-2.55821	2.10447	2.0217		1.13612	1.48414	1.59508		-1.91924	2.40565	2.14368
	-2.56258	2.10321	2.02069		1.20736	1.45866	1.59973		2.80724	0.816985	1.67849
	-2.56697	2.10208	2.01969		1.2724	1.42886	1.59706		-2.74544	2.13094	1.99202
	-2.57134	2.10112	2.01874		1.33237	1.39924	1.59017		2.77264	0.903955	1.62339
	-2.5756	2.1004	2.01788		1.38997	1.37291	1.58328		2.82586	0.854178	1.55431
	-2.57971	2.09995	2.01716		1.44781	1.35216	1.57933		-2.59206	1.74753	2.15842
	-2.5836	2.09983	2.01662		1.50831	1.33904	1.58172		2.75233	0.901984	1.72258
	-2.58722	2.10007	2.0163		1.57206	1.33435	1.59328		2.79029	0.813005	1.62825
	-2.59053	2.1007	2.01625		1.63684	1.33624	1.61305		2.06113	-2.15339	2.16184
	-2.59349	2.10175	2.01651		1.70005	1.34069	1.63563		2.77793	0.757251	1.68223
	-2.5961	2.10323	2.01711		1.76222	1.34294	1.65459		2.77718	0.850402	1.75046
	-2.59835	2.10516	2.01812		1.82485	1.33874	1.66693		-2.74072	1.74848	2.18329
	-2.60027	2.10755	2.01958		1.88582	1.32589	1.67416		2.75136	0.85837	1.65105
	-2.60187	2.11041	2.02155		1.94083	1.30525	1.67988		2.79452	0.912599	1.61662
	-2.60322	2.11372	2.02407		1.98891	1.28011	1.68794		2.81069	0.887422	1.58117
	-2.60436	2.11748	2.02719		2.03343	1.25462	1.70101		-1.91915	2.33131	2.09309
	-2.60536	2.12167	2.03093		2.07794	1.23178	1.71898		2.75988	0.857554	1.65886
	-2.6063	2.12624	2.03531		2.12474	1.21283	1.73943		2.811	0.864069	1.543
	-2.60723	2.13114	2.04034		2.17681	1.19948	1.76053		-2.73922	1.68303	2.15103
	-2.60824	2.1363	2.04597		2.2375	1.19365	1.78195		2.76377	0.888746	1.5714
	-2.6094	2.14163	2.05217		2.30573	1.19312	1.80326		-2.68022	1.72775	2.16308
	-2.61075	2.14704	2.05885		2.37524	1.19222	1.82348		-1.93297	2.42721	1.98176
	-2.61236	2.15242	2.06592		2.44044	1.1892	1.84176		-2.68915	1.67162	2.10641
	-2.61426	2.15776	2.07332		2.50012	1.18745	1.85756		1.97601	2.43164	2.08833
	-2.61647	2.16304	2.08099		2.5559	1.18806	1.87022		1.97908	-2.32451	1.70175
	-2.61907	2.16815	2.08878		2.60811	1.18762	1.87956		2.82488	0.865907	1.5446
	-2.62209	2.17287	2.09651		2.65443	1.18315	1.88777		2.80731	0.77553	1.63606
	-2.62561	2.17693	2.1039		2.69262	1.1746	1.89607		2.76894	0.822216	1.5835
	-2.62963	2.18004	2.11071		2.72219	1.16279	1.90263		2.03766	-2.19993	1.92462
	-2.63415	2.18198	2.11671		2.74334	1.14829	1.90694		2.79681	0.907609	1.58004
	-2.63909	2.1826	2.12173		2.75667	1.13337	1.91175		2.75209	0.86383	1.65403
	-2.64437	2.18184	2.12566		2.7639	1.12338	1.92059		-2.71138	1.76324	2.19764
	-2.64985	2.17975	2.12848		2.76805	1.12383	1.93393		-2.5509	1.87134	1.90485
	-2.65541	2.17645	2.1302		2.7712	1.13559	1.94931		2.44412	-1.9168	2.10509
	-2.66091	2.17212	2.1309		2.77292	1.15419	1.96543		2.79251	0.900886	1.66287
	-2.6662	2.16697	2.1307		2.77118	1.1689	1.97379		2.77627	0.815956	1.70662
	-2.67117	2.16124	2.12973		2.76739	1.16987	1.96103		1.94707	2.48203	1.99451
	-2.67572	2.15518	2.12815		2.76397	1.16326	1.93769		2.11523	-2.14299	2.18422
	-2.45559	2.03724	1.89875		-2.62171	2.17539	2.06846		2.78703	0.825873	1.65183
	-2.45781	2.03811	1.89831		-2.62313	2.17802	2.06871		2.77434	0.817362	1.61829
	-2.46165	2.03968	1.89817		-2.61438	2.17284	2.05266		-2.64945	1.69608	2.14439
	-2.46741	2.04203	1.89864		-2.59871	2.16621	2.02588		2.05784	-2.16398	2.02609
	-2.4752	2.04516	1.89995		-2.58312	2.1679	2.00201		-2.59486	1.72494	2.13483
	-2.48493	2.04898	1.90225		-2.56862	2.18035	1.98724		2.79637	0.897623	1.75434
	-2.4963	2.05329	1.90557		-2.54439	2.19205	1.9707		2.75388	1.00757	1.64149
	-2.50876	2.05777	1.90966		-2.50844	2.20104	1.9519		2.7652	0.856637	1.66561
	-2.52158	2.06209	1.91404		-2.46298	2.20777	1.9316		2.74983	0.893705	1.71618
	-2.53391	2.06596	1.91802		-2.41284	2.21303	1.91185		2.76503	0.842878	1.63674
	-2.54501	2.06916	1.92089		-2.3585	2.2141	1.89298		-2.74111	1.76868	1.80112
	-2.55439	2.0716	1.92222		-2.29515	2.20536	1.87141		2.81992	0.875673	1.76181
	-2.56186	2.07324	1.92201		-2.22173	2.18617	1.84568		1.91854	-2.34907	1.94856
	-2.56741	2.07408	1.92055		-2.14359	2.16279	1.81972		2.77644	0.894232	1.72398
	-2.57107	2.0742	1.9181		-2.06488	2.13995	1.79668		2.77601	0.830925	1.62221
	-2.5729	2.07368	1.91486		-1.985	2.11664	1.77345		2.77263	0.859156	1.65543
	-2.57301	2.07267	1.91098		-1.90281	2.09199	1.74592		-2.74844	1.72082	2.11054
	-2.57154	2.07129	1.90654		-1.81993	2.06802	1.71568		2.74079	0.843144	1.66747
	-2.56861	2.06966	1.90155		-1.73866	2.04556	1.6879		-1.96751	2.38032	2.10986
	-2.56438	2.06788	1.89601		-1.65884	2.02314	1.66565		2.78145	0.78172	1.63346
	-2.55904	2.06606	1.88989		-1.57978	2.00089	1.64846		2.80984	0.906438	1.59585
	-2.55286	2.06433	1.88323		-1.50423	1.98199	1.63554		2.79157	0.870794	1.70576
	-2.54616	2.06284	1.8761		-1.43605	1.96868	1.62681		2.01818	-2.24513	1.91355
	-2.53931	2.06179	1.86869		-1.37492	1.95875	1.62009		2.05164	2.25649	2.13824
	-2.53272	2.06137	1.86127		-1.31773	1.94882	1.61186		-1.92798	2.40362	2.08953
	-2.5268	2.06178	1.8542		-1.26296	1.93787	1.60054		-1.89443	2.33525	2.03849
	-2.52197	2.06312	1.84786		-1.20967	1.92581	1.58766		2.77902	0.817015	1.58023
	-2.51853	2.06545	1.84255		-1.15496	1.91192	1.57405		2.02346	2.42795	2.03812
	-2.51667	2.06871	1.83845		-1.09617	1.89675	1.55947		-2.7707	1.7297	2.11537
	-2.51636	2.07277	1.83559		-1.03327	1.88303	1.54515		-2.7799	1.82003	2.05734
	-2.51743	2.07738	1.8338		-0.967598	1.87357	1.53348		2.79642	0.840652	1.64489
	-2.51956	2.08223	1.83283		-0.899513	1.86795	1.52474		2.67153	0.81318	1.64296
	-2.52233	2.08696	1.83232		-0.829687	1.86296	1.51702		1.96643	-2.24911	2.02453
	-2.52535	2.09118	1.83195		-0.761837	1.85634	1.51009		-2.7364	1.7737	2.05682
	-2.52825	2.09455	1.83146		-0.700568	1.84805	1.50562		-2.77019	1.6732	2.08776
	-2.53076	2.09682	1.83074		-0.645082	1.83697	1.50477		-2.62823	1.65763	2.14627
	-2.53271	2.09785	1.82979		-0.589523	1.82119	1.50666		2.82126	0.857924	1.61545
	-2.53407	2.09762	1.82874		-0.530453	1.80091	1.50937		2.78194	0.871832	1.7426
	-2.53489	2.09624	1.82781		-0.468684	1.77926	1.51152		2.80099	0.925624	1.67085
	-2.53527	2.09386	1.82722		-0.404546	1.75883	1.51237		2.73323	0.867171	1.59489
	-2.53528	2.09052	1.82713		-0.33743	1.74019	1.511		2.75956	0.85442	1.65801
	-2.53493	2.08619	1.82745		-0.269532	1.7238	1.50642		2.41863	-1.86434	1.70629
	-2.53421	2.08139	1.82801		-0.20493	1.7121	1.49955		-2.70348	1.59119	2.15545
	-2.5332	2.07692	1.82859		-0.144421	1.70647	1.49272		-1.94006	2.41313	2.12661
	-2.53199	2.07356	1.82899		-0.0841843	1.70463	1.48806		2.77594	0.829018	1.63022
	-2.53068	2.07175	1.82901		-0.0202766	1.70434	1.48714		2.05353	-2.21141	1.85699
	-2.52936	2.07157	1.82851		0.0478039	1.70504	1.49122		2.09671	-2.22026	2.05099
	-2.52809	2.07279	1.82748		0.11872	1.70365	1.49934		-2.70637	1.74966	2.17547
	-2.52688	2.07506	1.82595		0.191571	1.6953	1.50834		2.82812	0.828858	1.58961
	-2.52577	2.07798	1.82404		0.26532	1.6789	1.51566		2.78372	0.908893	1.67868
	-2.52477	2.08113	1.82188		0.337186	1.65884	1.5211		-2.68194	1.70597	2.15394
	-2.52387	2.08398	1.81959		0.40458	1.64026	1.52631		2.02507	-2.12927	1.99906
	-2.52299	2.086	1.81725		0.465778	1.62582	1.53324		-2.64815	1.69119	2.16124
	-2.52202	2.08681	1.81488		0.52967	1.61359	1.53878		2.75743	0.857963	1.60267
	-2.52086	2.08633	1.81248		0.606916	1.60076	1.53675		-2.56918	1.6955	2.13903
	-2.51944	2.08488	1.81003		0.684789	1.58806	1.5279		-2.64683	1.74348	2.14138
	-2.51781	2.0831	1.80755		0.749619	1.57497	1.51777		-2.04941	2.41474	1.99562
	-2.5161	2.08153	1.80511		0.798709	1.56036	1.51181		2.79181	0.908649	1.62589
	-2.51444	2.08024	1.80276		0.848443	1.54372	1.50913		2.78735	0.901848	1.71175
	-2.5129	2.07905	1.80057		0.896659	1.52891	1.50913		2.79846	0.88285	1.57681
	-2.51153	2.07794	1.79867		0.951122	1.51347	1.51113		-2.82287	1.62662	2.08184
	-2.51043	2.07696	1.7972		1.0213	1.49316	1.51537		2.12081	2.33093	1.97427
	-2.50966	2.07615	1.79625		1.09794	1.46965	1.52212		2.77959	0.88049	1.67776
	-2.50926	2.07557	1.79589		1.16596	1.44714	1.53035		-2.73543	1.67579	2.12344
	-2.50926	2.07524	1.79613		1.22073	1.42882	1.53967		-2.71977	1.84621	2.14387
	-2.50966	2.0752	1.79695		1.27838	1.41165	1.55051		2.78892	0.854971	1.6108
	-2.51043	2.07546	1.79831		1.34107	1.39559	1.56263		2.78431	0.799323	1.75119
	-2.51153	2.07599	1.80011		1.40775	1.38162	1.57311		-2.65004	1.63574	2.10851
	-2.5129	2.07676	1.80225		1.47698	1.37076	1.58039		-2.77667	1.77244	2.05455
	-2.51444	2.07771	1.8046		1.54702	1.36225	1.58667		2.02092	-2.1449	2.06102
	-2.51608	2.07878	1.80704		1.61544	1.35364	1.59462		1.8533	-2.38278	2.12084
	-2.51772	2.07988	1.80948		1.68091	1.3434	1.60443		2.81165	0.816706	1.64379
	-2.51932	2.08097	1.81185		1.74546	1.33221	1.61518		-2.75875	1.59844	1.56918
	-2.52086	2.08203	1.81413		1.81205	1.32061	1.62705		-2.63384	1.65738	2.14653
	-2.52235	2.08304	1.81631		1.88036	1.30739	1.64063		2.75595	0.849501	1.65727
	-2.52376	2.084	1.81838		1.94733	1.29144	1.65462		-2.76942	1.67853	2.13653
	-2.52505	2.08496	1.82031		2.0111	1.27395	1.66762		2.76245	0.928264	1.66385
	-2.52618	2.08605	1.82212		2.07095	1.25652	1.68034		2.82122	0.860806	1.67292
	-2.52711	2.08719	1.82372		2.12518	1.24014	1.69462		-2.75636	1.79475	2.09631
	-2.52773	2.08811	1.82493		2.17401	1.22724	1.71044		2.80129	0.873415	1.65308
	-2.52794	2.08841	1.8255		2.22329	1.2212	1.72635		-2.65618	1.66625	2.16667
	-2.52762	2.08776	1.82517		2.2791	1.22159	1.74166		-2.73634	1.69206	2.16873
	-2.52668	2.08595	1.82377		2.33975	1.22273	1.75642		2.78164	0.852104	1.54984
	-2.52509	2.08291	1.82127		2.39924	1.21973	1.77092		2.60477	-1.95312	2.09297
	-2.52287	2.07873	1.81775		2.45619	1.21392	1.78662		-2.6054	1.63712	2.11298
	-2.52006	2.07361	1.81337		2.51316	1.2094	1.80702		-2.64243	1.71113	2.13622
	-2.5168	2.06788	1.8084		2.56981	1.20701	1.83449		-2.68026	1.69943	2.14542
	-2.51325	2.062	1.80323		2.6217	1.20587	1.86668		-1.97489	2.45193	2.11645
	-2.50966	2.05652	1.79841		2.66469	1.20579	1.89849		2.78241	0.91676	1.63768
	-2.5063	2.05199	1.79458		2.69727	1.20452	1.92665		2.76375	0.876113	1.67468
	-2.5034	2.04881	1.79233		2.7189	1.19754	1.94893		2.79373	0.852243	1.6103
	-2.50115	2.0471	1.7921		2.72925	1.18337	1.9612		2.80528	0.873507	1.59245
	-2.49962	2.0467	1.79404		2.73115	1.1668	1.96023		-2.76934	1.77369	2.0948
	-2.49882	2.04728	1.79806		2.73123	1.15409	1.94955		2.79608	0.858553	1.6347
	-2.49866	2.04853	1.80392		2.73494	1.14726	1.93767		-2.58561	1.81917	2.1583
	-2.49904	2.05026	1.81132		2.74262	1.14475	1.93021		2.79112	0.867134	1.63094
	-2.49979	2.05219	1.81985		2.75097	1.14559	1.92694		2.78834	0.87223	1.70383
	-2.5007	2.05405	1.82904		2.75782	1.14735	1.9284		-2.77854	1.76719	2.13043
	-2.50162	2.05566	1.83842		2.76175	1.14656	1.93302		-2.63529	1.64771	2.13231
	-2.50242	2.05685	1.84754		2.75995	1.14718	1.93038		2.79067	0.804827	1.57803
	-2.66265	2.17321	1.99359		-2.64629	2.28367	2.10565		-2.71206	1.55802	1.98605
	-2.66503	2.17241	1.99398		-2.64629	2.28716	2.09737		-2.66292	1.70834	2.14139
	-2.66696	2.17152	1.99425		-2.6439	2.2885	2.08091		2.14406	-2.17835	2.12577
	-2.66847	2.17054	1.99441		-2.63347	2.28061	2.05719		2.80065	0.888689	1.62218
	-2.66956	2.16952	1.99448		-2.60959	2.26093	2.02751		2.02541	-2.18545	1.93533
	-2.67027	2.16847	1.99449		-2.56867	2.2347	1.98942		2.73515	0.909551	1.69848
	-2.67063	2.16742	1.99444		-2.51354	2.20873	1.94918		2.775	0.913684	1.71604
	-2.67068	2.16642	1.99436		-2.44955	2.18919	1.91235		-2.6798	1.63905	2.14666
	-2.67047	2.16547	1.99427		-2.38073	2.17613	1.87968		-2.77065	1.6893	2.15755
	-2.67003	2.16461	1.99418		-2.30638	2.16229	1.84773		2.72624	0.865234	1.66138
	-2.6694	2.16384	1.99409		-2.22379	2.14103	1.81327		-2.71272	1.64399	2.1775
	-2.66862	2.1632	1.99402		-2.13521	2.11268	1.77689		2.7946	0.869139	1.60973
	-2.66772	2.16267	1.99396		-2.04791	2.08168	1.74249		-2.62836	1.65553	2.06883
	-2.66672	2.16226	1.99389		-1.96727	2.05259	1.71501		2.78295	0.889237	1.65968
	-2.66566	2.16196	1.99382		-1.89516	2.03143	1.69842		2.75587	0.867548	1.75511
	-2.66455	2.16176	1.99373		-1.83208	2.02251	1.69238		2.78228	0.878454	1.57494
	-2.66339	2.16165	1.99357		-1.77739	2.02294	1.69113		-2.64953	1.6706	2.12601
	-2.6622	2.16159	1.99334		-1.72598	2.02396	1.68688		1.87249	2.37103	2.09115
	-2.66096	2.16158	1.99298		-1.67083	2.02021	1.67577		2.78759	0.880577	1.56441
	-2.65967	2.16157	1.99248		-1.61035	2.01314	1.65869		-2.55908	1.71685	2.14095
	-2.65833	2.16154	1.99178		-1.54744	2.00439	1.6382		2.77105	0.911484	1.54063
	-2.65689	2.16146	1.99084		-1.48185	1.99208	1.6179		2.80492	0.859834	1.5732
	-2.65536	2.16131	1.98963		-1.41066	1.97597	1.60217		2.6881	0.84478	1.63083
	-2.6537	2.16105	1.98813		-1.33538	1.95837	1.59354		-2.80402	1.71085	2.07373
	-2.6519	2.16067	1.9863		-1.2618	1.93864	1.59031		2.77953	0.892443	1.70442
	-2.64992	2.16014	1.98411		-1.19305	1.91501	1.58826		2.7554	0.849704	1.57409
	-2.64774	2.15944	1.98156		-1.12823	1.89099	1.58385		2.04457	2.247	2.13773
	-2.64535	2.15857	1.97864		-1.06642	1.87277	1.5756		2.76723	0.878643	1.64702
	-2.64273	2.15753	1.97537		-1.00729	1.86251	1.56482		2.36036	2.03222	2.0523
	-2.63987	2.15631	1.97175		-0.94843	1.85866	1.55465		-2.69447	1.72998	2.17051
	-2.63675	2.15494	1.96782		-0.886089	1.85922	1.54827		1.92826	2.37229	2.01159
	-2.63336	2.15342	1.96358		-0.819788	1.86154	1.54571		1.80849	2.37684	2.13682
	-2.62972	2.15177	1.9591		-0.753035	1.86136	1.54387		2.81476	0.818895	1.69419
	-2.62582	2.15001	1.95442		-0.688805	1.85579	1.54044		1.83369	2.3768	1.97695
	-2.62167	2.14818	1.94959		-0.628144	1.84658	1.53592		2.78632	0.860048	1.70943
	-2.61727	2.14629	1.94465		-0.57145	1.8359	1.53058		2.40699	-2.00079	1.46776
	-2.61262	2.14437	1.93966		-0.518635	1.82181	1.52309		2.79517	0.924919	1.71646
	-2.60774	2.14244	1.93467		-0.467023	1.80263	1.51438		2.79681	0.841374	1.55085
	-2.60263	2.14052	1.92972		-0.412544	1.78131	1.50877		2.78633	0.872369	1.71744
	-2.59731	2.13863	1.92487		-0.352555	1.76135	1.50828		-2.76524	1.63842	2.03387
	-2.59178	2.13677	1.92015		-0.286824	1.74374	1.51039		2.77643	0.865646	1.68901
	-2.58604	2.13496	1.91561		-0.216659	1.73003	1.51263		-2.79243	1.62643	1.97937
	-2.58012	2.1332	1.91126		-0.143277	1.72193	1.51624		2.76455	0.962301	1.66331
	-2.57403	2.1315	1.90715		-0.0688808	1.71841	1.52204		-1.97888	2.42618	2.15744
	-2.56777	2.12984	1.90328		0.00287377	1.71663	1.52723		-2.81144	1.76868	1.9351
	-2.56137	2.12823	1.89969		0.0675365	1.7145	1.52814		2.79509	0.886094	1.73332
	-2.55484	2.12667	1.89638		0.123393	1.71138	1.52502		-1.98039	2.39806	2.15272
	-2.54819	2.12516	1.89335		0.172672	1.70577	1.52124		2.75568	0.910887	1.60903
	-2.54147	2.1237	1.89061		0.220978	1.6947	1.51971		2.7484	0.849167	1.69715
	-2.53468	2.12229	1.88816		0.272816	1.67785	1.52196		-2.73468	1.69757	2.16882
	-2.52785	2.12094	1.88601		0.323373	1.66048	1.52693		2.79178	0.833262	1.74724
	-2.52103	2.11966	1.88414		0.377073	1.6451	1.53325		-2.7142	1.70238	2.11493
	-2.51423	2.11844	1.88255		0.439395	1.63078	1.53758		2.78825	0.874796	1.62362
	-2.5075	2.11729	1.88123		0.511177	1.61883	1.53881		2.78673	0.933847	1.68452
	-2.50087	2.11623	1.88016		0.582105	1.61352	1.53916		2.69183	-1.94443	1.91713
	-2.49438	2.11526	1.87935		0.648757	1.61247	1.54221		2.13854	2.22356	2.10893
	-2.48806	2.11438	1.87877		0.712778	1.6084	1.5483		-2.3784	1.86585	1.97305
	-2.48195	2.1136	1.8784		0.773142	1.59756	1.55498		-2.73793	1.5791	2.01003
	-2.4761	2.11291	1.87823		0.829607	1.58103	1.5602		1.95856	2.41433	2.12189
	-2.47053	2.1123	1.87822		0.883943	1.5598	1.56061		2.77554	0.875405	1.54125
	-2.46529	2.11178	1.87836		0.939502	1.53363	1.5529		-2.72958	1.63216	2.14948
	-2.46042	2.11132	1.87863		0.998448	1.50502	1.53916		-2.02427	2.42354	2.17206
	-2.45593	2.11091	1.879		1.0612	1.47964	1.52682		1.98899	-2.13756	2.08554
	-2.45186	2.11054	1.87945		1.12785	1.46118	1.52245		2.7756	0.958779	1.71412
	-2.44823	2.11018	1.87994		1.19728	1.44876	1.52708		2.78996	0.848428	1.69498
	-2.44508	2.10981	1.88046		1.26631	1.44027	1.53916		2.7823	0.838839	1.62956
	-2.44241	2.10941	1.88098		1.33206	1.43408	1.55761		2.77856	0.837459	1.59292
	-2.44023	2.10895	1.88147		1.39475	1.42763	1.57996		-2.79118	1.74823	2.19977
	-2.43853	2.1084	1.88191		1.45792	1.41901	1.60189		2.77756	0.883832	1.53619
	-2.43732	2.10775	1.88227		1.52404	1.40829	1.61946		-2.78427	1.77454	2.0747
	-2.43659	2.10695	1.88253		1.59164	1.39552	1.63069		2.79671	0.888009	1.59705
	-2.43633	2.106	1.88265		1.65834	1.37825	1.63503		2.78172	0.890008	1.55493
	-2.4365	2.10487	1.88261		1.7237	1.35483	1.6343		2.79202	0.897943	1.59222
	-2.43707	2.10354	1.88238		1.78649	1.32817	1.63329		2.79139	0.853227	1.64999
	-2.43802	2.102	1.88196		1.84371	1.30341	1.63691		-2.77561	1.67922	2.11006
	-2.43931	2.10024	1.88131		1.89571	1.28378	1.64667		2.79532	0.857187	1.55914
	-2.44092	2.09826	1.88043		1.94798	1.27058	1.66084		2.80464	0.868015	1.53603
	-2.44279	2.09606	1.87932		2.00648	1.26498	1.67757		2.11144	-2.26593	2.0478
	-2.44489	2.09366	1.87798		2.07324	1.26586	1.69541		1.99279	2.3183	2.17979
	-2.44719	2.09106	1.87642		2.14519	1.26809	1.71227		2.7717	0.824141	1.64746
	-2.44966	2.08831	1.87465		2.21704	1.26667	1.72748		1.90429	2.47428	2.02093
	-2.45227	2.08542	1.87271		2.28467	1.26009	1.7427		2.79241	0.844201	1.59457
	-2.45499	2.08245	1.87064		2.34496	1.24941	1.75861		2.78425	0.834918	1.52619
	-2.45779	2.07942	1.86848		2.39588	1.23602	1.77478		2.7819	0.845156	1.63081
	-2.46065	2.0764	1.86628		2.44003	1.22179	1.79276		2.79396	0.829629	1.61179
	-2.46356	2.07344	1.8641		2.48464	1.21001	1.8149		2.04138	-2.18942	1.78183
	-2.4665	2.07059	1.86198		2.53485	1.20422	1.84068		2.77378	0.896167	1.7241
	-2.46944	2.0679	1.85999		2.58896	1.20428	1.86755		2.79217	0.891439	1.70637
	-2.47233	2.06531	1.85807		2.64085	1.2054	1.89316		1.98851	2.41129	2.11112
	-2.47506	2.06272	1.85612		2.68545	1.20362	1.9161		2.74869	1.57432	2.11094
	-2.47754	2.06007	1.85407		2.7206	1.19961	1.93414		-2.62943	1.62926	2.13216
	-2.47978	2.0574	1.85202		2.74471	1.19543	1.94517		-2.81335	1.65209	2.15028
	-2.48185	2.0549	1.85014		2.75765	1.19116	1.95119		2.72723	0.848781	1.6765
	-2.48387	2.0528	1.8487		2.76388	1.18672	1.95823		-2.78823	1.70556	2.16684
	-2.48598	2.05141	1.84803		2.7692	1.18398	1.96831		-2.68229	1.66905	2.18975
	-2.48836	2.05107	1.84849		2.77432	1.18431	1.97709		-2.6926	1.6565	2.14422
	-2.49116	2.05202	1.85034		2.77662	1.18591	1.97993		-2.69555	1.69427	2.15408
	-2.49451	2.05447	1.85377		2.77553	1.18689	1.97432		2.78309	0.871264	1.60236
	-2.4985	2.05854	1.85894		2.77393	1.18869	1.9596		2.78582	0.830463	1.65989
	-2.50316	2.0643	1.86589		2.7755	1.18377	1.94069		2.02463	-2.24457	1.82448
	-2.56522	2.14893	1.97327		2.78831	1.15056	1.97435		-2.72508	1.7863	1.98068
	-2.55619	2.14165	1.96072		2.77667	1.15467	1.97144		-1.95047	2.41271	1.8609
	-2.54465	2.13357	1.9387		2.75338	1.16211	1.96569		2.72488	0.980727	1.6312
	-2.52854	2.12712	1.91276		2.7166	1.17265	1.95529		2.73961	0.855001	1.62779
	-2.50855	2.12279	1.88607		2.66608	1.18439	1.94094		-2.73388	1.73653	2.11664
	-2.48717	2.11993	1.86131		2.60325	1.19481	1.92518		-2.63655	1.69408	2.1481
	-2.46437	2.12034	1.84289		2.53229	1.2023	1.9099		2.77498	0.922716	1.69232
	-2.43974	2.12761	1.83504		2.46008	1.20683	1.89525		-2.68315	1.69283	2.16078
	-2.41081	2.14443	1.83791		2.39259	1.20991	1.88035		2.77935	0.935036	1.69524
	-2.37387	2.16821	1.84554		2.33116	1.21344	1.86455		-2.71149	1.66278	2.1535
	-2.32531	2.18952	1.84955		2.27312	1.21854	1.84758		-2.76706	1.64788	2.04317
	-2.26275	2.19727	1.84542		2.21476	1.22553	1.82885		2.76849	0.888547	1.70105
	-2.18669	2.18535	1.83216		2.15428	1.23506	1.8079		2.76245	0.785587	1.66321
	-2.10083	2.1544	1.8094		2.09106	1.24803	1.78616		2.78597	0.839887	1.64101
	-2.01149	2.11145	1.77904		2.0238	1.26357	1.76641		-2.68139	1.64719	2.13855
	-1.92579	2.06831	1.7479		1.95259	1.2792	1.75041		2.55954	-1.87055	2.04795
	-1.84746	2.03535	1.72117		1.88114	1.29359	1.7378		1.98957	-2.22504	1.88138
	-1.77387	2.01597	1.69828		1.81393	1.30808	1.72791		1.90491	-2.17266	2.03988
	-1.69922	2.00752	1.67895		1.75137	1.32445	1.72114		0.514097	-2.45856	1.47316
	-1.61937	2.00402	1.66644		1.69047	1.34167	1.71747		2.78713	0.90073	1.59484
	-1.53475	2.00099	1.66146		1.62855	1.35701	1.71622		2.78462	0.877841	1.68598
	-1.44934	1.99802	1.65812		1.56499	1.37012	1.71695		2.55782	-1.91924	2.17232
	-1.36869	1.99432	1.65139		1.50008	1.38377	1.71876		2.78835	0.856056	1.63247
	-1.29806	1.98539	1.64231		1.43409	1.4	1.71964		-2.79916	1.87789	2.12214
	-1.23833	1.96673	1.63149		1.36729	1.41684	1.71744		2.79478	0.830126	1.58715
	-1.18535	1.93878	1.6158		1.30037	1.43136	1.71286		2.77212	0.873162	1.5641
	-1.1315	1.90697	1.59519		1.23446	1.44494	1.70973		-2.77639	1.81919	2.00549
	-1.07023	1.87808	1.57678		1.17048	1.46185	1.71132		2.80882	0.854608	1.73767
	-0.999594	1.85715	1.56715		1.10861	1.48291	1.71767		-1.99599	2.40669	2.14987
	-0.921822	1.84769	1.56632		1.04795	1.5042	1.72611		-2.74188	1.77627	2.10053
	-0.840568	1.85053	1.5697		0.986651	1.5224	1.73327		2.78984	0.878011	1.62185
	-0.758403	1.86061	1.57307		0.923141	1.5381	1.73671		2.77025	0.88021	1.66729
	-0.677675	1.86917	1.57379		0.856376	1.5533	1.7354		2.80392	0.923289	1.72117
	-0.601308	1.87009	1.56995		0.785184	1.56797	1.72961		-2.00397	2.43106	2.06963
	-0.531748	1.86215	1.56105		0.708909	1.5812	1.72079		1.92666	-2.32124	1.42849
	-0.4698	1.84615	1.5497		0.628864	1.5944	1.71174		2.78223	0.874689	1.56913
	-0.4131	1.82387	1.54138		0.548904	1.61075	1.70508		2.78247	0.872567	1.70574
	-0.356604	1.79824	1.53999		0.473782	1.63052	1.70042		-1.87082	2.47222	1.97987
	-0.295005	1.7729	1.54436		0.405903	1.64952	1.69553		2.48454	-1.81816	2.08963
	-0.22661	1.75051	1.54928		0.344158	1.66345	1.69006		2.7801	0.747461	1.68514
	-0.1531	1.73203	1.55115		0.285575	1.67208	1.68565		-2.81403	1.6252	2.0283
	-0.0763927	1.71835	1.55042		0.226795	1.67831	1.68322		2.09173	-2.0877	1.98145
	0.00166607	1.71196	1.54952		0.165255	1.6844	1.68137		2.79333	0.866442	1.56985
	0.0789534	1.71342	1.55062		0.100756	1.69177	1.67858		2.77866	0.863132	1.62514
	0.152826	1.71787	1.55454		0.0348362	1.70319	1.67572		2.79039	0.880843	1.57616
	0.222289	1.71903	1.56098		-0.0309775	1.72081	1.67461		-2.67678	1.68533	2.1559
	0.290282	1.71327	1.56815		-0.0953571	1.74228	1.6756		2.76959	0.899624	1.70193
	0.360511	1.69895	1.57282		-0.157604	1.76162	1.67767		-1.93706	2.4476	1.85202
	0.433013	1.67628	1.5722		-0.218682	1.77542	1.68011		2.78259	0.894814	1.62636
	0.504948	1.64864	1.56683		-0.27992	1.78494	1.6828		2.7971	0.858874	1.56939
	0.574064	1.62076	1.56022		-0.341794	1.79143	1.68549		-2.81421	1.67444	2.05012
	0.639805	1.59648	1.55584		-0.404451	1.79396	1.6878		-2.65095	1.67624	2.1348
	0.702461	1.57643	1.55417		-0.467616	1.79361	1.68956		-1.95286	2.38207	1.97275
	0.760464	1.55853	1.55237		-0.531413	1.79612	1.69141		2.73744	0.817324	1.67947
	0.822404	1.53986	1.5471		-0.59752	1.80592	1.69424		-2.80123	1.67842	2.04874
	0.89642	1.52146	1.53942		-0.667132	1.82079	1.69771		-2.76946	0.665101	1.34775
	0.97087	1.50925	1.53406		-0.738951	1.83547	1.7006		2.74276	0.936179	1.67484
	1.03312	1.50475	1.53288		-0.810274	1.84851	1.7028		2.78868	0.877351	1.60214
	1.08731	1.50199	1.53402		-0.878521	1.8622	1.70558		2.77783	0.872184	1.67726
	1.14196	1.49373	1.53639		-0.941515	1.87736	1.70951		-2.6708	1.69365	2.14855
	1.20382	1.4765	1.54295		-0.99848	1.89186	1.71374		2.78013	0.871921	1.58779
	1.27062	1.45383	1.55394		-1.05082	1.90346	1.71727		-2.6191	1.82629	2.01984
	1.32944	1.43292	1.56577		-1.10114	1.91268	1.7205		-2.67362	1.76331	2.15517
	1.37148	1.41766	1.57561		-1.15322	1.92255	1.72485		-2.63432	1.84522	2.10468
	1.40997	1.40405	1.58432		-1.21064	1.93473	1.73098		-2.63811	1.66469	2.12447
	1.455	1.39031	1.59184		-1.27462	1.9482	1.73822		-2.76765	1.66797	2.06434
	1.50944	1.37751	1.59632		-1.34373	1.96241	1.74643		-2.67786	1.64808	2.13239
	1.57556	1.36627	1.59894		-1.4145	1.97778	1.75647		2.78847	0.877552	1.68234
	1.65898	1.35628	1.60499		-1.48228	1.99387	1.76788		2.04026	-2.29778	2.03571
	1.74385	1.34803	1.61612		-1.54248	2.00808	1.77698		-2.66788	1.67985	2.16601
	1.81246	1.34117	1.6303		-1.59357	2.01743	1.78024		2.77092	0.846327	1.70724
	1.85834	1.33239	1.64499		-1.63907	2.02186	1.77933		2.80212	0.860915	1.55945
	1.89507	1.31838	1.65888		-1.68588	2.02452	1.77989		2.79242	0.895883	1.54751
	1.93066	1.30017	1.66911		-1.7393	2.02868	1.78463		2.78214	0.85201	1.71894
	1.98256	1.27949	1.67627		-1.80042	2.03471	1.79109		2.78363	0.862562	1.6681
	2.05375	1.2594	1.68438		-1.86765	2.0416	1.79662		2.59685	-1.78785	1.9551
	2.13046	1.24286	1.69714		-1.9388	2.05093	1.80315		-2.78277	1.81596	2.1172
	2.19579	1.23221	1.71549		-2.01117	2.06488	1.81497		2.77676	0.87641	1.6129
	2.25196	1.22723	1.73861		-2.08108	2.08286	1.83314		-2.61877	1.63795	2.11157
	2.30687	1.22516	1.76426		-2.14508	2.10216	1.85466		-2.68627	1.68757	2.09657
	2.35914	1.22289	1.78978		-2.20205	2.1199	1.87639		2.80462	0.874231	1.53497
	2.41122	1.21674	1.81278		-2.25523	2.13405	1.89829		-2.6725	1.77853	2.1754
	2.46527	1.20567	1.83171		-2.30849	2.14261	1.91955		-2.72684	1.53975	2.04583
	2.52119	1.19251	1.84764		-2.36158	2.14396	1.93619		2.77944	0.856371	1.6275
	2.5767	1.18167	1.86258		-2.41041	2.13889	1.94499		2.79203	0.867304	1.63639
	2.62827	1.17535	1.87581		-2.45114	2.13128	1.94739		-2.58116	0.200276	1.40656
	2.67241	1.17286	1.88405		-2.48186	2.12549	1.94689		2.78195	0.85369	1.64758
	2.70502	1.17237	1.88524		-2.50165	2.12294	1.94502		-2.61061	1.65322	2.146
	2.72285	1.17238	1.88184		-2.512	2.12302	1.94302		2.78158	0.903926	1.70169
	2.72694	1.17291	1.87805		-2.51822	2.12545	1.94368		-1.99792	2.41058	2.15036
	2.72321	1.17426	1.8754		-2.52605	2.12856	1.94865		2.78243	0.893801	1.55326
	2.71802	1.17426	1.87364		-2.53711	2.12862	1.95561		2.79149	0.860478	1.69192
	2.71441	1.17067	1.8741		-2.54885	2.12374	1.96062		2.78669	0.854557	1.56175
	2.71429	1.16616	1.87961		-2.55789	2.11668	1.96238		-2.80576	1.63018	2.05937
	2.72006	1.16593	1.89241		-2.56283	2.11278	1.96288		2.75532	0.889068	1.67623
	2.73126	1.17199	1.9109		-2.56378	2.11522	1.96409		-2.67662	1.69991	2.08392
	2.74322	1.17878	1.93031		-2.56119	2.12241	1.966		2.55736	-1.7624	2.04214
	2.75081	1.18133	1.94888		-2.56114	2.13256	1.9698		-2.67538	1.79501	2.19868
	2.75657	1.17786	1.96125		-2.56769	2.14034	1.97794		-2.66006	1.66834	2.09192
	2.76332	1.17242	1.95943		-2.57789	2.14227	1.98553		2.60997	-1.75835	2.03063
	-2.58002	2.25252	2.02928		-2.55984	2.14269	2.02073		2.76261	0.863146	1.65296
	-2.57571	2.24756	2.02394		-2.55244	2.14658	2.00369		2.65006	-1.87324	1.93726
	-2.57063	2.24169	2.01766		-2.54109	2.16138	1.98092		-2.0394	2.44583	1.88808
	-2.56485	2.23497	2.01053		-2.53191	2.17963	1.96847		2.70253	0.835184	1.65692
	-2.55853	2.22759	2.00275		-2.52146	2.19514	1.96254		-2.73972	1.67166	2.07151
	-2.55179	2.21968	1.99445		-2.49461	2.20411	1.94444		2.77388	0.855264	1.58106
	-2.5448	2.21142	1.98583		-2.44622	2.2021	1.91458		-1.90784	2.50651	1.96834
	-2.53769	2.20294	1.97702		-2.37836	2.18751	1.8762		-2.77306	1.59559	2.04279
	-2.53058	2.19439	1.96819		-2.29891	2.16186	1.83393		2.77901	0.857886	1.59118
	-2.52363	2.18594	1.95949		-2.21593	2.12982	1.79527		2.78444	0.853925	1.59985
	-2.51699	2.17774	1.9511		-2.13392	2.09656	1.76584		-2.66921	1.78935	2.16085
	-2.51085	2.17001	1.94325		-2.05294	2.06656	1.74343		2.63843	-1.8874	2.00337
	-2.50536	2.16292	1.93609		-1.97057	2.0429	1.72341		-2.77031	1.77218	2.12891
	-2.50074	2.1567	1.92988		-1.88676	2.02501	1.705		-2.60412	1.71381	2.16011
	-2.49708	2.15147	1.92473		-1.80489	2.01034	1.68789		2.77993	0.866713	1.58253
	-2.49457	2.14742	1.92086		-1.72896	1.99892	1.67151		2.77644	0.825191	1.70494
	-2.4932	2.14458	1.91828		-1.65866	1.99043	1.65794		-1.91244	2.40269	1.95892
	-2.49307	2.14302	1.91708		-1.58454	1.98314	1.64799		-2.82195	1.75784	2.00936
	-2.49406	2.14261	1.91715		-1.49379	1.978	1.63503		-1.89832	2.41728	2.02819
	-2.4961	2.14329	1.91843		-1.40908	1.97242	1.62391		-1.87923	2.49182	2.00204
	-2.49899	2.1448	1.92066		-1.34938	1.9611	1.62129		2.79257	0.878904	1.61524
	-2.50255	2.14693	1.92366		-1.30229	1.94372	1.62265		2.79977	0.876612	1.69603
	-2.50655	2.14941	1.92714		-1.25453	1.92526	1.62038		2.73984	0.913975	1.65724
	-2.51082	2.152	1.93093		-1.20756	1.91069	1.61425		-2.58358	1.7	2.13589
	-2.51523	2.15457	1.93489		-1.15922	1.90641	1.60483		2.78461	0.901082	1.69758
	-2.51978	2.15708	1.93903		-1.10175	1.90385	1.59214		1.81835	2.39814	2.17756
	-2.52454	2.15959	1.94343		-1.03184	1.89639	1.5789		1.87902	2.38374	2.19609
	-2.52963	2.16223	1.94827		-0.956375	1.88911	1.56844		-2.69487	1.72686	2.16941
	-2.53508	2.16503	1.95359		-0.880189	1.88615	1.56123		-2.57301	1.65723	2.09359
	-2.54087	2.16797	1.95937		-0.799848	1.87854	1.55483		-1.88872	2.49612	1.90295
	-2.54696	2.171	1.9656		-0.721881	1.86614	1.55025		-1.93917	2.42341	2.1413
	-2.55333	2.1741	1.97226		-0.652956	1.84729	1.54617		-1.97157	2.37439	1.90307
	-2.55992	2.17726	1.9793		-0.590592	1.82365	1.54062		2.46165	-1.81769	2.05849
	-2.56672	2.18043	1.98669		-0.528738	1.80169	1.53393		1.93713	-2.3011	2.08665
	-2.57366	2.18362	1.9944		-0.466007	1.78555	1.52804		-1.91753	2.41355	2.05511
	-2.58071	2.18679	2.00237		-0.402472	1.77361	1.52389		2.78633	0.873572	1.70649
	-2.58782	2.18994	2.01057		-0.335329	1.76364	1.52167		2.78822	0.894416	1.60207
	-2.59495	2.19306	2.01894		-0.264685	1.75595	1.52133		2.79294	0.908065	1.64643
	-2.60206	2.19616	2.02745		-0.19626	1.74922	1.52134		-2.77681	1.79138	1.99309
	-2.60911	2.19924	2.03603		-0.132941	1.74079	1.52161		-2.64567	1.6811	1.98063
	-2.61607	2.20229	2.04466		-0.071015	1.73188	1.52416		2.76978	0.824514	1.70175
	-2.62288	2.20534	2.05328		-0.00859053	1.7241	1.53108		-2.03325	2.27203	2.00197
	-2.62953	2.20838	2.06186		0.0532913	1.71318	1.54066		-1.829	2.52018	1.94971
	-2.63597	2.21143	2.07034		0.116626	1.69584	1.54962		2.79194	0.896558	1.68795
	-2.64217	2.2145	2.07869		0.184165	1.67687	1.55617		2.79608	0.846546	1.67467
	-2.64811	2.21759	2.08686		0.252989	1.66204	1.56026		-2.75993	1.71695	2.03888
	-2.65377	2.22072	2.09483		0.318471	1.65174	1.5626		-2.6761	1.76608	2.11772
	-2.65911	2.22389	2.10255		0.38131	1.64696	1.56374		2.77845	0.853283	1.52011
	-2.66413	2.22712	2.10999		0.444375	1.64944	1.56369		-1.9423	2.51749	1.93844
	-2.66881	2.23041	2.11714		0.500491	1.65679	1.56327		-2.68723	1.6684	2.16984
	-2.67315	2.23377	2.12396		0.574589	1.64481	1.56191		2.78347	0.892915	1.68594
	-2.67714	2.23722	2.13044		0.684666	1.59689	1.55819		2.01913	-2.16968	2.20863
	-2.68079	2.24075	2.13656		0.764293	1.55405	1.55708		2.8058	0.833176	1.50076
	-2.68411	2.24439	2.14233		0.783158	1.54136	1.55947		2.02565	-2.15909	1.86127
	-2.6871	2.24813	2.14773		0.826903	1.51501	1.55644		2.78598	0.879617	1.6999
	-2.68977	2.25199	2.15277		0.901064	1.47637	1.54562		-2.72203	1.68115	2.12302
	-2.69215	2.25599	2.15745		0.955039	1.46242	1.53377		-1.88177	2.38819	1.98918
	-2.69423	2.26012	2.16178		0.997293	1.46456	1.52468		2.1199	-2.19128	2.09666
	-2.69605	2.2644	2.16576		1.03626	1.47053	1.52194		2.78717	0.851668	1.60218
	-2.6976	2.26883	2.1694		1.06895	1.47696	1.52688		-2.37916	-0.204335	1.50577
	-2.6989	2.27341	2.17271		1.09935	1.47858	1.53677		2.78257	0.898307	1.6139
	-2.69995	2.27815	2.17569		1.13351	1.47278	1.54767		-2.6284	1.6521	2.11724
	-2.70077	2.28304	2.17835		1.17636	1.45964	1.55655		2.78957	0.858286	1.5851
	-2.70136	2.28807	2.18071		1.22713	1.44104	1.56297		2.79482	0.855716	1.5968
	-2.70171	2.29323	2.18277		1.27186	1.42234	1.56736		-2.69912	1.74898	2.13774
	-2.70184	2.29852	2.18454		1.35009	1.40101	1.57609		2.78944	0.893269	1.60884
	-2.70174	2.30392	2.18602		1.47104	1.37471	1.59011		2.79885	0.829548	1.59785
	-2.70143	2.3094	2.18724		1.57498	1.35259	1.60283		1.8495	-2.46548	2.17828
	-2.7009	2.31497	2.18821		1.6253	1.34313	1.60983		2.7564	0.882398	1.62986
	-2.70017	2.3206	2.18894		1.67362	1.33657	1.61559		2.77491	0.852585	1.66889
	-2.69925	2.32627	2.18946		1.73809	1.3329	1.62372		-2.77406	1.70393	1.997
	-2.69817	2.332	2.1898		1.808	1.33634	1.63759		2.78733	0.807508	1.59138
	-2.69698	2.33802	2.19012		1.87189	1.34152	1.65634		-2.66473	1.69043	2.17963
	-2.69576	2.34462	2.19062		1.92366	1.33907	1.67577		-1.87074	2.47472	1.94378
	-2.69455	2.352	2.19141		1.96523	1.32366	1.69181		-1.87845	2.42056	1.98707
	-2.69336	2.36	2.19245		2.00796	1.30214	1.70412		-2.68148	1.72316	2.15015
	-2.69212	2.36831	2.19357		2.05567	1.27853	1.7103		2.02655	-2.28636	2.06239
	-2.69075	2.37639	2.19451		2.10676	1.25501	1.71151		1.93842	2.33392	2.16837
	-2.68917	2.38364	2.19496		2.15658	1.23365	1.71239		-1.97789	2.43719	2.02382
	-2.6873	2.38954	2.19467		2.2023	1.21941	1.71734		2.77254	0.875668	1.55782
	-2.68508	2.39351	2.19338		2.24307	1.21438	1.72696		2.46211	-1.94886	1.9973
	-2.68249	2.39527	2.19097		2.2793	1.21354	1.73822		2.54779	-1.81527	2.07083
	-2.6795	2.3945	2.18732		2.3127	1.21308	1.74835		2.78289	0.883242	1.6146
	-2.67617	2.39124	2.18248		2.34672	1.21557	1.75885		2.78755	0.892296	1.61907
	-2.67251	2.3854	2.17648		2.38525	1.21993	1.77314		-2.39483	-0.0750815	1.5487
	-2.66861	2.37728	2.16949		2.43017	1.21738	1.79184		-1.91782	2.33713	1.89897
	-2.66452	2.36698	2.16163		2.48121	1.20596	1.81407		2.75557	0.860522	1.68181
	-2.66033	2.35491	2.15313		2.5381	1.1953	1.83942		-1.94092	2.51202	1.97065
	-2.6561	2.34128	2.14413		2.59741	1.18993	1.86261		2.78307	0.862348	1.63754
	-2.6519	2.32652	2.13486		2.65004	1.18546	1.87484		2.7846	0.896926	1.68676
	-2.64779	2.31087	2.12545		2.68913	1.18189	1.87554		-2.66872	1.7129	2.12833
	-2.64382	2.2947	2.11608		2.71606	1.18269	1.8741		-2.67187	1.68467	2.16972
	-2.64004	2.2783	2.10691		2.73363	1.18366	1.87625		-2.78263	1.78286	1.86845
	-2.63649	2.26204	2.09809		2.74132	1.17699	1.878		2.79127	0.838914	1.57025
	-2.63326	2.24634	2.08984		2.74083	1.16375	1.87751		2.47559	-1.90369	2.10758
	-2.63038	2.23155	2.08229		2.73925	1.1524	1.88104		2.79734	0.857465	1.62072
	-2.62793	2.21817	2.07571		2.74009	1.1458	1.89058		2.76216	0.942323	1.5845
	-2.62591	2.20644	2.07016		2.74481	1.14762	1.90489		2.7735	0.860943	1.53089
[truncated: 1,102 more rows]

## Sheet: Fig_2G
	Abs. Firing Modulation (%)
	Object		Bat		Bins
	21.0328		181.16		0
	171.002		30.3369		50
	297.666		143.308		100
	77.0816		194.208		150
	242.464		181.455		200
	57.7445		228.397		250
	103.712		108.363		300
	319.422		119.168		350
	27.8408		61.214		400
	56.767		173.674		450
	102.166		168.562		500
	818.681		206.363		550
	61.1092		114.232		600
	136.078		122.771		650
	315.625		210.75		700
			191.005		750
			105.59		800
			113.87
			628.813
			73.3852
			169.233
			190.102
			248.059
			162.224
			148.115
			90.1511
			80.8938
			338.415
			184.932
			190.152
			145.1
			79.9695
			232.866

## Sheet: Fig_2J
			Matrix of the incidence relative to anchoring location
	x,y (m)		-1.7	-1.5	-1.3	-1.1	-0.9	-0.7	-0.5	-0.3	-0.1	0.1	0.3	0.5	0.7	0.9	1.1	1.3	1.5	1.7
	-1.7		NaN	NaN	NaN	NaN	NaN	NaN	NaN	NaN	NaN	NaN	NaN	NaN	NaN	NaN	NaN	NaN	NaN	NaN
	-1.5		NaN	NaN	NaN	NaN	NaN	NaN	NaN	NaN	NaN	NaN	NaN	NaN	NaN	NaN	NaN	NaN	NaN	NaN
	-1.3		NaN	NaN	NaN	NaN	NaN	NaN	0.0596343	0.0983203	0.0729405	0.0729405	0.0983203	0.0596343	NaN	NaN	NaN	NaN	NaN	NaN
	-1.1		NaN	NaN	0.0759095	0.133565	0.0948787	NaN	0.127902	0.211917	0.173483	0.170073	0.188715	0.104258	NaN	NaN	NaN	NaN	NaN	NaN
	-0.9		NaN	NaN	0.17423	0.333364	0.278213	0.151073	0.208484	0.343512	0.324784	0.299163	0.217589	0.0862467	NaN	NaN	NaN	NaN	NaN	NaN
	-0.7		NaN	NaN	0.193199	0.418378	0.421347	0.269626	0.351946	0.57681	0.573219	0.453857	0.230455	NaN	NaN	NaN	NaN	NaN	NaN	NaN
	-0.5		NaN	NaN	0.108185	0.278213	0.34667	0.29869	0.521854	1.01229	1.18538	0.765412	0.256947	NaN	NaN	NaN	NaN	NaN	NaN	NaN
	-0.3		NaN	NaN	NaN	0.0948787	0.155503	0.231688	0.755891	2.07119	3.15851	2.35725	0.896389	NaN	NaN	NaN	NaN	NaN	NaN	NaN
	-0.1		NaN	NaN	NaN	NaN	NaN	0.140735	0.877126	3.20343	5.84371	5.27104	2.48575	0.792025	0.317142	0.143429	NaN	NaN	NaN	NaN
	0.1		NaN	NaN	NaN	0.0596343	0.101289	0.12446	0.718929	2.97072	6.05507	6.29018	3.38537	1.26594	0.638189	0.42659	0.181125	NaN	NaN	NaN
	0.3		NaN	NaN	NaN	0.0983203	0.162103	0.136534	0.384103	1.46619	3.06927	3.43215	1.97451	0.839587	0.669042	0.71872	0.38885	NaN	NaN	NaN
	0.5		NaN	NaN	NaN	0.0596343	0.0983203	0.0759095	0.118906	0.356852	0.734899	0.911173	0.606107	0.361327	0.536238	0.731775	0.423137	NaN	NaN	NaN
	0.7		NaN	NaN	NaN	NaN	NaN	NaN	NaN	NaN	0.0948787	0.19961	0.24835	0.276752	0.424094	0.458106	0.232128	NaN	NaN	NaN
	0.9		NaN	NaN	0.0596343	0.0983203	0.0596343	NaN	NaN	NaN	NaN	0.0815725	0.155503	0.268151	0.37743	0.262455	NaN	NaN	NaN	NaN
	1.1		NaN	NaN	0.0983203	0.162103	0.0983203	NaN	NaN	NaN	NaN	NaN	NaN	0.132575	0.202579	0.132575	NaN	NaN	NaN	NaN
	1.3		NaN	NaN	0.0596343	0.0983203	0.0596343	NaN	NaN	NaN	NaN	NaN	NaN	NaN	NaN	0.0862467	0.104258	0.0596343	NaN	NaN
	1.5		NaN	NaN	NaN	NaN	NaN	NaN	NaN	NaN	NaN	NaN	NaN	NaN	NaN	0.0983203	0.162103	0.0983203	NaN	NaN
	1.7		NaN	NaN	NaN	NaN	NaN	NaN	NaN	NaN	NaN	NaN	NaN	NaN	NaN	0.0596343	0.0983203	0.0596343	NaN	NaN

## Sheet: Fig_2K
	Abs. Firing Modulation (%)		Bins
	344.728		0
	499.186		100
	269.134		200
	212.73		300
	274.791		400
	337.447		500
	218.483		600
	122.274		700
	95.7985		800
	287.965		900
	169		1000
	69.2731
	1368.47
	335.729
	288.531
	277.26
	333.925
	502.993
	339.179
	418.211
	1112.53
	889.964
	639.46
	577.096
	111.195
	102.241
	227.705
	577.697
	232.151
	85.9497
	172.005
	145.993
	504.242
	621.395
	535.934
	131.861
	74.7967
	89.9304
	844.497
	40.0141
	99.0867
	601.464
	406.367
	88.1614
	44.4844
	347.903
	987.881
	127.099
	150.109
	224.621
	296.199
	248.039
	161.077
	142.543
	206.824
	326.885
	917.168
	169.814
	70.0455
	266.571
	121.248
	228.968
	226.687
	174.217
	203.257
	161.782
	264.354
	211.546
	420.658
	197.649
	139.686
	170.205
	209.938
	247.747
	232.379
	237.27
	83.6616
	260.007
	273.622
	334.911
	108.133
	96.8192
	103.395
	383.451
	627.634
	259.025
	99.0378
	632.904
	257.918

## Sheet: Fig_2L
	Firing Modulation (%)
	Any Bat	Target Bat		Fraction Same
	1816.23	3447.28		0.758621
	1961.35	4991.86		0.785714
	2145.55	2691.34		0.666667
	-207.262	-2127.3		0.666667
	759.959	2747.91		0.636364
	1860.27	3374.47		0.652174
	-494.283	-2184.83		0.64
	355.531	-1222.74		0.642857
	514.105	957.985		0.642857
	-332.794	2879.65		0.521739
	236.275	1690		0.592593
	12.0286	692.731		0.47619
	3735.39	13684.7		0.419355
	1692.58	3357.29		0.518519
	2023.21	2885.31		0.518519
	2355.99	2772.6		0.518519
	2297.14	3339.25		0.413793
	2098.38	5029.93		0.606061
	961.276	3391.79		0.647059
	2119.13	4182.11		0.529412
	5674.05	11125.3		0.606061
	5608.24	8899.64		0.558824
	2233.24	6394.6		0.529412
	2500.4	5770.96		0.558824
	178.612	-1111.95		0.475
	504.876	1022.41		0.425
	576.501	2277.05		0.5625
	2907.49	5776.97		0.475
	-2505.21	-2321.51		0.321429
	650.581	859.497		0.806452
	629.371	1720.05		0.714286
	917.76	1459.93		0.666667
	2955.02	5042.42		0.68
	5329.12	6213.95		0.68
	5080.73	5359.34		0.76
	-957.527	-1318.61		0.68
	158.119	747.967		0.392857
	220.857	-899.304		0.6
	4132.19	8444.97		0.625
	-550.561	-400.141		0.818182
	988.858	990.867		0.818182
	4977.18	6014.64		0.818182
	2375.95	4063.67		0.818182
	430.613	881.614		0.6875
	-14.8735	444.844		0.391304
	1686.65	3479.03		0.614035
	3012.33	9878.81		0.513514
	-1090.26	-1270.99		0.8
	598.628	1501.09		0.628571
	525.119	2246.21		0.6
	1368.95	2961.99		0.75
	324.474	2480.39		0.590909
	-335.596	-1610.77		0.85
	503.07	1425.43		0.608696
	513.146	2068.24		0.478261
	2558.89	3268.85		0.933333
	6484.7	9171.68		0.933333
	1829.3	1698.14		0.88
	987.81	700.455		0.791667
	787.694	2665.71		0.368421
	722.73	1212.48		0.368421
	-3245.29	-2289.68		0.368421
	1246.92	2266.87		0.421053
	-1202.2	-1742.17		0.368421
	1161.42	2032.57		0.421053
	354.366	1617.82		0.368421
	1701.33	2643.54		0.538462
	318.868	2115.46		0.25
	1992.15	4206.58		0.742857
	1386.6	1976.49		0.657895
	797.844	1396.86		0.763158
	99.874	1702.05		0.742857
	2009.26	2099.38		0.9
	471.748	2477.47		0.366667
	-1953.79	-2323.79		0.62963
	-2323.47	-2372.7		0.708333
	888.75	2600.07		0.291667
	1087.43	2736.22		0.291667
	1757.69	3349.11		0.291667
	-979.524	-1081.33		0.785714
	-950.634	-968.192		0.703704
	-1195.82	-1033.95		0.454545
	1610.85	3834.51		0.575758
	3469.08	6276.34		0.590909
	1214.19	2590.25		0.575758
	391.291	990.378		0.6
	5568.86	6329.04		0.763158
	242.208	2579.18		0.6

## Sheet: Fig_2M
	Modulation Score
	Target Bat	Different Bats		Fraction Same
	0.51	0.12		0.48
	0.51	0.02		0.56
	0.57	0.06		0.592593
	0.57	0.09		0.481481
	0.57	0.4		0.666667
	0.65	0.05		0.592593
	0.65	0.02		0.481481
	0.65	0.07		0.666667
	0.54	0.1		0.592593
	0.54	0.37		0.481481
	0.54	0.61		0.666667
	0.52	0.01		0.705882
	0.52	0.3		0.735294
	0.52	0.53		0.823529
	0.52	0.22		0.676471
	0.56	0.09		0.575
	0.56	0.27		0.55
	0.56	0.09		0.65
	0.56	0.08		0.625
	0.51	0.32		0.575
	0.51	0.12		0.55
	0.51	0.04		0.65
	0.51	0.14		0.625
	0.55	0.25		0.738095
	0.55	0.4		0.738095
	0.55	0.16		0.785714
	0.6	0.41		0.785714
	0.6	0.33		0.642857
	0.6	0.59		0.785714
	0.57	0.42		0.68
	0.57	0.32		0.76
	0.54	0.07		0.56
	0.56	0.03		0.657143
	0.56	0.16		0.714286
	0.56	0.32		0.714286
	0.64	0.41		0.608696
	0.64	0.25		0.608696
	0.54	0.02		0.72
	0.59	0.41		0.5
	0.59	0.15		0.5
	0.59	0.05		0.5
	0.59	0.12		0.576923
	0.51	0.25		0.485714
	0.51	0.21		0.742857
	0.51	0.06		0.4
	0.51	0.06		0.485714
	0.66	0.26		0.631579
	0.5	0.32		0.62963
	0.5	0.03		0.666667
	0.5	0.08		0.62963
	0.67	0.42		0.708333
	0.67	0.17		0.5
	0.67	0.19		0.625
	0.94	0.17		0.5
	0.64	0.55		0.642857
	0.54	0.24		0.4

## Sheet: Fig_2N
	Proximity Index (Normalized)
	Target Bat	Different Bat
	1.04208	-1.32469
	-0.0777368	-0.146972
	-0.0777368	-0.146972
	4.79083	0.383626
	2.9968	4.06684
	7.96378	6.16461
	7.45696	6.16461
	2.15257	2.08122
	2.15257	2.08122
	-0.0622382	0.324104
	-0.207961	0.494637
	1.80793	7.3905
	1.72334	-0.773129
	5.25347	-2.18635
	-1.146	0.835269
	7.16543	1.13878
	12.4606	-4.8444
	-1.18781	-0.315347
	-0.825552	-1.18781
	-0.141875	-1.18781
	-1.18781	-0.315347
	1.64651	2.12655
	0.383626	2.12655
	1.05106	3.32081
	7.96378	6.16461
	3.97678	0.324104
	2.56912	-0.995106
	2.56912	-0.995106
	2.56912	-0.995106
	4.73345	-0.773129
