# Supplementary material for: Hippocampal representation during collective spatial behaviour in bats
Source: Nature. 2023 Aug 30;621(7980):796–803. doi: 10.1038/s41586-023-06478-7 (PMC10533399; doi:10.1038/s41586-023-06478-7)
Supplement: Supplementary file 4 — Source Data Fig. 3 [file 41586_2023_6478_MOESM4_ESM.xlsx]

## Sheet: Fig_3A
	Others' Flights		Bins
	200		100
	273		200
	303		300
	180		400
	319		500
	294		600
	337
	335
	278
	312
	327
	289
	297
	213
	335
	337
	312
	430
	293
	402
	522
	405
	420
	392
	479
	500
	516
	315
	582
	327
	489
	382
	457
	372
	418
	384
	340
	328
	305
	474
	325
	355
	405
	460
	384
	366

## Sheet: Fig_3D
			Relative Firing Rate
	Bin Left (s)		-1.505	-1.495	-1.485	-1.475	-1.465	-1.455	-1.445	-1.435	-1.425	-1.415	-1.405	-1.395	-1.385	-1.375	-1.365	-1.355	-1.345	-1.335	-1.325	-1.315	-1.305	-1.295	-1.285	-1.275	-1.265	-1.255	-1.245	-1.235	-1.225	-1.215	-1.205	-1.195	-1.185	-1.175	-1.165	-1.155	-1.145	-1.135	-1.125	-1.115	-1.105	-1.095	-1.085	-1.075	-1.065	-1.055	-1.045
	Cell
	1		1.29159	1.34939	1.41473	1.47492	1.52941	1.59483	1.66092	1.71689	1.77651	1.83007	1.89084	1.94582	1.99848	2.0484	2.09518	2.14281	2.17895	2.21008	2.23577	2.25564	2.26933	2.28073	2.28235	2.27735	2.26565	2.24725	2.22973	2.20177	2.16694	2.1256	2.08227	2.03844	1.98025	1.93012	1.86786	1.81604	1.74961	1.68463	1.62486	1.56603	1.51208	1.45972	1.40969	1.35935	1.30987	1.2686	1.22821
	2		1.96026	1.91502	1.86547	1.81168	1.75378	1.69195	1.62644	1.55756	1.48569	1.41125	1.33473	1.25666	1.17759	1.09812	1.01885	0.940387	0.86332	0.788212	0.726648	0.659812	0.596919	0.538383	0.484538	0.435638	0.391847	0.353241	0.320298	0.292238	0.268945	0.252541	0.242799	0.220345	0.205479	0.21391	0.224018	0.235602	0.248408	0.262133	0.276445	0.290984	0.305381	0.319269	0.323883	0.337589	0.349405	0.369865	0.380163
	3		0.88726	0.881336	0.875182	0.866595	0.858028	0.850988	0.842353	0.833818	0.823701	0.813533	0.803791	0.79383	0.782521	0.771234	0.760061	0.748365	0.737594	0.726937	0.715757	0.70397	0.692173	0.681454	0.670668	0.660135	0.650247	0.640067	0.630104	0.620311	0.611039	0.602286	0.595035	0.587721	0.580561	0.574107	0.570054	0.564251	0.56057	0.555915	0.550909	0.551043	0.550123	0.549166	0.550642	0.551401	0.552742	0.55492	0.557567
	4		0.666107	0.686561	0.70557	0.722864	0.73817	0.751223	0.761769	0.769575	0.774433	0.77617	0.774652	0.769792	0.761556	0.749963	0.73509	0.71707	0.69609	0.672389	0.646246	0.61798	0.587934	0.556469	0.523954	0.490758	0.457238	0.423736	0.391171	0.359008	0.327569	0.297128	0.267916	0.240119	0.213887	0.189328	0.166518	0.145497	0.12313	0.10163	0.093721	0.0872407	0.0823418	0.0791403	0.0777141	0.078102	0.0858733	0.0913268	0.0987795
	5		1.95846	1.91446	1.87025	1.82574	1.78961	1.75438	1.72029	1.68001	1.64738	1.61649	1.58767	1.56128	1.53768	1.54949	1.54693	1.53898	1.53612	1.54477	1.56057	1.57797	1.60182	1.63796	1.68166	1.72683	1.77746	1.83851	1.89235	1.95472	2.02273	2.089	2.15317	2.20434	2.25547	2.3035	2.34118	2.36731	2.3763	2.38354	2.37259	2.35391	2.31299	2.26074	2.20964	2.14618	2.07531	1.99753	1.91469
	6		0.669267	0.668623	0.667909	0.666107	0.66645	0.665072	0.663744	0.662685	0.661151	0.660831	0.659141	0.657887	0.656108	0.653731	0.65221	0.650569	0.648805	0.646409	0.644063	0.642767	0.640992	0.64006	0.638557	0.637272	0.635751	0.633904	0.632421	0.630685	0.628747	0.627992	0.626254	0.624855	0.623719	0.621796	0.619256	0.61783	0.615514	0.612763	0.611202	0.609882	0.607966	0.606183	0.604206	0.602869	0.602503	0.601887	0.60179
	7		0.869099	0.869872	0.869658	0.87034	0.870894	0.872165	0.873236	0.874595	0.875994	0.877405	0.878549	0.880397	0.88154	0.882593	0.884388	0.886072	0.887601	0.888821	0.890508	0.891307	0.892278	0.892034	0.89135	0.890591	0.890125	0.889286	0.887744	0.885668	0.883142	0.881714	0.879293	0.876548	0.87338	0.87027	0.867758	0.864154	0.860814	0.857841	0.855058	0.852656	0.84956	0.847142	0.84563	0.844194	0.84174	0.840937	0.839939
	8		1.0005	0.974523	0.948874	0.923578	0.898657	0.874126	0.849989	0.83248	0.816472	0.796361	0.77703	0.758454	0.74059	0.723374	0.706723	0.690535	0.674694	0.659074	0.643541	0.62796	0.612199	0.596134	0.57965	0.562653	0.545061	0.526819	0.504896	0.482892	0.46447	0.444941	0.416895	0.397271	0.376641	0.35522	0.329452	0.307948	0.286128	0.264228	0.242473	0.221075	0.200231	0.176345	0.162793	0.146552	0.127793	0.115051	0.103645
	9		1.96089	1.90096	1.84748	1.7934	1.73904	1.67793	1.62934	1.57641	1.52508	1.47888	1.4333	1.38588	1.34169	1.30387	1.27599	1.25709	1.24072	1.23144	1.22458	1.2241	1.22977	1.24609	1.26636	1.29431	1.32978	1.36291	1.39479	1.43062	1.46529	1.49987	1.53821	1.57212	1.59886	1.6181	1.62764	1.63579	1.63916	1.63652	1.62552	1.60638	1.57751	1.54169	1.50125	1.45441	1.40186	1.34438	1.28326
	10		0.459662	0.463639	0.465928	0.46639	0.464902	0.461364	0.455701	0.447872	0.43787	0.425727	0.411518	0.395364	0.377426	0.357909	0.337054	0.315137	0.301635	0.280822	0.26035	0.240595	0.230808	0.215843	0.20305	0.192725	0.185106	0.180356	0.178838	0.18022	0.184445	0.19136	0.200728	0.212231	0.225481	0.240033	0.255393	0.25735	0.275827	0.292908	0.308185	0.321274	0.331837	0.339593	0.344334	0.345929	0.353081	0.359409	0.35678
	11		1.08488	1.09361	1.12804	1.14307	1.15962	1.19877	1.24287	1.27335	1.30668	1.3428	1.38152	1.42255	1.46545	1.51785	1.56469	1.61171	1.66583	1.72785	1.77592	1.82128	1.86296	1.90751	1.94091	1.96832	1.98908	2.00267	2.01184	2.01259	2.005	1.98344	1.95541	1.9269	1.89106	1.86345	1.8205	1.77469	1.72527	1.67305	1.6188	1.55741	1.5025	1.44724	1.39218	1.33778	1.28444	1.22664	1.17758
	12		1.21313	1.21025	1.20476	1.19649	1.18859	1.17995	1.16942	1.15875	1.14889	1.13913	1.12781	1.11309	1.09792	1.08327	1.06703	1.04913	1.02951	1.01204	0.992026	0.972276	0.953909	0.934407	0.915208	0.895752	0.876809	0.860058	0.844154	0.829853	0.817916	0.80518	0.796192	0.786771	0.782499	0.781501	0.781178	0.782176	0.783118	0.785571	0.789961	0.796535	0.808791	0.82162	0.834214	0.847298	0.860345	0.874906	0.889834
	13		1.52722	1.55863	1.5885	1.61633	1.6416	1.67234	1.69256	1.70877	1.72041	1.73429	1.73688	1.73369	1.72439	1.70873	1.68655	1.65785	1.62913	1.59579	1.55226	1.50414	1.45211	1.39696	1.33951	1.28062	1.22113	1.16184	1.10516	1.04949	0.995472	0.938816	0.890467	0.839773	0.797424	0.752541	0.74001	0.71738	0.700538	0.695883	0.676247	0.663012	0.671535	0.679331	0.681913	0.695961	0.71057	0.741007	0.775143
	14		1.75262	1.71731	1.70241	1.65809	1.61556	1.57525	1.53753	1.50278	1.47819	1.45183	1.44241	1.43351	1.42449	1.42639	1.43433	1.44824	1.46793	1.48732	1.51596	1.54311	1.57791	1.62074	1.66113	1.69722	1.73244	1.76589	1.79518	1.82705	1.86097	1.88699	1.89625	1.91187	1.92263	1.9327	1.94222	1.94179	1.93589	1.92467	1.90828	1.88684	1.86048	1.8305	1.79706	1.75916	1.72253	1.67787	1.62551
	15		1.98612	1.9514	1.95044	1.9161	1.87947	1.85631	1.82373	1.80032	1.76493	1.72966	1.70793	1.6772	1.65665	1.63218	1.62674	1.6127	1.60305	1.60176	1.61353	1.6251	1.64613	1.6698	1.7061	1.74895	1.79067	1.83268	1.87692	1.92908	1.97518	2.02806	2.07087	2.10979	2.15964	2.19566	2.23012	2.26604	2.29083	2.3201	2.33345	2.343	2.34504	2.33959	2.32672	2.30447	2.28685	2.25766	2.2268
	16		1.12117	1.11519	1.11399	1.112	1.11116	1.11518	1.12126	1.12317	1.13128	1.14031	1.14875	1.16052	1.17588	1.19373	1.21272	1.23787	1.26594	1.29299	1.32452	1.35825	1.3927	1.42727	1.46383	1.50226	1.53744	1.57435	1.60888	1.64228	1.67606	1.70484	1.73049	1.75162	1.77206	1.7871	1.79382	1.80333	1.80733	1.80607	1.80305	1.79467	1.7818	1.76692	1.74619	1.71996	1.6885	1.65655	1.62225
	17		0.849792	0.84635	0.844464	0.84252	0.839446	0.837685	0.837336	0.838533	0.840538	0.842101	0.843915	0.845488	0.848263	0.850725	0.853427	0.856639	0.860311	0.864015	0.868371	0.873424	0.877773	0.881915	0.885039	0.890555	0.893657	0.897061	0.902214	0.903287	0.905303	0.907879	0.911336	0.915117	0.918191	0.921264	0.924724	0.929095	0.934364	0.940214	0.948474	0.953633	0.960914	0.966804	0.975065	0.982966	0.991635	0.998671	1.00726
	18		2.86265	2.80799	2.74881	2.6849	2.61608	2.54229	2.50981	2.43606	2.35935	2.28016	2.19905	2.11668	2.03376	1.95102	1.86926	1.78921	1.71159	1.63702	1.56604	1.49902	1.4362	1.37764	1.32323	1.27268	1.22557	1.1985	1.16654	1.14039	1.11607	1.09334	1.07194	1.03828	1.02208	1.00624	0.950612	0.944934	0.938248	0.931014	0.923631	0.916402	0.909516	0.90303	0.914016	0.912506	0.898283	0.918053	0.941782
	19		1.67861	1.65781	1.64357	1.62733	1.60629	1.58286	1.55939	1.54338	1.52623	1.50546	1.48498	1.4736	1.45564	1.43817	1.4232	1.40901	1.39353	1.38026	1.36748	1.3531	1.34242	1.32831	1.31366	1.30403	1.28904	1.27306	1.2552	1.24046	1.22542	1.20972	1.19004	1.17177	1.15851	1.13689	1.11884	1.10269	1.08836	1.07087	1.05929	1.04561	1.03157	1.01724	1.00532	1.00151	0.997765	0.99172	0.99196
	20		0.495569	0.498107	0.50313	0.504909	0.50596	0.511449	0.514377	0.519339	0.519758	0.521786	0.530152	0.531252	0.532171	0.535008	0.540256	0.546537	0.554121	0.559422	0.56564	0.57285	0.581087	0.592216	0.602888	0.61446	0.634198	0.650748	0.667484	0.68434	0.701392	0.718281	0.734633	0.750476	0.766918	0.781865	0.791807	0.799753	0.805453	0.810174	0.809092	0.808684	0.805292	0.797558	0.788851	0.776013	0.761001	0.747247	0.731724
	21		0.920725	0.943049	0.964163	0.988486	1.0073	1.02845	1.05216	1.09044	1.1122	1.144	1.16684	1.19304	1.21351	1.2371	1.26142	1.28358	1.3125	1.34041	1.36997	1.40737	1.44503	1.47942	1.51803	1.5552	1.59574	1.6338	1.67351	1.71395	1.74911	1.78047	1.81013	1.82976	1.84379	1.85976	1.85919	1.8551	1.84961	1.83165	1.809	1.77738	1.74318	1.69881	1.66202	1.62342	1.57704	1.53753	1.49934
	22		1.03436	1.04327	1.04883	1.05647	1.0663	1.07087	1.07693	1.0823	1.08692	1.08852	1.09091	1.09637	1.09753	1.09767	1.0987	1.09718	1.09469	1.09126	1.08696	1.08186	1.07424	1.0656	1.05598	1.04544	1.034	1.0217	1.01008	0.997987	0.98908	0.983576	0.973585	0.963246	0.952628	0.940571	0.930628	0.921017	0.914602	0.90693	0.901729	0.89314	0.888614	0.882853	0.882718	0.880181	0.873853	0.87213	0.868438
	23		0.758924	0.807128	0.856357	0.906248	0.956371	1.00623	1.07416	1.12579	1.17601	1.22416	1.26958	1.31155	1.36503	1.40179	1.43379	1.4754	1.50014	1.51959	1.5336	1.54213	1.55951	1.56111	1.55851	1.55213	1.54244	1.52993	1.51741	1.5024	1.48537	1.4667	1.44664	1.42531	1.40273	1.3788	1.35333	1.32607	1.29672	1.25402	1.22207	1.20074	1.15468	1.11934	1.08099	1.02906	0.988385	0.945589	0.901344
	24		1.01039	1.02207	1.03013	1.03806	1.04266	1.04691	1.05389	1.05832	1.06277	1.0701	1.07567	1.08183	1.08875	1.09904	1.12301	1.14212	1.15972	1.17742	1.19704	1.21848	1.24607	1.27384	1.30329	1.33182	1.36064	1.3936	1.42491	1.45478	1.48032	1.50526	1.52674	1.54817	1.55999	1.57189	1.57521	1.57366	1.56935	1.55837	1.54307	1.52771	1.50439	1.47885	1.45169	1.41969	1.38523	1.3517	1.31805
	25		1.61016	1.62251	1.62292	1.62994	1.62608	1.62777	1.6277	1.62609	1.62325	1.61218	1.60638	1.59338	1.57918	1.56405	1.54821	1.53839	1.52983	1.51669	1.52301	1.51604	1.51075	1.51332	1.51293	1.52038	1.53086	1.54436	1.56318	1.58433	1.61389	1.63645	1.65653	1.68923	1.71896	1.75769	1.78857	1.82684	1.87236	1.9266	1.9852	2.03774	2.10588	2.17178	2.24035	2.30554	2.36699	2.44222	2.51403
	26		1.50164	1.51459	1.52341	1.53282	1.54278	1.54876	1.55041	1.55147	1.54798	1.54144	1.53357	1.5227	1.51058	1.49579	1.47671	1.4583	1.43811	1.41484	1.39356	1.36725	1.34194	1.31851	1.29142	1.26659	1.24486	1.22547	1.21076	1.19825	1.19123	1.19101	1.18932	1.18872	1.18929	1.19793	1.21294	1.22442	1.24187	1.26394	1.29299	1.32043	1.34099	1.36714	1.38852	1.41256	1.42997	1.44608	1.4622
	27		1.11664	1.11826	1.1299	1.13025	1.13239	1.13641	1.14044	1.14048	1.14373	1.1488	1.15058	1.15207	1.15498	1.15623	1.16051	1.16029	1.15948	1.15798	1.15727	1.15603	1.15261	1.15284	1.14836	1.14743	1.14643	1.14702	1.14408	1.13938	1.13414	1.1308	1.12307	1.11921	1.11194	1.10472	1.0967	1.09304	1.08805	1.08582	1.07892	1.08148	1.08088	1.07814	1.08308	1.07971	1.07734	1.07972	1.08282
	28		0.909333	0.944757	1.00531	1.04262	1.09173	1.13853	1.18254	1.22759	1.27775	1.32905	1.38121	1.4339	1.4828	1.53057	1.57656	1.62007	1.66406	1.70127	1.7339	1.76118	1.78241	1.7969	1.80765	1.81151	1.80832	1.79455	1.77568	1.7457	1.7112	1.67277	1.62499	1.57855	1.53268	1.4771	1.4248	1.37282	1.31899	1.26718	1.21284	1.17419	1.14234	1.10747	1.08311	1.06862	1.05979	1.05096	1.0513
	29		0.674921	0.683463	0.688082	0.692542	0.696801	0.700806	0.704494	0.707788	0.710593	0.712796	0.714262	0.714836	0.717166	0.716098	0.713703	0.709786	0.704154	0.696624	0.687033	0.680406	0.667656	0.652838	0.638539	0.62297	0.608961	0.589961	0.571147	0.557355	0.542811	0.529568	0.518242	0.507446	0.50321	0.503529	0.503272	0.509056	0.519035	0.533764	0.55314	0.578927	0.610913	0.644398	0.680954	0.720098	0.766334	0.808339	0.856958
	30		0.976019	0.95968	0.945372	0.926978	0.910264	0.892697	0.871681	0.849597	0.826503	0.802475	0.782308	0.760087	0.737946	0.713946	0.690065	0.666487	0.6476	0.628292	0.6167	0.60227	0.588132	0.580119	0.571274	0.566886	0.563473	0.566598	0.57609	0.587469	0.599235	0.616128	0.639581	0.666671	0.698891	0.7302	0.760342	0.796416	0.838507	0.879266	0.923004	0.966236	1.01208	1.06373	1.11032	1.15505	1.201	1.2458	1.2911
	31		1.53525	1.50241	1.46695	1.42885	1.38813	1.34485	1.29911	1.25105	1.21447	1.16541	1.12167	1.0723	1.0229	0.973905	0.931665	0.886325	0.843034	0.802224	0.764272	0.729485	0.703631	0.677179	0.654555	0.641185	0.632853	0.624136	0.619989	0.614598	0.617076	0.613001	0.620897	0.629408	0.640441	0.660246	0.677897	0.697523	0.717889	0.743281	0.764262	0.78518	0.806109	0.822837	0.844893	0.866839	0.888629	0.915602	0.943548
	32		0.364856	0.359082	0.353347	0.347598	0.35407	0.35646	0.36005	0.36506	0.376891	0.386655	0.394011	0.403131	0.414136	0.427121	0.451052	0.474709	0.497496	0.522854	0.550649	0.580656	0.616747	0.659537	0.697283	0.73602	0.775127	0.813918	0.849737	0.887524	0.922435	0.953787	0.980942	1.01573	1.0403	1.0569	1.06861	1.07216	1.07484	1.07272	1.067	1.05806	1.04549	1.02979	1.01145	0.990975	0.968809	0.94536	0.925103
	33		0.444297	0.488627	0.535773	0.585573	0.637781	0.692057	0.747961	0.804948	0.862361	0.919437	0.975315	1.03812	1.09084	1.13977	1.18389	1.22223	1.25387	1.27799	1.29395	1.30124	1.29959	1.28892	1.26941	1.24144	1.20561	1.17065	1.1413	1.0951	1.0538	1.00503	0.956408	0.909243	0.864719	0.823849	0.795388	0.766173	0.750784	0.743598	0.737094	0.73736	0.744068	0.750493	0.763562	0.782171	0.811356	0.842283	0.867771
	34		0.962414	0.964377	0.977429	0.979225	0.980048	0.990287	0.991293	1.0012	1.00305	1.0047	1.01482	1.01822	1.02189	1.02588	1.03015	1.03466	1.047	1.05351	1.0601	1.07406	1.08946	1.0989	1.10799	1.11641	1.12382	1.1299	1.13606	1.13985	1.14106	1.15422	1.15363	1.13928	1.15153	1.1445	1.15754	1.15806	1.15801	1.15778	1.15775	1.17295	1.17807	1.18075	1.194	1.20907	1.24074	1.27077	1.30517
	35		0.931613	0.919255	0.904806	0.888204	0.86941	0.856823	0.840222	0.821101	0.799553	0.77709	0.752613	0.73164	0.709937	0.694261	0.679765	0.661844	0.646006	0.633845	0.624729	0.62016	0.617005	0.617229	0.621961	0.630115	0.642633	0.657079	0.672854	0.69115	0.711349	0.730968	0.747456	0.763551	0.777544	0.789615	0.80309	0.813123	0.822114	0.82395	0.830089	0.827709	0.826494	0.82117	0.814676	0.808586	0.801016	0.793612	0.785891
	36		0.906689	0.910547	0.918516	0.920226	0.925455	0.928121	0.943337	0.963882	0.979283	1.00255	1.02956	1.05302	1.07956	1.11434	1.14864	1.18404	1.22231	1.26788	1.31674	1.36389	1.41703	1.46962	1.52044	1.57265	1.62125	1.667	1.70966	1.75131	1.78936	1.81734	1.83459	1.85483	1.86408	1.86234	1.85771	1.84429	1.82386	1.79936	1.76814	1.73695	1.70064	1.65984	1.61556	1.57774	1.53985	1.50001	1.46464
	37		1.20797	1.2068	1.2059	1.20937	1.21352	1.22211	1.2284	1.23548	1.23999	1.25418	1.26079	1.27042	1.28342	1.2915	1.30774	1.31963	1.32879	1.33997	1.35082	1.3585	1.36764	1.37866	1.38948	1.39752	1.40222	1.41617	1.42358	1.43008	1.43101	1.43564	1.43247	1.43535	1.43422	1.43364	1.43144	1.43015	1.42294	1.4196	1.41219	1.40742	1.39866	1.38656	1.37647	1.36387	1.35844	1.34661	1.33614
	38		1.01839	1.02943	1.03922	1.05154	1.06273	1.06911	1.07701	1.08013	1.08266	1.08316	1.08452	1.08289	1.0767	1.0724	1.06271	1.05237	1.04043	1.02709	1.01518	1.00037	0.986271	0.973481	0.961372	0.946521	0.935946	0.928262	0.920475	0.914268	0.911123	0.905747	0.905124	0.907716	0.912258	0.917702	0.927409	0.936053	0.94588	0.955818	0.96937	0.986898	1.00369	1.01919	1.03761	1.05101	1.06678	1.0822	1.09417
	39		2.25399	2.26912	2.35425	2.40237	2.46337	2.53732	2.62402	2.72294	2.87744	3.05049	3.20073	3.36109	3.52945	3.70326	3.87957	4.05512	4.22634	4.38952	4.54087	4.67664	4.79328	4.88755	4.95663	4.99821	5.01062	5.0283	4.99703	4.90793	4.82435	4.7487	4.69332	4.60195	4.4729	4.33861	4.20375	4.07286	3.95012	3.83924	3.74333	3.66476	3.60508	3.56494	3.54407	3.51354	3.53301	3.56438	3.57658
	40		0	0.0173875	0.020575	0.0242512	0.0284648	0.0332624	0.038686	0.0447704	0.0515401	0.0590057	0.0671607	0.0759777	0.0854052	0.0953648	0.10575	0.116424	0.127223	0.137957	0.148414	0.158369	0.167586	0.175833	0.18289	0.188555	0.19266	0.195073	0.196013	0.195073	0.192281	0.187716	0.181506	0.173823	0.174596	0.167192	0.159538	0.161679	0.157066	0.153675	0.151842	0.151859	0.153966	0.168057	0.187092	0.201901	0.220164	0.241862	0.266884
	41		1.11701	1.1127	1.11176	1.11324	1.1174	1.11691	1.11957	1.12265	1.127	1.13727	1.14423	1.15581	1.16996	1.18172	1.19765	1.21165	1.22526	1.24116	1.25871	1.27402	1.29016	1.30484	1.32303	1.33556	1.34491	1.35434	1.36097	1.36682	1.37211	1.37627	1.37768	1.37593	1.37058	1.36385	1.35429	1.34744	1.33937	1.33151	1.31921	1.30648	1.29456	1.27945	1.26265	1.24889	1.23213	1.21096	1.19065
	42		0.948227	0.971034	0.99839	1.01564	1.03134	1.0452	1.06119	1.0755	1.08411	1.09776	1.10278	1.10882	1.1165	1.12323	1.12597	1.12443	1.12483	1.12487	1.12496	1.12551	1.12371	1.12873	1.14551	1.16428	1.1788	1.2	1.22449	1.24702	1.27553	1.30986	1.34423	1.38072	1.42192	1.46172	1.49689	1.53018	1.57088	1.60619	1.63824	1.66599	1.68598	1.70591	1.7195	1.72867	1.72441	1.72077	1.70993
	43		1.26907	1.24613	1.23171	1.21018	1.18738	1.16611	1.14644	1.12844	1.11472	1.10819	1.10245	1.0973	1.09935	1.10266	1.10687	1.11148	1.12017	1.13092	1.14345	1.15525	1.17178	1.18934	1.20341	1.22308	1.24111	1.26307	1.27537	1.29369	1.31289	1.32891	1.34757	1.36125	1.37375	1.38397	1.39488	1.40976	1.42168	1.43232	1.43842	1.44921	1.45678	1.46465	1.46939	1.47234	1.47272	1.47273	1.4656
	44		1.26069	1.26129	1.2632	1.26843	1.2684	1.27124	1.27411	1.27713	1.27595	1.27578	1.27825	1.28386	1.29189	1.2989	1.30462	1.30866	1.31427	1.32287	1.33247	1.34674	1.35802	1.37008	1.38523	1.39794	1.41084	1.42611	1.44542	1.46508	1.47748	1.49272	1.50728	1.5188	1.52843	1.54277	1.55293	1.55936	1.56607	1.57073	1.57481	1.57706	1.57468	1.56666	1.55992	1.55021	1.53719	1.52213	1.50824
	45		2.37402	2.36317	2.34204	2.31031	2.27642	2.24024	2.20169	2.16071	2.12492	2.08815	2.05079	2.02727	1.99348	1.95461	1.92315	1.88796	1.85473	1.84923	1.83376	1.81781	1.80665	1.80043	1.8053	1.81037	1.82625	1.84788	1.87297	1.90818	1.93127	1.96261	1.99491	2.03781	2.07491	2.11616	2.16092	2.1885	2.21368	2.23919	2.25035	2.27437	2.28236	2.29732	2.30289	2.31518	2.31348	2.32014	2.32062
	46		1.67848	1.66165	1.64251	1.62093	1.60167	1.57802	1.55851	1.5406	1.5186	1.49708	1.47345	1.44847	1.4267	1.40444	1.38089	1.36116	1.34014	1.32101	1.30249	1.28631	1.27039	1.25703	1.24654	1.24009	1.23407	1.23214	1.23073	1.23881	1.24178	1.25344	1.2636	1.27915	1.29719	1.31542	1.33795	1.36083	1.38552	1.41277	1.44175	1.46734	1.49508	1.52635	1.55686	1.58354	1.60905	1.63326	1.65978
	47		1.64707	1.63858	1.63366	1.63291	1.63694	1.63525	1.63775	1.65477	1.67807	1.72699	1.7682	1.81733	1.86574	1.92028	1.98037	2.0452	2.13025	2.2054	2.28238	2.35967	2.43559	2.51632	2.58623	2.6498	2.70537	2.75922	2.79445	2.84033	2.85486	2.85756	2.86998	2.86515	2.85026	2.82047	2.77702	2.73331	2.68304	2.64352	2.59685	2.54326	2.51395	2.48498	2.44253	2.41362	2.38496	2.37067	2.37084
	48		1.30195	1.31931	1.3276	1.33774	1.36054	1.38758	1.40073	1.42559	1.45487	1.48905	1.52034	1.55564	1.59488	1.63788	1.68425	1.73346	1.78477	1.84454	1.89893	1.95247	2.00378	2.06558	2.1258	2.17663	2.21569	2.24741	2.26888	2.29441	2.30449	2.30462	2.29504	2.27622	2.23937	2.21684	2.18202	2.14163	2.09689	2.04896	1.99338	1.95728	1.91707	1.86669	1.82436	1.78338	1.74389	1.70742	1.67538
	49		0.673146	0.676869	0.682634	0.689538	0.696724	0.703323	0.710833	0.716181	0.72274	0.728428	0.735149	0.740965	0.749038	0.75585	0.761804	0.767383	0.773819	0.78014	0.787029	0.792268	0.796163	0.802144	0.80782	0.814405	0.819782	0.826666	0.833979	0.84142	0.851316	0.863306	0.877052	0.888734	0.901717	0.916177	0.932281	0.947787	0.964387	0.984166	1.00569	1.0252	1.04309	1.06181	1.08297	1.10533	1.12845	1.14919	1.16894
	50		2.06933	2.08359	2.09203	2.10451	2.11658	2.12636	2.14129	2.15598	2.17022	2.18674	2.20334	2.22188	2.24092	2.25877	2.27692	2.29782	2.31511	2.3331	2.3479	2.35944	2.36838	2.37569	2.37817	2.37841	2.37529	2.37007	2.36206	2.34949	2.3321	2.31711	2.29742	2.27839	2.25788	2.23952	2.21729	2.19468	2.17591	2.16304	2.14559	2.13034	2.11541	2.10537	2.09236	2.08309	2.0791	2.07451	2.07465
	51		1.0608	1.05524	1.05496	1.04465	1.03866	1.028	1.02586	1.02041	1.01975	1.01264	1.00989	1.00466	1.0002	1.00393	1.00298	1.00324	1.00469	1.00725	1.01076	1.015	1.01967	1.0244	1.02876	1.03227	1.03776	1.03886	1.0393	1.03137	1.02639	1.01738	1.00414	0.981326	0.958713	0.9356	0.912297	0.886767	0.862347	0.83067	0.79582	0.767761	0.744111	0.723365	0.694667	0.676405	0.665904	0.657177	0.653265
	52		1.64057	1.58522	1.53356	1.48197	1.43845	1.38954	1.342	1.29292	1.24548	1.19997	1.15668	1.11881	1.08423	1.05322	1.03156	1.01238	0.995422	0.980231	0.97145	0.964192	0.962845	0.96765	0.973719	0.982733	0.996878	1.01125	1.02503	1.04291	1.05331	1.07182	1.08831	1.10692	1.12477	1.14304	1.15494	1.16928	1.1833	1.19291	1.20512	1.21597	1.22562	1.23369	1.2353	1.24226	1.24641	1.243	1.23875
	53		1.10028	1.09233	1.08335	1.07294	1.06277	1.0539	1.04476	1.03606	1.02876	1.02181	1.01535	1.00956	1.00506	1.00005	0.995798	0.992571	0.990088	0.988763	0.988377	0.988092	0.988352	0.989883	0.991445	0.993388	0.995166	0.997257	0.999617	1.00304	1.00691	1.01155	1.01752	1.02396	1.03222	1.04176	1.05339	1.06642	1.08151	1.09665	1.11388	1.1313	1.14894	1.16565	1.18325	1.20151	1.21878	1.23449	1.24914
	54		1.37389	1.35409	1.32954	1.30303	1.27995	1.25545	1.23184	1.20918	1.18977	1.17174	1.15299	1.13733	1.12504	1.11042	1.09855	1.08572	1.07517	1.06704	1.05589	1.04818	1.03894	1.02761	1.02283	1.01154	0.999452	0.98651	0.96988	0.956291	0.939295	0.926877	0.912335	0.895837	0.877852	0.864509	0.850865	0.835605	0.827123	0.811149	0.798415	0.783782	0.770798	0.757566	0.744029	0.730537	0.717072	0.705096	0.690031
	55		1.46167	1.4545	1.44331	1.43288	1.42338	1.41208	1.39897	1.38397	1.37087	1.35759	1.34177	1.32788	1.31404	1.30033	1.28457	1.27411	1.26133	1.2478	1.23435	1.22304	1.21323	1.20415	1.19584	1.18736	1.17644	1.16968	1.162	1.15619	1.15347	1.15037	1.14756	1.14809	1.15319	1.16129	1.17348	1.18715	1.2047	1.22149	1.24696	1.27375	1.30177	1.33099	1.36723	1.40393	1.4418	1.48166	1.52099
	56		0.930632	0.919712	0.898557	0.89261	0.874009	0.85579	0.842543	0.830767	0.816703	0.804012	0.792867	0.783412	0.775747	0.769917	0.769443	0.768023	0.771762	0.781216	0.786899	0.793865	0.801702	0.809942	0.818076	0.825575	0.831909	0.843141	0.846132	0.849808	0.845527	0.844593	0.840421	0.831212	0.820264	0.809546	0.79937	0.787658	0.772368	0.760475	0.752571	0.742847	0.735191	0.726914	0.720286	0.715649	0.713261	0.713286	0.715796
	57		1.46386	1.4395	1.41104	1.38709	1.36139	1.33234	1.30268	1.27244	1.24163	1.21298	1.18699	1.15916	1.13053	1.10106	1.07425	1.04952	1.02378	0.999073	0.974357	0.955186	0.937006	0.918628	0.907549	0.895104	0.882688	0.872032	0.860879	0.853134	0.850863	0.852031	0.853282	0.857138	0.863509	0.870329	0.879064	0.891178	0.902987	0.91734	0.92975	0.945328	0.963446	0.980942	1.00421	1.02479	1.04283	1.0637	1.08452
	58		1.17407	1.17864	1.18922	1.19461	1.1972	1.20184	1.20374	1.2144	1.2213	1.22612	1.23071	1.23501	1.23692	1.24002	1.24457	1.24506	1.24645	1.25091	1.25171	1.25557	1.2559	1.26123	1.25998	1.25798	1.25701	1.25565	1.25483	1.25216	1.25236	1.25415	1.25406	1.25039	1.25003	1.24729	1.24208	1.24214	1.24564	1.24432	1.24645	1.24919	1.25406	1.25566	1.25687	1.25581	1.25499	1.26165	1.26252
	59		1.34095	1.3398	1.33607	1.32956	1.32584	1.31993	1.30674	1.30069	1.28407	1.26509	1.24842	1.22627	1.20252	1.18588	1.16182	1.14151	1.11813	1.09526	1.07715	1.06105	1.04344	1.03533	1.02321	1.01322	1.00525	0.999118	1.00377	1.00365	1.00833	1.01165	1.01027	1.01342	1.02366	1.02718	1.03346	1.02939	1.03488	1.03222	1.0317	1.03225	1.02999	1.01886	1.01222	1.00237	0.989346	0.977	0.962543
	60		0.554864	0.565393	0.571281	0.577598	0.589339	0.602232	0.616408	0.627628	0.643766	0.657273	0.671456	0.693863	0.714495	0.740095	0.767755	0.794001	0.818134	0.842769	0.867642	0.892462	0.916908	0.944044	0.967583	0.989851	1.01049	1.03249	1.05462	1.07477	1.08685	1.10585	1.11992	1.13581	1.14781	1.15538	1.16465	1.16922	1.16931	1.17102	1.17124	1.17023	1.17495	1.18064	1.18109	1.17908	1.17794	1.18018	1.17973
	61		1.04402	1.03425	1.02413	1.01359	1.00897	0.998673	0.987934	0.976691	0.970252	0.958991	0.952271	0.941102	0.929513	0.922178	0.910751	0.908127	0.898244	0.888391	0.878578	0.86881	0.859082	0.849377	0.839662	0.829887	0.819982	0.809854	0.797248	0.787997	0.778664	0.773496	0.764022	0.75451	0.745873	0.737209	0.732895	0.729874	0.72759	0.718785	0.715527	0.713815	0.713036	0.713483	0.71203	0.716362	0.726606	0.731945	0.744141
	62		0.98649	0.994801	1.00203	1.0119	1.01911	1.03191	1.04091	1.05492	1.06839	1.08103	1.09391	1.10681	1.11949	1.13967	1.15303	1.16697	1.18406	1.19993	1.21557	1.22971	1.24089	1.25591	1.26739	1.27833	1.28642	1.29483	1.30426	1.31694	1.32518	1.33528	1.343	1.35072	1.36195	1.37114	1.38339	1.39144	1.40096	1.40835	1.41478	1.42214	1.42689	1.42888	1.43159	1.43262	1.42747	1.4219	1.41504
	63		1.44324	1.45217	1.44832	1.44565	1.44861	1.44862	1.44929	1.45032	1.45919	1.46546	1.46844	1.47436	1.48351	1.49293	1.50254	1.50568	1.50741	1.50747	1.50562	1.50164	1.49534	1.48657	1.4752	1.46115	1.44434	1.42475	1.40028	1.38361	1.36574	1.34263	1.317	1.28912	1.25924	1.2276	1.18953	1.15612	1.11894	1.07142	1.03547	1.00123	0.965927	0.936116	0.91061	0.900203	0.877721	0.852437	0.830806
	64		1.2725	1.25957	1.24439	1.2375	1.21957	1.19942	1.17703	1.1524	1.1298	1.10179	1.07192	1.04035	1.01486	0.98603	0.953701	0.921161	0.888745	0.856781	0.825582	0.802366	0.775289	0.753482	0.731145	0.711097	0.696784	0.685661	0.67885	0.675091	0.677824	0.669812	0.67125	0.675788	0.689166	0.701942	0.71661	0.732995	0.748255	0.770748	0.788331	0.806676	0.828789	0.848379	0.874483	0.904356	0.927905	0.953605	0.985497
	65		1.49907	1.46874	1.4374	1.40955	1.38562	1.35423	1.32249	1.29054	1.26562	1.24211	1.22046	1.19786	1.17415	1.15211	1.14105	1.13098	1.12169	1.11574	1.11033	1.11059	1.1113	1.11449	1.1227	1.13054	1.1398	1.1528	1.16642	1.18361	1.19957	1.21385	1.23039	1.24319	1.25911	1.2657	1.27673	1.29212	1.3065	1.31741	1.3268	1.33567	1.34223	1.35411	1.36401	1.37461	1.3835	1.39373	1.40541
	66		1.69982	1.69582	1.70422	1.7184	1.72521	1.73121	1.73045	1.72875	1.72058	1.71687	1.71884	1.71183	1.7157	1.71221	1.7102	1.70998	1.71672	1.73657	1.74772	1.76173	1.78314	1.80311	1.83913	1.86556	1.89756	1.92596	1.95651	1.99034	2.01836	2.04245	2.05818	2.07415	2.08248	2.09009	2.09108	2.07437	2.06103	2.05116	2.03427	2.02305	1.99969	1.97702	1.94853	1.9281	1.90369	1.87147	1.844
	67		1.18815	1.18948	1.19183	1.19089	1.18839	1.18991	1.18863	1.18263	1.17817	1.17407	1.1675	1.16145	1.15484	1.14496	1.13588	1.12376	1.11394	1.10722	1.09616	1.08678	1.08092	1.07533	1.06993	1.06726	1.06772	1.06901	1.07339	1.08255	1.09525	1.10647	1.1193	1.13497	1.14744	1.15906	1.17447	1.19764	1.21991	1.24329	1.26631	1.29064	1.31998	1.3448	1.36579	1.38858	1.41029	1.43265	1.44991
	68		1.39502	1.43133	1.46914	1.50796	1.54723	1.58633	1.63025	1.67898	1.73271	1.77652	1.81348	1.84699	1.88107	1.90669	1.93161	1.9518	1.96262	1.96738	1.96595	1.9583	1.95315	1.93999	1.92275	1.89783	1.8691	1.83709	1.79845	1.76495	1.72871	1.69028	1.65007	1.61262	1.57502	1.53762	1.50921	1.48051	1.44784	1.41052	1.37934	1.35442	1.33278	1.31146	1.30005	1.29477	1.29424	1.29798	1.30629
	69		0.627443	0.627665	0.63026	0.634075	0.636811	0.643058	0.646623	0.650424	0.655543	0.659224	0.662188	0.667081	0.672384	0.678118	0.688715	0.694675	0.701719	0.710804	0.723946	0.736079	0.748411	0.764924	0.779005	0.79306	0.808475	0.827003	0.844123	0.86236	0.880812	0.901837	0.921566	0.94216	0.963321	0.984099	1.00479	1.0273	1.05045	1.07188	1.09257	1.11173	1.12938	1.14576	1.16069	1.17499	1.18773	1.19897	1.20949
	70		1.0678	1.055	1.03579	1.0181	0.99838	0.978457	0.95849	0.938656	0.923962	0.909166	0.891398	0.876074	0.863638	0.853167	0.844895	0.841755	0.836422	0.833235	0.832121	0.832926	0.835417	0.840588	0.845794	0.851628	0.858899	0.870002	0.877116	0.886257	0.895108	0.903435	0.911089	0.914153	0.918074	0.9229	0.922547	0.923988	0.922357	0.921157	0.921394	0.924006	0.9236	0.92576	0.926502	0.930553	0.935801	0.941064	0.946303
	71		0.318113	0.335993	0.347174	0.357624	0.373229	0.38297	0.402686	0.423186	0.439725	0.45188	0.468577	0.481451	0.494437	0.512092	0.531073	0.551692	0.569995	0.593741	0.615615	0.63897	0.663739	0.697987	0.727147	0.75738	0.788279	0.819347	0.851314	0.882023	0.91082	0.937038	0.960016	0.983196	1.00303	1.01518	1.02253	1.02166	1.01957	1.01632	0.998657	0.988287	0.982665	0.965245	0.950337	0.930758	0.910471	0.890225	0.870715
	72		0.848956	0.864106	0.879015	0.893429	0.907068	0.919629	0.930788	0.940204	0.947527	0.964469	0.981037	0.991732	0.995762	0.997615	0.997247	0.994661	0.989918	0.983128	0.98474	0.987219	0.986256	0.981429	0.977131	0.973721	0.981522	0.983366	0.988832	0.997252	1.0137	1.03337	1.05136	1.07632	1.09922	1.1285	1.15496	1.17799	1.20285	1.23763	1.26311	1.29139	1.31698	1.34443	1.36073	1.37923	1.39578	1.40915	1.41822
	73		1.8089	1.77208	1.73184	1.69633	1.66628	1.62811	1.58163	1.5332	1.48962	1.43971	1.38919	1.33852	1.28816	1.23859	1.19026	1.14912	1.10583	1.07594	1.04078	1.0091	0.981005	0.956457	0.940562	0.923939	0.91039	0.899507	0.892182	0.887325	0.884488	0.883234	0.879081	0.875539	0.865073	0.865422	0.868871	0.875458	0.881411	0.887089	0.892892	0.88997	0.891686	0.88898	0.891116	0.8942	0.898393	0.907903	0.918964
	74		2.05674	2.06466	2.06713	2.06392	2.0642	2.06369	2.06671	2.06538	2.0592	2.05533	2.05043	2.04446	2.03736	2.02554	2.01524	2.00012	1.98282	1.96653	1.9452	1.928	1.90322	1.87602	1.85616	1.82979	1.80223	1.78023	1.75546	1.7242	1.68996	1.65863	1.63187	1.61082	1.59862	1.5853	1.57591	1.56384	1.55585	1.55209	1.55771	1.56781	1.58066	1.59285	1.61797	1.63588	1.65981	1.69077	1.72159
	75		0.681495	0.714558	0.739901	0.772894	0.798906	0.824307	0.84881	0.878661	0.901842	0.923382	0.94295	0.960209	0.974828	0.98649	0.994899	1.00518	1.00768	1.00655	1.00169	0.9931	0.980806	0.964914	0.95069	0.929465	0.910622	0.890738	0.871784	0.852752	0.829379	0.811273	0.790178	0.77565	0.755383	0.742578	0.728549	0.72743	0.730585	0.738319	0.751943	0.771599	0.796269	0.816906	0.84199	0.866922	0.899816	0.938828	0.983372
	76		2.45427	2.43319	2.40908	2.38186	2.35124	2.32588	2.30169	2.27857	2.25236	2.22618	2.19971	2.18002	2.16088	2.13868	2.11264	2.09222	2.06845	2.04737	2.03647	2.0118	1.98662	1.96102	1.9384	1.9197	1.89953	1.87755	1.8549	1.83186	1.81081	1.80242	1.79213	1.7825	1.76765	1.75357	1.74225	1.72994	1.72189	1.70876	1.68753	1.66981	1.64872	1.6247	1.58742	1.55698	1.52439	1.48597	1.45287
	77		2.35382	2.34154	2.33682	2.3185	2.3065	2.30183	2.27786	2.25088	2.221	2.18841	2.15327	2.11578	2.07613	2.03452	1.99111	1.94606	1.89948	1.85146	1.80204	1.75121	1.70601	1.66111	1.6098	1.55762	1.50459	1.45075	1.3983	1.35152	1.30558	1.24881	1.19372	1.14745	1.09426	1.05898	1.02156	0.987884	0.963803	0.942967	0.939713	0.930212	0.932467	0.941374	0.939305	0.950185	0.973379	1.00152	1.02715
	78		2.92406	2.89029	2.85419	2.81538	2.77349	2.72814	2.67897	2.62564	2.57458	2.52007	2.45588	2.3872	2.31407	2.24843	2.18137	2.10808	2.03402	1.95457	1.87505	1.80187	1.73182	1.66062	1.59895	1.53817	1.48867	1.44698	1.41824	1.39484	1.37467	1.35442	1.35779	1.36816	1.38492	1.40302	1.42552	1.46075	1.48863	1.51319	1.54247	1.56561	1.58662	1.61269	1.63356	1.64873	1.65245	1.64545	1.65184
	79		1.01957	1.00221	0.984096	0.970634	0.952021	0.942554	0.934094	0.918102	0.919568	0.912177	0.902742	0.894848	0.888692	0.892007	0.891622	0.897357	0.906455	0.919063	0.935255	0.955027	0.981798	1.00579	1.03559	1.06464	1.09509	1.12973	1.16361	1.19116	1.2237	1.2509	1.2781	1.2985	1.31829	1.33429	1.34618	1.35298	1.35732	1.35052	1.34142	1.3268	1.307	1.2824	1.2542	1.22021	1.18356	1.1474	1.11235
	80		1.09469	1.09812	1.10398	1.1165	1.12471	1.13197	1.13816	1.1448	1.15183	1.15922	1.16996	1.18156	1.19842	1.2129	1.23275	1.24927	1.26555	1.28124	1.29992	1.32331	1.3496	1.37786	1.40294	1.42752	1.45764	1.48787	1.5205	1.55059	1.58489	1.61354	1.64056	1.6751	1.70682	1.73398	1.7629	1.7903	1.81446	1.83896	1.86196	1.88165	1.89779	1.91574	1.92723	1.93572	1.94212	1.94671	1.95018
	81		1.46221	1.47432	1.48584	1.49669	1.50679	1.51606	1.52794	1.53495	1.54193	1.54896	1.55516	1.56154	1.56638	1.57148	1.57337	1.57527	1.5792	1.57954	1.57922	1.57826	1.5758	1.57512	1.57246	1.57265	1.5722	1.57274	1.57237	1.5701	1.57015	1.56578	1.56323	1.55978	1.55625	1.5497	1.54564	1.54182	1.53766	1.53107	1.52543	1.52074	1.51245	1.50618	1.50128	1.49599	1.48974	1.48042	1.47531
	82		1.33322	1.32365	1.32658	1.32114	1.3137	1.31049	1.30872	1.31139	1.31607	1.32562	1.33245	1.341	1.3486	1.35709	1.37114	1.3841	1.39526	1.40854	1.42641	1.44495	1.45703	1.46782	1.47925	1.48923	1.50215	1.50749	1.51379	1.52037	1.51681	1.51981	1.51495	1.50989	1.50469	1.49774	1.49563	1.49113	1.48878	1.4845	1.47873	1.47178	1.46619	1.46164	1.45833	1.4587	1.45655	1.45696	1.45807
	83		0.77202	0.778569	0.780867	0.78512	0.79245	0.800241	0.806727	0.812634	0.818702	0.824906	0.830407	0.83893	0.847157	0.854223	0.862772	0.86942	0.876549	0.884213	0.892493	0.900807	0.909139	0.91679	0.924277	0.930888	0.935745	0.940499	0.947498	0.953492	0.958358	0.959652	0.964853	0.967776	0.969871	0.969749	0.969378	0.968844	0.966897	0.964852	0.962693	0.957705	0.953346	0.949113	0.941741	0.933283	0.923584	0.913015	0.902498
	84		0.704077	0.707067	0.710117	0.711721	0.711795	0.717173	0.719118	0.724928	0.728993	0.731071	0.734285	0.737659	0.741173	0.746958	0.754357	0.758394	0.763406	0.769515	0.775866	0.782415	0.787104	0.792382	0.797344	0.802864	0.80908	0.814205	0.822205	0.82753	0.83273	0.840592	0.843487	0.850189	0.858322	0.863385	0.869311	0.873656	0.87916	0.885614	0.89622	0.906074	0.917559	0.923698	0.933594	0.946119	0.954603	0.96623	0.976313
	85		1.30576	1.29642	1.28808	1.28275	1.27471	1.26632	1.25758	1.24999	1.2459	1.24089	1.23475	1.23118	1.2266	1.22573	1.22535	1.22407	1.22386	1.22529	1.22907	1.23073	1.23303	1.23948	1.24273	1.24648	1.24905	1.253	1.25579	1.25716	1.25942	1.26184	1.2609	1.26148	1.26425	1.26411	1.26812	1.27357	1.27829	1.28344	1.29008	1.29829	1.30612	1.3159	1.32388	1.33256	1.34352	1.354	1.36128
	86		1.09574	1.10606	1.11686	1.12815	1.13994	1.14913	1.16423	1.1788	1.19138	1.20421	1.21851	1.23195	1.25035	1.26624	1.28606	1.30245	1.32138	1.3422	1.36183	1.38431	1.40462	1.42645	1.44558	1.4666	1.48873	1.50879	1.52887	1.54904	1.56684	1.58276	1.5975	1.61227	1.62426	1.63359	1.63673	1.63809	1.63771	1.62993	1.61846	1.60262	1.58408	1.56792	1.54491	1.51493	1.48433	1.45409	1.42309
	87		1.97813	1.96729	1.95593	1.94404	1.92602	1.90896	1.88799	1.86484	1.84045	1.81408	1.7867	1.75599	1.72608	1.69183	1.65777	1.62368	1.58603	1.55318	1.51724	1.48165	1.44674	1.41587	1.38393	1.35434	1.32826	1.30474	1.28568	1.26622	1.24855	1.23747	1.22413	1.21953	1.21223	1.21111	1.21526	1.22166	1.22949	1.23705	1.24965	1.26542	1.28391	1.30249	1.32039	1.34004	1.35863	1.3809	1.40341
	88		1.97589	1.96174	1.94374	1.92719	1.90451	1.88015	1.85871	1.83394	1.8078	1.78031	1.74947	1.72297	1.69219	1.66428	1.63454	1.60104	1.57055	1.54222	1.50958	1.48067	1.45295	1.42496	1.39831	1.38021	1.35864	1.34102	1.32103	1.31013	1.30194	1.29348	1.29304	1.29177	1.29189	1.28765	1.29391	1.30259	1.31474	1.32427	1.33734	1.34743	1.35581	1.36369	1.3733	1.38082	1.38559	1.38501	1.38668
	89		1.57891	1.60513	1.62737	1.64341	1.65998	1.67349	1.68517	1.69952	1.71235	1.71914	1.72634	1.72728	1.72804	1.73039	1.73125	1.72827	1.7212	1.71871	1.71233	1.70798	1.70539	1.70041	1.69267	1.69027	1.68596	1.68528	1.68344	1.68247	1.68128	1.68276	1.68636	1.68768	1.68997	1.6903	1.69005	1.68442	1.67982	1.67491	1.66327	1.65156	1.63709	1.6173	1.60037	1.57943	1.55836	1.53515	1.50664
	90		2.63249	2.58229	2.52969	2.47453	2.41669	2.35608	2.29267	2.22646	2.15752	2.08598	2.02359	1.95014	1.87531	1.79949	1.72313	1.64666	1.612	1.54719	1.48576	1.42837	1.37562	1.32803	1.29595	1.26236	1.23528	1.21475	1.19476	1.20965	1.19957	1.21396	1.24254	1.27961	1.31514	1.35408	1.38797	1.43318	1.46353	1.51251	1.55186	1.59025	1.63423	1.67328	1.70676	1.73407	1.75467	1.76809	1.77391
	91		1.12747	1.15064	1.16324	1.18047	1.19774	1.21277	1.22538	1.2374	1.24869	1.2591	1.26843	1.27643	1.28284	1.28732	1.28954	1.29266	1.3006	1.30438	1.30169	1.2965	1.28876	1.28187	1.27006	1.25619	1.24055	1.22352	1.20572	1.18986	1.17233	1.15503	1.13719	1.11268	1.09996	1.08709	1.07767	1.07269	1.0679	1.06316	1.05945	1.05932	1.05983	1.06134	1.06648	1.06583	1.06068	1.05905	1.05179
	92		0.723588	0.721461	0.719497	0.717669	0.714828	0.712518	0.70978	0.70661	0.704458	0.699851	0.693839	0.688469	0.682253	0.676415	0.669095	0.661336	0.654388	0.64617	0.639278	0.631777	0.623988	0.616288	0.610675	0.604207	0.59817	0.593003	0.587778	0.583102	0.58006	0.576641	0.574892	0.572265	0.571367	0.572875	0.571836	0.571806	0.573005	0.574525	0.577675	0.581243	0.584527	0.58734	0.592928	0.596328	0.599794	0.603343	0.607036
	93		1.31003	1.30628	1.31112	1.31385	1.31083	1.31821	1.31779	1.32078	1.32154	1.32526	1.32664	1.32779	1.33376	1.33753	1.35132	1.36207	1.37397	1.37979	1.3878	1.39601	1.40199	1.40756	1.41497	1.41991	1.42412	1.43456	1.44136	1.44455	1.45422	1.46804	1.48019	1.48792	1.49729	1.50647	1.516	1.52539	1.53709	1.54143	1.55093	1.56326	1.57569	1.58603	1.59434	1.60768	1.62244	1.64062	1.65817
	94		2.49473	2.45796	2.42403	2.38452	2.34805	2.29925	2.24892	2.20104	2.14924	2.10381	2.05614	2.0095	1.96438	1.92438	1.88749	1.85424	1.8251	1.79751	1.77702	1.75563	1.73789	1.72354	1.71221	1.70628	1.70302	1.7019	1.70558	1.70517	1.70222	1.69779	1.70478	1.70571	1.70597	1.71388	1.71311	1.70813	1.70688	1.7039	1.69602	1.68633	1.67792	1.66889	1.65892	1.64831	1.63503	1.62196	1.61132
	95		0.389046	0.374541	0.365875	0.353265	0.341395	0.330382	0.320334	0.311355	0.315746	0.31188	0.313605	0.317959	0.328795	0.336302	0.349857	0.363256	0.379221	0.400997	0.422451	0.452676	0.47971	0.508461	0.538517	0.569408	0.603892	0.63574	0.667992	0.696357	0.726682	0.758472	0.78491	0.805606	0.825901	0.845524	0.858604	0.870838	0.876507	0.878206	0.879304	0.874304	0.869273	0.862101	0.853292	0.840128	0.825583	0.810065	0.793959
	96		1.76551	1.75291	1.7458	1.735	1.7254	1.71719	1.7106	1.70415	1.69622	1.68822	1.68004	1.67695	1.67445	1.67247	1.67016	1.67364	1.67321	1.67539	1.67835	1.67983	1.68261	1.68605	1.68938	1.69447	1.69895	1.70191	1.7031	1.70313	1.70566	1.70649	1.70984	1.70682	1.70802	1.70276	1.69815	1.6982	1.6978	1.69825	1.69726	1.69701	1.69959	1.69835	1.69602	1.69553	1.69658	1.69686	1.69887
	97		0.0754999	0.0841654	0.0935366	0.103608	0.114357	0.125746	0.137711	0.150171	0.163014	0.176106	0.197631	0.237064	0.265908	0.297531	0.3246	0.353374	0.383869	0.416085	0.449987	0.485505	0.522518	0.560845	0.600236	0.640358	0.680794	0.72104	0.761672	0.80781	0.867737	0.916388	0.964664	1.00526	1.05044	1.08746	1.12163	1.1528	1.18086	1.20583	1.23489	1.25584	1.28157	1.30708	1.33295	1.35263	1.36634	1.38655	1.40615
	98		0.992397	0.989476	0.981049	0.984988	0.979584	0.980351	0.982805	0.992135	0.99972	1.02371	1.03972	1.05922	1.08667	1.11468	1.1468	1.17898	1.21428	1.25234	1.29666	1.33976	1.38408	1.43271	1.48187	1.53081	1.5749	1.61618	1.65623	1.69188	1.72232	1.73999	1.75846	1.76965	1.77629	1.77628	1.77374	1.76165	1.73688	1.70675	1.67489	1.63836	1.60193	1.55988	1.52	1.48034	1.43505	1.39534	1.35884
	99		0.883768	0.889528	0.896642	0.900919	0.905964	0.911717	0.915774	0.92243	0.926499	0.929734	0.932029	0.935316	0.935964	0.935567	0.935078	0.933804	0.930011	0.926188	0.923569	0.920965	0.915978	0.91094	0.906933	0.905247	0.904766	0.903098	0.904899	0.907378	0.909929	0.913201	0.918246	0.924518	0.931824	0.939837	0.946928	0.953958	0.963045	0.971892	0.980498	0.985059	0.990208	0.995879	1.0036	1.00674	1.01319	1.01783	1.02052
	100		1.11837	1.10607	1.09322	1.07964	1.06836	1.05952	1.04767	1.03803	1.02834	1.01616	1.00121	0.98558	0.969293	0.957066	0.943039	0.927012	0.910935	0.899363	0.88687	0.875437	0.865281	0.85444	0.846835	0.843023	0.841483	0.842351	0.839423	0.840092	0.840366	0.845857	0.856395	0.863907	0.878383	0.891081	0.905261	0.922541	0.937975	0.956963	0.973158	0.992843	1.01769	1.03814	1.06127	1.08278	1.10461	1.13037	1.15232
	101		0.131823	0.151371	0.17319	0.19739	0.224047	0.253193	0.284808	0.318802	0.355007	0.39317	0.432941	0.47387	0.515405	0.556899	0.59762	0.636765	0.673484	0.70691	0.74975	0.777559	0.800417	0.817824	0.829428	0.835048	0.834684	0.82852	0.818167	0.815718	0.812192	0.795925	0.778232	0.760125	0.742572	0.72645	0.712509	0.701338	0.693342	0.688733	0.687517	0.68951	0.694344	0.701496	0.710311	0.720036	0.729861	0.73895	0.759648
	102		2.48376	2.44481	2.42694	2.39047	2.35396	2.31756	2.2814	2.2456	2.2102	2.1752	2.14054	2.10606	2.07154	2.03667	2.00104	1.9642	1.92562	1.88476	1.84106	1.79402	1.74315	1.6881	1.6286	1.56457	1.50922	1.43993	1.36962	1.29616	1.21022	1.11513	1.04467	0.973876	0.903987	0.836157	0.761112	0.692293	0.640176	0.592232	0.548853	0.510212	0.476286	0.446866	0.421597	0.402858	0.40332	0.423182	0.426787
	103		1.06497	1.03845	1.01174	0.989363	0.963083	0.936686	0.910171	0.883536	0.856785	0.829919	0.802942	0.775857	0.748668	0.721381	0.694	0.666531	0.638984	0.614375	0.587472	0.566612	0.544471	0.520686	0.500612	0.482212	0.468674	0.455264	0.440121	0.425991	0.420326	0.416977	0.411615	0.414449	0.417503	0.425796	0.43696	0.453699	0.470086	0.488036	0.502574	0.526794	0.54937	0.574321	0.596099	0.611934	0.634326	0.652068	0.670007
	104		0.737432	0.732501	0.727423	0.730556	0.726466	0.725912	0.725591	0.725526	0.735853	0.738697	0.739215	0.740052	0.741222	0.745688	0.748259	0.757033	0.764793	0.776745	0.785328	0.800469	0.815227	0.834545	0.853677	0.872029	0.891531	0.914608	0.938265	0.96314	0.986206	1.01391	1.04118	1.06504	1.08722	1.1154	1.13783	1.1549	1.17317	1.18919	1.20282	1.21131	1.21988	1.22856	1.23213	1.23278	1.23178	1.23465	1.2343
	105		1.68797	1.66609	1.63857	1.61618	1.5941	1.57074	1.54762	1.52631	1.50268	1.48207	1.46084	1.43751	1.41688	1.39557	1.3797	1.36412	1.34756	1.33573	1.32355	1.31309	1.30212	1.29258	1.28919	1.28844	1.29053	1.29329	1.29906	1.30822	1.31781	1.33004	1.34723	1.36613	1.38655	1.41057	1.43798	1.46649	1.49195	1.52318	1.54436	1.56964	1.59701	1.62187	1.64824	1.66958	1.68763	1.70924	1.71978
	106		0.645074	0.66168	0.678091	0.697663	0.717139	0.736416	0.752339	0.767313	0.783921	0.799652	0.811741	0.822178	0.830759	0.83976	0.84466	0.847288	0.847522	0.845266	0.840455	0.833053	0.825346	0.815651	0.804148	0.788793	0.773788	0.762154	0.752036	0.736312	0.725201	0.7108	0.697065	0.684387	0.67537	0.670907	0.662135	0.667415	0.670658	0.682282	0.692247	0.709747	0.724945	0.745948	0.770089	0.798149	0.827873	0.86772	0.899649
	107		1.48275	1.49576	1.51247	1.52521	1.53367	1.54677	1.55806	1.57366	1.58356	1.59282	1.60309	1.61633	1.6255	1.6316	1.63577	1.64833	1.65375	1.65754	1.66133	1.66206	1.65938	1.65634	1.64999	1.64177	1.63682	1.62824	1.61583	1.60684	1.59403	1.58063	1.56685	1.55823	1.54953	1.54661	1.53759	1.5311	1.53015	1.52741	1.52546	1.52214	1.52478	1.52491	1.53158	1.53284	1.53436	1.53918	1.54248
	108		1.57958	1.55369	1.53595	1.51015	1.49945	1.47535	1.45808	1.43482	1.41148	1.38809	1.36468	1.34128	1.31791	1.29457	1.27698	1.25504	1.24443	1.22557	1.20727	1.18945	1.1774	1.16157	1.15143	1.1375	1.12917	1.12236	1.10525	1.09835	1.09107	1.08462	1.07907	1.06918	1.06009	1.05163	1.04778	1.04323	1.04327	1.03858	1.0302	1.01893	1.01671	1.01283	1.0072	1.01033	1.00364	0.995411	0.98145
	109		0.862264	0.871882	0.882165	0.892989	0.908692	0.921024	0.945728	0.960746	0.975884	0.990892	1.01257	1.02809	1.04285	1.05982	1.07609	1.09145	1.10572	1.1156	1.12955	1.14266	1.15197	1.15998	1.16375	1.17483	1.18048	1.18577	1.18748	1.18884	1.1954	1.19915	1.20266	1.20907	1.21318	1.21493	1.22009	1.22307	1.22581	1.23088	1.23489	1.24047	1.242	1.24149	1.23863	1.23855	1.22823	1.22127	1.20707
	110		0.823063	0.819379	0.815461	0.81348	0.80943	0.804467	0.802278	0.797805	0.793701	0.79007	0.786776	0.782346	0.777406	0.77369	0.770991	0.767825	0.764582	0.762927	0.761269	0.760487	0.759504	0.759546	0.760243	0.761809	0.76403	0.767323	0.768915	0.773241	0.777808	0.782344	0.787345	0.791892	0.796633	0.800235	0.803957	0.80685	0.808634	0.810972	0.814472	0.81649	0.819058	0.820374	0.82131	0.822485	0.823507	0.822535	0.823047
	111		1.48871	1.46126	1.43	1.39498	1.36431	1.33097	1.29749	1.26888	1.23705	1.21062	1.18213	1.1555	1.13108	1.11516	1.10141	1.08989	1.08244	1.07926	1.07861	1.08382	1.08966	1.09875	1.11255	1.12735	1.14767	1.16652	1.18831	1.21093	1.23557	1.25518	1.27411	1.29025	1.30903	1.3236	1.33077	1.34409	1.3517	1.35332	1.3541	1.34646	1.33846	1.32541	1.30946	1.29277	1.27622	1.25894	1.23967
	112		1.85017	1.82443	1.81471	1.79767	1.77734	1.75757	1.7423	1.73183	1.72277	1.71889	1.71002	1.7021	1.70884	1.70934	1.71204	1.71061	1.72	1.7296	1.74543	1.76856	1.78771	1.80741	1.8332	1.86577	1.90276	1.95029	1.99953	2.04589	2.10382	2.16434	2.22206	2.29015	2.35944	2.43305	2.50432	2.57438	2.64332	2.71125	2.77468	2.84412	2.90008	2.93978	2.98974	3.03437	3.07422	3.11291	3.14127
	113		1.20675	1.2088	1.21045	1.21396	1.22163	1.22379	1.22572	1.23116	1.23522	1.236	1.24138	1.24228	1.24589	1.25111	1.25518	1.25778	1.26007	1.26195	1.2633	1.264	1.26539	1.26773	1.26843	1.27009	1.2702	1.26852	1.27099	1.26798	1.26578	1.26301	1.25638	1.25234	1.24836	1.24845	1.25028	1.24899	1.24435	1.24362	1.24539	1.24724	1.2467	1.24033	1.23913	1.23832	1.23635	1.22998	1.22574
	114		1.39812	1.41916	1.44307	1.46729	1.48805	1.50838	1.52916	1.54812	1.56592	1.58324	1.59997	1.61224	1.62299	1.63209	1.63591	1.6372	1.63588	1.63541	1.62987	1.62055	1.60737	1.59364	1.57521	1.55513	1.53147	1.50915	1.48496	1.46211	1.4379	1.41259	1.38911	1.36921	1.3465	1.32499	1.30563	1.28829	1.27313	1.26467	1.25688	1.24691	1.2428	1.2391	1.23404	1.23158	1.23017	1.22566	1.22547
	115		1.89138	1.87474	1.85524	1.83272	1.81273	1.78496	1.75403	1.7199	1.68731	1.65704	1.61673	1.57397	1.53324	1.48727	1.44389	1.40027	1.36498	1.32067	1.27736	1.23552	1.19948	1.16675	1.14173	1.11438	1.09864	1.08517	1.07505	1.0692	1.06454	1.06148	1.06696	1.07657	1.08284	1.10127	1.12146	1.14361	1.16545	1.18556	1.20036	1.2159	1.22192	1.23124	1.23377	1.23677	1.24317	1.24362	1.23473
	116		0.933011	0.961282	0.984499	1.00247	1.02068	1.03898	1.05718	1.07506	1.09739	1.115	1.13167	1.14708	1.16089	1.17713	1.18769	1.20424	1.2157	1.22118	1.22378	1.22329	1.21953	1.21645	1.20694	1.19422	1.18241	1.16466	1.14612	1.12572	1.10787	1.08919	1.07034	1.04479	1.03112	1.01269	0.99617	0.981928	0.971131	0.96316	0.961338	0.958783	0.952356	0.95279	0.959771	0.969094	0.980499	0.993668	1.01224
	117		2.3731	2.35817	2.32345	2.28741	2.25001	2.2112	2.17095	2.12924	2.08606	2.0414	2.01449	1.97601	1.93786	1.89585	1.85822	1.82169	1.78226	1.74352	1.71405	1.68336	1.65506	1.63772	1.61715	1.60015	1.58697	1.57371	1.56365	1.56178	1.56082	1.57107	1.58032	1.58834	1.59641	1.60878	1.6279	1.65141	1.67385	1.69878	1.71204	1.73463	1.75063	1.7718	1.7843	1.78366	1.79021	1.79153	1.78759
	118		2.08075	2.08023	2.08067	2.07665	2.08326	2.09645	2.10757	2.12081	2.13631	2.15	2.16533	2.18221	2.19658	2.21126	2.22956	2.24439	2.25817	2.27027	2.28001	2.29024	2.294	2.29691	2.30267	2.29859	2.28986	2.27276	2.26371	2.24357	2.20454	2.17553	2.14048	2.1082	2.07279	2.03882	1.99789	1.95369	1.91319	1.8628	1.8352	1.80919	1.79166	1.77359	1.75444	1.74016	1.73576	1.73471	1.73653
	119		2.10997	2.09269	2.08057	2.06671	2.05765	2.03504	2.00966	1.98712	1.95696	1.92924	1.90486	1.86975	1.83753	1.80456	1.76655	1.73253	1.69928	1.6628	1.62721	1.5929	1.56017	1.53375	1.50585	1.48455	1.4619	1.44569	1.43546	1.41784	1.41515	1.40947	1.40404	1.39853	1.38911	1.37974	1.36995	1.3558	1.34474	1.32501	1.30943	1.30024	1.29665	1.28331	1.26395	1.24654	1.23128	1.20709	1.18545
	120		0.686361	0.68698	0.688631	0.689267	0.688554	0.688558	0.688853	0.68902	0.689091	0.690273	0.69055	0.692028	0.694553	0.695635	0.697485	0.701493	0.706699	0.712113	0.717078	0.724088	0.732869	0.743038	0.754657	0.767763	0.782752	0.798548	0.815036	0.832447	0.850601	0.869708	0.888741	0.907271	0.926921	0.946534	0.96537	0.982974	0.999814	1.01551	1.02929	1.04075	1.0503	1.05786	1.06283	1.06619	1.06609	1.06804	1.06614
	121		0.885478	0.894987	0.904163	0.91174	0.923856	0.932143	0.940316	0.94827	0.95685	0.965145	0.972597	0.979456	0.987315	0.992565	0.997198	1.00321	1.00654	1.00915	1.01305	1.01403	1.01321	1.01354	1.0141	1.0133	1.00996	1.00756	1.00561	1.00598	1.00503	1.00362	1.00226	1.00128	1.00165	1.0038	1.00479	1.0064	1.01058	1.01541	1.02088	1.02586	1.0297	1.03408	1.03668	1.03902	1.04077	1.03938	1.036
	122		1.62273	1.59988	1.56838	1.54104	1.50629	1.48696	1.45921	1.42942	1.4043	1.38129	1.35754	1.33589	1.32258	1.31289	1.30706	1.30239	1.30984	1.31143	1.31601	1.32603	1.33619	1.35093	1.36762	1.38301	1.40684	1.42687	1.44639	1.46272	1.47585	1.48727	1.49639	1.50268	1.5014	1.50872	1.51162	1.50807	1.50302	1.49395	1.4839	1.47119	1.45086	1.42753	1.39788	1.37242	1.35162	1.32375	1.306
	123		0.453378	0.473041	0.495889	0.519971	0.549638	0.57556	0.60305	0.63222	0.663168	0.692573	0.7232	0.758122	0.791472	0.827119	0.863546	0.90192	0.940709	0.980994	1.02125	1.0611	1.10016	1.13948	1.17623	1.21127	1.24155	1.26903	1.29832	1.32627	1.34923	1.36851	1.38965	1.40672	1.41839	1.42958	1.44225	1.45622	1.46543	1.47324	1.48596	1.49616	1.51404	1.52444	1.53683	1.54885	1.55889	1.5695	1.57658
	124		1.50456	1.50901	1.5061	1.50268	1.49857	1.49357	1.48746	1.48304	1.47467	1.46456	1.45247	1.44078	1.42454	1.40821	1.3921	1.37423	1.35716	1.33199	1.30939	1.28591	1.26437	1.24118	1.21417	1.18751	1.16168	1.14182	1.11835	1.10127	1.08273	1.06749	1.0597	1.05475	1.05203	1.05412	1.05523	1.05296	1.05647	1.06211	1.07099	1.07613	1.08156	1.08324	1.08491	1.07962	1.07672	1.07481	1.06421
	125		1.13598	1.13053	1.12335	1.11777	1.11172	1.10724	1.1006	1.09444	1.08796	1.08298	1.07897	1.07116	1.06631	1.06187	1.05641	1.0521	1.04847	1.04416	1.03971	1.0358	1.03246	1.02894	1.02875	1.02958	1.02926	1.0294	1.02955	1.02968	1.03117	1.03412	1.03445	1.03361	1.02998	1.02843	1.02541	1.02281	1.01787	1.01028	1.00056	0.990975	0.979365	0.968723	0.954017	0.939405	0.92319	0.909766	0.895384
	126		0.421223	0.421868	0.429328	0.42983	0.431045	0.432993	0.435678	0.439084	0.445443	0.45066	0.456494	0.46283	0.469518	0.476375	0.485146	0.492148	0.500593	0.506869	0.512218	0.516369	0.519065	0.520069	0.522847	0.520861	0.516906	0.510949	0.50561	0.497231	0.486005	0.473526	0.461427	0.446776	0.434878	0.421073	0.410734	0.397822	0.38584	0.378649	0.371543	0.368002	0.369097	0.370508	0.376688	0.382813	0.393597	0.40771	0.428852
	127		1.41078	1.42316	1.43102	1.43837	1.44129	1.44317	1.44748	1.45117	1.45427	1.45684	1.45891	1.4575	1.458	1.46382	1.4619	1.46191	1.4588	1.45744	1.45283	1.44696	1.43965	1.43065	1.41974	1.40668	1.39122	1.37316	1.35703	1.33396	1.31125	1.28578	1.25977	1.23147	1.19234	1.15921	1.12035	1.0786	1.04093	1.00242	0.964038	0.930936	0.893694	0.859485	0.826074	0.794383	0.767355	0.738523	0.714761
	128		0.935043	0.936327	0.937855	0.939612	0.938593	0.937298	0.940996	0.942463	0.943869	0.952426	0.957576	0.965619	0.968145	0.970629	0.973019	0.979519	0.984711	0.992415	0.999039	1.00628	1.01622	1.02329	1.03265	1.04065	1.04873	1.05666	1.07028	1.08279	1.09408	1.10908	1.12018	1.13033	1.13733	1.14488	1.15283	1.15754	1.15935	1.16211	1.16341	1.16087	1.16205	1.15651	1.14943	1.14285	1.13174	1.12164	1.11058
[truncated: 254 more columns]

## Sheet: Fig_3D_ave
		Relative Firing Rate
	Time(s)	Mean	Mean+SEM	Mean-SEM
	-1.505	1.26768	1.21593	1.21593
	-1.495	1.26468	1.2139	1.2139
	-1.485	1.26278	1.21282	1.21282
	-1.475	1.25908	1.21007	1.21007
	-1.465	1.25544	1.20732	1.20732
	-1.455	1.25191	1.20464	1.20464
	-1.445	1.24865	1.20212	1.20212
	-1.435	1.24525	1.19945	1.19945
	-1.425	1.24249	1.19724	1.19724
	-1.415	1.23991	1.19503	1.19503
	-1.405	1.23718	1.19259	1.19259
	-1.395	1.23432	1.18993	1.18993
	-1.385	1.23186	1.18748	1.18748
	-1.375	1.23	1.1855	1.1855
	-1.365	1.22871	1.18395	1.18395
	-1.355	1.22741	1.18225	1.18225
	-1.345	1.22682	1.18114	1.18114
	-1.335	1.22646	1.18016	1.18016
	-1.325	1.22644	1.1795	1.1795
	-1.315	1.22647	1.17891	1.17891
	-1.305	1.22674	1.17856	1.17856
	-1.295	1.22774	1.17895	1.17895
	-1.285	1.22889	1.17955	1.17955
	-1.275	1.22972	1.17994	1.17994
	-1.265	1.23082	1.18074	1.18074
	-1.255	1.23242	1.18199	1.18199
	-1.245	1.23355	1.18299	1.18299
	-1.235	1.23498	1.18449	1.18449
	-1.225	1.23588	1.18554	1.18554
	-1.215	1.23677	1.18653	1.18653
	-1.205	1.23751	1.18728	1.18728
	-1.195	1.23777	1.18765	1.18765
	-1.185	1.23773	1.18796	1.18796
	-1.175	1.23793	1.1885	1.1885
	-1.165	1.23732	1.1883	1.1883
	-1.155	1.2368	1.18821	1.18821
	-1.145	1.23626	1.18813	1.18813
	-1.135	1.23539	1.18765	1.18765
	-1.125	1.23425	1.18692	1.18692
	-1.115	1.2337	1.1867	1.1867
	-1.105	1.2332	1.18653	1.18653
	-1.095	1.23183	1.18544	1.18544
	-1.085	1.23055	1.18441	1.18441
	-1.075	1.22902	1.18315	1.18315
	-1.065	1.22771	1.182	1.182
	-1.055	1.22724	1.18164	1.18164
	-1.045	1.22648	1.181	1.181
	-1.035	1.22505	1.17955	1.17955
	-1.025	1.22423	1.17863	1.17863
	-1.015	1.22372	1.17811	1.17811
	-1.005	1.22336	1.17761	1.17761
	-0.995	1.2227	1.17687	1.17687
	-0.985	1.22256	1.17663	1.17663
	-0.975	1.22184	1.17592	1.17592
	-0.965	1.22174	1.17575	1.17575
	-0.955	1.22207	1.17603	1.17603
	-0.945	1.22205	1.17607	1.17607
	-0.935	1.2224	1.1765	1.1765
	-0.925	1.22257	1.17688	1.17688
	-0.915	1.22205	1.1767	1.1767
	-0.905	1.22135	1.17641	1.17641
	-0.895	1.22118	1.1766	1.1766
	-0.885	1.22133	1.17711	1.17711
	-0.875	1.22164	1.17771	1.17771
	-0.865	1.2219	1.17821	1.17821
	-0.855	1.22199	1.17858	1.17858
	-0.845	1.22264	1.17945	1.17945
	-0.835	1.22296	1.18001	1.18001
	-0.825	1.22397	1.18122	1.18122
	-0.815	1.22496	1.18237	1.18237
	-0.805	1.22671	1.18423	1.18423
	-0.795	1.22811	1.18568	1.18568
	-0.785	1.22946	1.18709	1.18709
	-0.775	1.23211	1.18981	1.18981
	-0.765	1.23489	1.19264	1.19264
	-0.755	1.23788	1.19565	1.19565
	-0.745	1.24115	1.19887	1.19887
	-0.735	1.24495	1.20258	1.20258
	-0.725	1.24869	1.20619	1.20619
	-0.715	1.25362	1.21098	1.21098
	-0.705	1.25786	1.21505	1.21505
	-0.695	1.26265	1.21956	1.21956
	-0.685	1.26757	1.22419	1.22419
	-0.675	1.27242	1.22873	1.22873
	-0.665	1.27729	1.23319	1.23319
	-0.655	1.28186	1.23732	1.23732
	-0.645	1.28693	1.24196	1.24196
	-0.635	1.29156	1.24615	1.24615
	-0.625	1.29616	1.25027	1.25027
	-0.615	1.30025	1.25391	1.25391
	-0.605	1.30381	1.25708	1.25708
	-0.595	1.30758	1.26042	1.26042
	-0.585	1.31143	1.26398	1.26398
	-0.575	1.31498	1.26722	1.26722
	-0.565	1.31796	1.27004	1.27004
	-0.555	1.32031	1.27225	1.27225
	-0.545	1.32214	1.27403	1.27403
	-0.535	1.32393	1.27574	1.27574
	-0.525	1.32556	1.27738	1.27738
	-0.515	1.32647	1.27834	1.27834
	-0.505	1.32798	1.27996	1.27996
	-0.495	1.32914	1.28127	1.28127
	-0.485	1.33015	1.28251	1.28251
	-0.475	1.33089	1.28343	1.28343
	-0.465	1.33172	1.28449	1.28449
	-0.455	1.33261	1.28555	1.28555
	-0.445	1.33277	1.28592	1.28592
	-0.435	1.33324	1.28657	1.28657
	-0.425	1.33316	1.28673	1.28673
	-0.415	1.33362	1.28732	1.28732
	-0.405	1.33474	1.28854	1.28854
	-0.395	1.33557	1.28951	1.28951
	-0.385	1.33658	1.29057	1.29057
	-0.375	1.33699	1.29114	1.29114
	-0.365	1.33738	1.29168	1.29168
	-0.355	1.33766	1.29217	1.29217
	-0.345	1.33796	1.29266	1.29266
	-0.335	1.33791	1.29282	1.29282
	-0.325	1.33841	1.29352	1.29352
	-0.315	1.33807	1.2933	1.2933
	-0.305	1.33764	1.29303	1.29303
	-0.295	1.33703	1.29262	1.29262
	-0.285	1.33689	1.29265	1.29265
	-0.275	1.33574	1.29166	1.29166
	-0.265	1.33346	1.28951	1.28951
	-0.255	1.33127	1.2874	1.2874
	-0.245	1.32847	1.28473	1.28473
	-0.235	1.32519	1.28152	1.28152
	-0.225	1.32145	1.2779	1.2779
	-0.215	1.31748	1.27396	1.27396
	-0.205	1.31272	1.26921	1.26921
	-0.195	1.30854	1.26501	1.26501
	-0.185	1.30394	1.26036	1.26036
	-0.175	1.29862	1.25499	1.25499
	-0.165	1.29324	1.24952	1.24952
	-0.155	1.28766	1.24394	1.24394
	-0.145	1.28182	1.23804	1.23804
	-0.135	1.27502	1.23122	1.23122
	-0.125	1.26886	1.2251	1.2251
	-0.115	1.26199	1.21827	1.21827
	-0.105	1.25498	1.21127	1.21127
	-0.095	1.24782	1.20428	1.20428
	-0.085	1.24003	1.19664	1.19664
	-0.075	1.23196	1.18872	1.18872
	-0.065	1.22357	1.18056	1.18056
	-0.055	1.21508	1.17232	1.17232
	-0.045	1.2063	1.16381	1.16381
	-0.035	1.19632	1.15416	1.15416
	-0.025	1.18643	1.14453	1.14453
	-0.015	1.17623	1.13463	1.13463
	-0.005	1.16583	1.12453	1.12453
	0.005	1.15392	1.11294	1.11294
	0.015	1.14215	1.10149	1.10149
	0.025	1.13041	1.09004	1.09004
	0.035	1.11814	1.07804	1.07804
	0.045	1.10613	1.06628	1.06628
	0.055	1.09405	1.05449	1.05449
	0.065	1.08234	1.043	1.043
	0.075	1.07063	1.03145	1.03145
	0.085	1.05893	1.01991	1.01991
	0.095	1.04773	1.00892	1.00892
	0.105	1.03653	0.997934	0.997934
	0.115	1.02641	0.987982	0.987982
	0.125	1.0163	0.978117	0.978117
	0.135	1.00689	0.968944	0.968944
	0.145	0.998083	0.96034	0.96034
	0.155	0.989941	0.952397	0.952397
	0.165	0.982519	0.945192	0.945192
	0.175	0.975638	0.938588	0.938588
	0.185	0.969073	0.932336	0.932336
	0.195	0.963591	0.927249	0.927249
	0.205	0.958718	0.922745	0.922745
	0.215	0.954362	0.918706	0.918706
	0.225	0.950592	0.915352	0.915352
	0.235	0.948018	0.9131	0.9131
	0.245	0.946107	0.911491	0.911491
	0.255	0.94529	0.91094	0.91094
	0.265	0.944987	0.910843	0.910843
	0.275	0.94561	0.911618	0.911618
	0.285	0.946557	0.912598	0.912598
	0.295	0.947885	0.913945	0.913945
	0.305	0.949494	0.915506	0.915506
	0.315	0.950988	0.916899	0.916899
	0.325	0.952836	0.918612	0.918612
	0.335	0.955795	0.921379	0.921379
	0.345	0.958558	0.923934	0.923934
	0.355	0.961472	0.926603	0.926603
	0.365	0.964253	0.929149	0.929149
	0.375	0.967445	0.932129	0.932129
	0.385	0.970115	0.934562	0.934562
	0.395	0.972444	0.936651	0.936651
	0.405	0.97524	0.9393	0.9393
	0.415	0.977979	0.941861	0.941861
	0.425	0.980378	0.944114	0.944114
	0.435	0.983042	0.946663	0.946663
	0.445	0.984917	0.948485	0.948485
	0.455	0.987341	0.950751	0.950751
	0.465	0.989745	0.953085	0.953085
	0.475	0.992063	0.955323	0.955323
	0.485	0.993652	0.956896	0.956896
	0.495	0.995305	0.958545	0.958545
	0.505	0.996841	0.959997	0.959997
	0.515	0.999077	0.962176	0.962176
	0.525	1.00092	0.963955	0.963955
	0.535	1.00255	0.965591	0.965591
	0.545	1.00458	0.967588	0.967588
	0.555	1.00607	0.969064	0.969064
	0.565	1.00796	0.970918	0.970918
	0.575	1.00919	0.972115	0.972115
	0.585	1.01072	0.97359	0.97359
	0.595	1.01251	0.97534	0.97534
	0.605	1.01376	0.976547	0.976547
	0.615	1.01516	0.977907	0.977907
	0.625	1.01706	0.979714	0.979714
	0.635	1.01877	0.98136	0.98136
	0.645	1.02055	0.983062	0.983062
	0.655	1.02212	0.98457	0.98457
	0.665	1.02398	0.986365	0.986365
	0.675	1.02597	0.988313	0.988313
	0.685	1.02752	0.989841	0.989841
	0.695	1.0287	0.990977	0.990977
	0.705	1.02994	0.992184	0.992184
	0.715	1.03112	0.993409	0.993409
	0.725	1.03186	0.994207	0.994207
	0.735	1.03193	0.994298	0.994298
	0.745	1.03226	0.994805	0.994805
	0.755	1.03278	0.995516	0.995516
	0.765	1.03267	0.995598	0.995598
	0.775	1.03271	0.995919	0.995919
	0.785	1.03165	0.995119	0.995119
	0.795	1.03124	0.994993	0.994993
	0.805	1.03086	0.994873	0.994873
	0.815	1.03046	0.994789	0.994789
	0.825	1.03028	0.994929	0.994929
	0.835	1.02978	0.994741	0.994741
	0.845	1.02924	0.994543	0.994543
	0.855	1.02915	0.99481	0.99481
	0.865	1.02933	0.995343	0.995343
	0.875	1.02998	0.996328	0.996328
	0.885	1.03075	0.997369	0.997369
	0.895	1.03132	0.998106	0.998106
	0.905	1.03275	0.999603	0.999603
	0.915	1.03386	1.00076	1.00076
	0.925	1.03495	1.00183	1.00183
	0.935	1.03645	1.00317	1.00317
	0.945	1.03775	1.00434	1.00434
	0.955	1.04002	1.00636	1.00636
	0.965	1.04194	1.00803	1.00803
	0.975	1.04383	1.00961	1.00961
	0.985	1.04574	1.01116	1.01116
	0.995	1.0476	1.01268	1.01268
	1.005	1.04913	1.01389	1.01389
	1.015	1.05031	1.01476	1.01476
	1.025	1.05075	1.01496	1.01496
	1.035	1.05173	1.01569	1.01569
	1.045	1.05239	1.01612	1.01612
	1.055	1.0532	1.01675	1.01675
	1.065	1.05403	1.01729	1.01729
	1.075	1.0545	1.01752	1.01752
	1.085	1.05489	1.01769	1.01769
	1.095	1.05491	1.01748	1.01748
	1.105	1.05502	1.01739	1.01739
	1.115	1.05534	1.0175	1.0175
	1.125	1.0557	1.01757	1.01757
	1.135	1.05551	1.01721	1.01721
	1.145	1.0559	1.01733	1.01733
	1.155	1.05673	1.01787	1.01787
	1.165	1.05729	1.01819	1.01819
	1.175	1.058	1.0186	1.0186
	1.185	1.05931	1.01961	1.01961
	1.195	1.06136	1.02138	1.02138
	1.205	1.06408	1.02386	1.02386
	1.215	1.06666	1.02612	1.02612
	1.225	1.06978	1.02899	1.02899
	1.235	1.0732	1.03215	1.03215
	1.245	1.07755	1.03623	1.03623
	1.255	1.08158	1.03993	1.03993
	1.265	1.08567	1.04373	1.04373
	1.275	1.09032	1.04802	1.04802
	1.285	1.09502	1.05237	1.05237
	1.295	1.10036	1.05732	1.05732
	1.305	1.1054	1.06198	1.06198
	1.315	1.11019	1.06641	1.06641
	1.325	1.11486	1.07068	1.07068
	1.335	1.11912	1.07455	1.07455
	1.345	1.12333	1.07827	1.07827
	1.355	1.12691	1.0814	1.0814
	1.365	1.13006	1.08407	1.08407
	1.375	1.13293	1.08644	1.08644
	1.385	1.13534	1.0883	1.0883
	1.395	1.1372	1.08965	1.08965
	1.405	1.13918	1.09106	1.09106
	1.415	1.14042	1.09176	1.09176
	1.425	1.14141	1.09219	1.09219
	1.435	1.14221	1.09238	1.09238
	1.445	1.14271	1.09232	1.09232
	1.455	1.14283	1.09189	1.09189
	1.465	1.14255	1.09102	1.09102
	1.475	1.14189	1.08984	1.08984
	1.485	1.14137	1.08874	1.08874
	1.495	1.14076	1.08765	1.08765

## Sheet: Fig_3E
			Firing Rate (z-scored)				Echolocation Rate (z-scored)
	Time(s)		Mean	Mean+SEM	Mean-SEM		Mean	Mean+SEM	Mean-SEM
	-1.505		0.350988	0.202593	0.499384		-1.1845	-1.25823	-1.11076
	-1.495		0.342855	0.198148	0.487563		-1.19349	-1.26455	-1.12243
	-1.485		0.336984	0.195825	0.478142		-1.18883	-1.26215	-1.11551
	-1.475		0.328442	0.191041	0.465843		-1.19213	-1.26293	-1.12132
	-1.465		0.318755	0.184847	0.452664		-1.18228	-1.25336	-1.1112
	-1.455		0.308774	0.178617	0.438931		-1.18411	-1.25371	-1.11451
	-1.445		0.298791	0.172296	0.425285		-1.19072	-1.25821	-1.12323
	-1.435		0.289776	0.166947	0.412606		-1.19157	-1.2587	-1.12445
	-1.425		0.280863	0.161528	0.400198		-1.19716	-1.2624	-1.13191
	-1.415		0.271437	0.155353	0.387521		-1.19352	-1.25917	-1.12787
	-1.405		0.261848	0.148816	0.37488		-1.18856	-1.25296	-1.12416
	-1.395		0.251942	0.141642	0.362243		-1.18042	-1.24736	-1.11347
	-1.385		0.243376	0.135749	0.351002		-1.18105	-1.24683	-1.11527
	-1.375		0.235337	0.130064	0.34061		-1.1797	-1.24216	-1.11724
	-1.365		0.22941	0.126428	0.332393		-1.18097	-1.24332	-1.11862
	-1.355		0.223816	0.12268	0.324953		-1.1832	-1.24532	-1.12108
	-1.345		0.219028	0.11967	0.318387		-1.17968	-1.24017	-1.1192
	-1.335		0.21562	0.117737	0.313503		-1.18457	-1.24305	-1.12608
	-1.325		0.21294	0.116257	0.309623		-1.18661	-1.24314	-1.13008
	-1.315		0.212309	0.116745	0.307873		-1.18412	-1.24238	-1.12585
	-1.305		0.21204	0.11732	0.306761		-1.18397	-1.24083	-1.12711
	-1.295		0.214282	0.120129	0.308434		-1.18125	-1.23914	-1.12336
	-1.285		0.217573	0.123688	0.311459		-1.17808	-1.23698	-1.11918
	-1.275		0.220659	0.126866	0.314453		-1.17985	-1.2375	-1.1222
	-1.265		0.224681	0.130943	0.318419		-1.17964	-1.23725	-1.12204
	-1.255		0.23069	0.136746	0.324635		-1.17752	-1.23499	-1.12005
	-1.245		0.236965	0.142451	0.33148		-1.18548	-1.23881	-1.13215
	-1.235		0.243752	0.148595	0.338908		-1.18916	-1.24037	-1.13794
	-1.225		0.251241	0.155413	0.347069		-1.18658	-1.23826	-1.13491
	-1.215		0.258324	0.1617	0.354949		-1.19121	-1.24027	-1.14215
	-1.205		0.264453	0.167071	0.361834		-1.18624	-1.23302	-1.13947
	-1.195		0.270753	0.172581	0.368925		-1.18884	-1.23346	-1.14422
	-1.185		0.277616	0.17896	0.376272		-1.18759	-1.23238	-1.14281
	-1.175		0.28575	0.186547	0.384954		-1.18787	-1.2328	-1.14294
	-1.165		0.291772	0.192263	0.391281		-1.18201	-1.2278	-1.13623
	-1.155		0.298664	0.199295	0.398033		-1.172	-1.2208	-1.12319
	-1.145		0.307345	0.208214	0.406477		-1.16294	-1.21368	-1.11219
	-1.135		0.313341	0.214625	0.412057		-1.15511	-1.20618	-1.10404
	-1.125		0.319901	0.221987	0.417815		-1.15522	-1.20312	-1.10731
	-1.115		0.326453	0.229363	0.423542		-1.15118	-1.19839	-1.10397
	-1.105		0.333063	0.23696	0.429167		-1.15164	-1.19685	-1.10643
	-1.095		0.335189	0.24027	0.430109		-1.15396	-1.19736	-1.11055
	-1.085		0.338244	0.244337	0.43215		-1.14957	-1.19141	-1.10774
	-1.075		0.339537	0.246617	0.432456		-1.14825	-1.18979	-1.10671
	-1.065		0.339686	0.247868	0.431505		-1.14354	-1.18443	-1.10266
	-1.055		0.341311	0.250467	0.432155		-1.1375	-1.17818	-1.09682
	-1.045		0.341249	0.250945	0.431553		-1.13327	-1.17101	-1.09553
	-1.035		0.337833	0.247823	0.427843		-1.12467	-1.16277	-1.08657
	-1.025		0.335423	0.245484	0.425361		-1.12575	-1.16335	-1.08815
	-1.015		0.331494	0.241502	0.421487		-1.12196	-1.15858	-1.08533
	-1.005		0.327786	0.237374	0.418199		-1.11691	-1.15224	-1.08158
	-0.995		0.322682	0.231475	0.413888		-1.11733	-1.15234	-1.08232
	-0.985		0.31723	0.225116	0.409344		-1.10649	-1.14256	-1.07041
	-0.975		0.310512	0.217218	0.403807		-1.10799	-1.14085	-1.07514
	-0.965		0.302823	0.208329	0.397316		-1.10541	-1.13822	-1.07261
	-0.955		0.296922	0.201182	0.392662		-1.11352	-1.14359	-1.08346
	-0.945		0.290591	0.193635	0.387547		-1.11389	-1.14316	-1.08462
	-0.935		0.286118	0.187958	0.384278		-1.10724	-1.13626	-1.07822
	-0.925		0.279889	0.180745	0.379033		-1.10738	-1.13522	-1.07954
	-0.915		0.273752	0.173853	0.37365		-1.10006	-1.12768	-1.07244
	-0.905		0.268583	0.168077	0.36909		-1.10026	-1.12621	-1.07431
	-0.895		0.264459	0.163509	0.365409		-1.10428	-1.13044	-1.07812
	-0.885		0.262203	0.160769	0.363637		-1.10834	-1.13097	-1.08571
	-0.875		0.261031	0.15929	0.362772		-1.1078	-1.12953	-1.08606
	-0.865		0.260898	0.158791	0.363004		-1.10401	-1.12612	-1.0819
	-0.855		0.25998	0.157786	0.362174		-1.0979	-1.11994	-1.07586
	-0.845		0.261668	0.159399	0.363937		-1.09821	-1.11916	-1.07726
	-0.835		0.264225	0.161834	0.366616		-1.09742	-1.11817	-1.07666
	-0.825		0.268394	0.166034	0.370754		-1.09086	-1.11107	-1.07065
	-0.815		0.273429	0.17124	0.375619		-1.08617	-1.10676	-1.06557
	-0.805		0.279054	0.177155	0.380953		-1.08797	-1.10594	-1.06999
	-0.795		0.284867	0.183181	0.386553		-1.08488	-1.10248	-1.06728
	-0.785		0.289773	0.188502	0.391044		-1.08527	-1.10134	-1.0692
	-0.775		0.299172	0.198575	0.399769		-1.08485	-1.09855	-1.07116
	-0.765		0.307266	0.207233	0.4073		-1.07268	-1.08667	-1.05869
	-0.755		0.316016	0.216902	0.415131		-1.06481	-1.07757	-1.05205
	-0.745		0.324004	0.225593	0.422414		-1.06128	-1.07389	-1.04867
	-0.735		0.332728	0.235193	0.430263		-1.05415	-1.06667	-1.04164
	-0.725		0.340986	0.244243	0.437728		-1.04697	-1.05988	-1.03405
	-0.715		0.352443	0.25674	0.448146		-1.04769	-1.05895	-1.03642
	-0.705		0.361364	0.266627	0.4561		-1.04063	-1.05158	-1.02968
	-0.695		0.371832	0.277547	0.466117		-1.038	-1.04988	-1.02611
	-0.685		0.381031	0.287307	0.474755		-1.02806	-1.04158	-1.01454
	-0.675		0.389706	0.296221	0.483191		-1.02382	-1.03633	-1.01131
	-0.665		0.396814	0.303322	0.490305		-1.02369	-1.03765	-1.00974
	-0.655		0.404501	0.310787	0.498216		-1.01886	-1.03358	-1.00414
	-0.645		0.411984	0.317895	0.506073		-1.02354	-1.04089	-1.00619
	-0.635		0.420019	0.325299	0.51474		-1.01259	-1.03143	-0.99375
	-0.625		0.427931	0.332371	0.52349		-1.00702	-1.02913	-0.984913
	-0.615		0.434165	0.337649	0.530681		-1.0049	-1.02761	-0.982199
	-0.605		0.439056	0.341781	0.536332		-0.997178	-1.02176	-0.972597
	-0.595		0.445736	0.347222	0.544249		-0.992013	-1.01767	-0.966353
	-0.585		0.454236	0.354714	0.553759		-0.981921	-1.00828	-0.955562
	-0.575		0.46129	0.360563	0.562017		-0.966692	-0.993897	-0.939487
	-0.565		0.467052	0.365375	0.568729		-0.957979	-0.986042	-0.929916
	-0.555		0.472128	0.369417	0.57484		-0.94521	-0.973663	-0.916757
	-0.545		0.475671	0.372203	0.579139		-0.931675	-0.959602	-0.903747
	-0.535		0.481118	0.376635	0.585601		-0.919178	-0.947521	-0.890836
	-0.525		0.485176	0.379835	0.590518		-0.901739	-0.931492	-0.871987
	-0.515		0.488244	0.382209	0.594278		-0.887965	-0.918347	-0.857583
	-0.505		0.494217	0.387559	0.600874		-0.863764	-0.89384	-0.833688
	-0.495		0.498798	0.391593	0.606002		-0.848344	-0.87827	-0.818418
	-0.485		0.503758	0.396204	0.611312		-0.822351	-0.854655	-0.790047
	-0.475		0.508629	0.400522	0.616736		-0.817049	-0.851012	-0.783085
	-0.465		0.513085	0.404615	0.621555		-0.799318	-0.833775	-0.764862
	-0.455		0.51877	0.409839	0.627701		-0.778778	-0.815123	-0.742432
	-0.445		0.522566	0.413398	0.631733		-0.748847	-0.786765	-0.71093
	-0.435		0.526235	0.416612	0.635858		-0.725537	-0.764919	-0.686154
	-0.425		0.526988	0.417224	0.636752		-0.695302	-0.736041	-0.654563
	-0.415		0.530802	0.420664	0.64094		-0.655006	-0.697259	-0.612753
	-0.405		0.536476	0.426174	0.646777		-0.62877	-0.672524	-0.585016
	-0.395		0.540435	0.430067	0.650802		-0.604624	-0.648573	-0.560674
	-0.385		0.54499	0.434547	0.655433		-0.558921	-0.60469	-0.513153
	-0.375		0.548226	0.437854	0.658597		-0.525192	-0.571845	-0.47854
	-0.365		0.551191	0.440967	0.661414		-0.485466	-0.532941	-0.437992
	-0.355		0.553332	0.443178	0.663486		-0.45626	-0.504657	-0.407863
	-0.345		0.557262	0.447525	0.666999		-0.415027	-0.46449	-0.365563
	-0.335		0.559621	0.450415	0.668827		-0.381292	-0.432724	-0.32986
	-0.325		0.562876	0.454403	0.671349		-0.335284	-0.388793	-0.281775
	-0.315		0.563872	0.4556	0.672144		-0.287539	-0.341115	-0.233964
	-0.305		0.565184	0.457236	0.673132		-0.241511	-0.296488	-0.186533
	-0.295		0.566824	0.459604	0.674043		-0.184372	-0.240164	-0.128581
	-0.285		0.570356	0.463679	0.677033		-0.145429	-0.201513	-0.089344
	-0.275		0.571874	0.465614	0.678134		-0.0848509	-0.141553	-0.0281488
	-0.265		0.57008	0.464034	0.676125		-0.0411912	-0.0986007	0.0162184
	-0.255		0.570044	0.464266	0.675821		0.0015661	-0.057862	0.0609942
	-0.245		0.568743	0.463397	0.674089		0.0429446	-0.0165261	0.102415
	-0.235		0.566396	0.46132	0.671471		0.0883692	0.0253362	0.151402
	-0.225		0.562229	0.457536	0.666921		0.124359	0.0604777	0.18824
	-0.215		0.557312	0.45285	0.661773		0.173547	0.108403	0.238691
	-0.205		0.547875	0.443504	0.652246		0.22283	0.157322	0.288338
	-0.195		0.540758	0.436588	0.644927		0.277554	0.212551	0.342557
	-0.185		0.531779	0.428033	0.635525		0.325225	0.258357	0.392094
	-0.175		0.520446	0.416906	0.623986		0.372958	0.306642	0.439275
	-0.165		0.507726	0.404422	0.61103		0.404803	0.337742	0.471865
	-0.155		0.495646	0.392732	0.59856		0.448939	0.379754	0.518125
	-0.145		0.480131	0.37753	0.582731		0.484925	0.415552	0.554298
	-0.135		0.46173	0.359532	0.563928		0.525905	0.455548	0.596261
	-0.125		0.442554	0.341145	0.543962		0.55274	0.480296	0.625183
	-0.115		0.422719	0.321765	0.523673		0.591409	0.518067	0.664751
	-0.105		0.401219	0.300527	0.501911		0.621044	0.546762	0.695325
	-0.095		0.379524	0.279402	0.479646		0.663664	0.590049	0.737279
	-0.085		0.354778	0.255215	0.454342		0.695166	0.622067	0.768265
	-0.075		0.32709	0.228127	0.426053		0.718729	0.645711	0.791746
	-0.065		0.299511	0.20127	0.397752		0.752448	0.680302	0.824594
	-0.055		0.271838	0.174446	0.36923		0.778286	0.706044	0.850528
	-0.045		0.241789	0.145216	0.338361		0.802078	0.730615	0.873541
	-0.035		0.208657	0.112867	0.304446		0.823486	0.751142	0.895831
	-0.025		0.17338	0.0782175	0.268543		0.864842	0.792935	0.936749
	-0.015		0.139077	0.0446472	0.233507		0.877686	0.806323	0.949049
	-0.005		0.103234	0.00947289	0.196996		0.895669	0.824677	0.966661
	0.005		0.0621214	-0.0311852	0.155428		0.903677	0.83145	0.975904
	0.015		0.0225479	-0.0701864	0.115282		0.921857	0.848284	0.99543
	0.025		-0.0191336	-0.111491	0.0732239		0.941258	0.868691	1.01383
	0.035		-0.0618743	-0.153866	0.0301178		0.959275	0.886739	1.03181
	0.045		-0.103442	-0.194966	-0.0119177		0.983767	0.911821	1.05571
	0.055		-0.145355	-0.236429	-0.0542822		1.01372	0.94397	1.08347
	0.065		-0.186983	-0.277722	-0.0962434		1.03604	0.967593	1.1045
	0.075		-0.226987	-0.317579	-0.136395		1.05625	0.988124	1.12438
	0.085		-0.267598	-0.358194	-0.177003		1.07503	1.00708	1.14298
	0.095		-0.307574	-0.398119	-0.21703		1.07633	1.00905	1.14361
	0.105		-0.346927	-0.437467	-0.256387		1.08614	1.01986	1.15242
	0.115		-0.381933	-0.472458	-0.291409		1.11015	1.04418	1.17612
	0.125		-0.41672	-0.507356	-0.326085		1.11062	1.04449	1.17675
	0.135		-0.449248	-0.540044	-0.358451		1.11109	1.04555	1.17663
	0.145		-0.479122	-0.570114	-0.388131		1.11755	1.05284	1.18226
	0.155		-0.505444	-0.596489	-0.414399		1.13297	1.06851	1.19743
	0.165		-0.532159	-0.623505	-0.440813		1.12311	1.06003	1.1862
	0.175		-0.555873	-0.647397	-0.464349		1.1366	1.07445	1.19876
	0.185		-0.576491	-0.668436	-0.484545		1.13862	1.07794	1.19931
	0.195		-0.595077	-0.687522	-0.502632		1.12306	1.06233	1.18378
	0.205		-0.610767	-0.703616	-0.517917		1.13744	1.07565	1.19923
	0.215		-0.625841	-0.719206	-0.532477		1.12602	1.06569	1.18634
	0.225		-0.638272	-0.732061	-0.544482		1.13245	1.07225	1.19265
	0.235		-0.647926	-0.7423	-0.553552		1.11518	1.05405	1.1763
	0.245		-0.656328	-0.751275	-0.561381		1.10677	1.04711	1.16644
	0.255		-0.661507	-0.757238	-0.565775		1.09928	1.04204	1.15652
	0.265		-0.666125	-0.76244	-0.569809		1.07867	1.0223	1.13503
	0.275		-0.668152	-0.765251	-0.571052		1.06513	1.01096	1.11929
	0.285		-0.668995	-0.766976	-0.571014		1.06123	1.00814	1.11433
	0.295		-0.66787	-0.76663	-0.56911		1.05359	1.00194	1.10523
	0.305		-0.666297	-0.765754	-0.566841		1.04107	0.989859	1.09227
	0.315		-0.665915	-0.76618	-0.565651		1.02676	0.976239	1.07727
	0.325		-0.66482	-0.765979	-0.563661		1.00809	0.958746	1.05743
	0.335		-0.660131	-0.76198	-0.558283		0.984302	0.933981	1.03462
	0.345		-0.656286	-0.758725	-0.553847		0.998607	0.950095	1.04712
	0.355		-0.652178	-0.755038	-0.549318		0.992639	0.94545	1.03983
	0.365		-0.64792	-0.751272	-0.544569		0.98927	0.940588	1.03795
	0.375		-0.642114	-0.745628	-0.5386		0.986429	0.940125	1.03273
	0.385		-0.637616	-0.741281	-0.53395		0.981867	0.935982	1.02775
	0.395		-0.635216	-0.738923	-0.531508		0.961492	0.917486	1.0055
	0.405		-0.629165	-0.732734	-0.525596		0.965579	0.924102	1.00706
	0.415		-0.623318	-0.726661	-0.519975		0.952343	0.912622	0.992064
	0.425		-0.618042	-0.721031	-0.515052		0.942989	0.903098	0.982879
	0.435		-0.610809	-0.713403	-0.508216		0.95318	0.913398	0.992962
	0.445		-0.606314	-0.708307	-0.50432		0.948901	0.909063	0.988738
	0.455		-0.59961	-0.701105	-0.498116		0.961319	0.920906	1.00173
	0.465		-0.593797	-0.694655	-0.492939		0.964071	0.9245	1.00364
	0.475		-0.5866	-0.686864	-0.486336		0.972955	0.933438	1.01247
	0.485		-0.580365	-0.679923	-0.480807		0.947222	0.908026	0.986418
	0.495		-0.573934	-0.672711	-0.475157		0.948344	0.90954	0.987147
	0.505		-0.567189	-0.665453	-0.468925		0.959208	0.920854	0.997562
	0.515		-0.556783	-0.654265	-0.459301		0.963421	0.925598	1.00124
	0.525		-0.54786	-0.644812	-0.450909		0.978173	0.94309	1.01326
	0.535		-0.539663	-0.636064	-0.443261		0.958488	0.922576	0.994401
	0.545		-0.53014	-0.625987	-0.434293		0.971417	0.935995	1.00684
	0.555		-0.522094	-0.61753	-0.426658		0.963924	0.928655	0.999192
	0.565		-0.512466	-0.607548	-0.417384		0.953435	0.918242	0.988629
	0.575		-0.502879	-0.597627	-0.408131		0.944104	0.908832	0.979375
	0.585		-0.49421	-0.58893	-0.399491		0.94078	0.905883	0.975678
	0.595		-0.483008	-0.577568	-0.388449		0.934591	0.899771	0.96941
	0.605		-0.472882	-0.567452	-0.378312		0.93332	0.897744	0.968896
	0.615		-0.463053	-0.557534	-0.368572		0.938952	0.904861	0.973044
	0.625		-0.451857	-0.546501	-0.357213		0.932468	0.897599	0.967337
	0.635		-0.439621	-0.534431	-0.344812		0.922004	0.889303	0.954705
	0.645		-0.428354	-0.523304	-0.333405		0.918886	0.886843	0.950929
	0.655		-0.417265	-0.51228	-0.32225		0.905774	0.873129	0.938418
	0.665		-0.404389	-0.499708	-0.30907		0.896348	0.864555	0.928141
	0.675		-0.389894	-0.485413	-0.294376		0.890997	0.859329	0.922666
	0.685		-0.377794	-0.473572	-0.282016		0.887175	0.852988	0.921363
	0.695		-0.36791	-0.463806	-0.272014		0.878129	0.842886	0.913373
	0.705		-0.35694	-0.453268	-0.260611		0.8722	0.837136	0.907263
	0.715		-0.347614	-0.443966	-0.251262		0.847793	0.812438	0.883149
	0.725		-0.339495	-0.435763	-0.243227		0.831711	0.797279	0.866143
	0.735		-0.333132	-0.429515	-0.236749		0.817711	0.78335	0.852071
	0.745		-0.32604	-0.422479	-0.229602		0.801977	0.766434	0.83752
	0.755		-0.318735	-0.415093	-0.222377		0.798679	0.762328	0.835029
	0.765		-0.314236	-0.410459	-0.218013		0.779895	0.741813	0.817978
	0.775		-0.309439	-0.405437	-0.213441		0.783376	0.74598	0.820772
	0.785		-0.308234	-0.404199	-0.212269		0.776475	0.738631	0.814319
	0.795		-0.306432	-0.402451	-0.210413		0.77095	0.733495	0.808405
	0.805		-0.305736	-0.401976	-0.209495		0.767	0.729588	0.804413
	0.815		-0.305442	-0.401752	-0.209131		0.761959	0.723632	0.800287
	0.825		-0.305187	-0.401689	-0.208684		0.751506	0.711288	0.791724
	0.835		-0.306067	-0.402772	-0.209362		0.745735	0.705957	0.785514
	0.845		-0.30887	-0.405796	-0.211945		0.746668	0.706153	0.787182
	0.855		-0.310288	-0.407585	-0.21299		0.727003	0.686753	0.767253
	0.865		-0.312692	-0.410352	-0.215033		0.717975	0.675854	0.760095
	0.875		-0.313736	-0.411609	-0.215862		0.703644	0.660148	0.74714
	0.885		-0.316284	-0.41419	-0.218377		0.687975	0.643737	0.732212
	0.895		-0.319026	-0.41705	-0.221001		0.678343	0.632951	0.723736
	0.905		-0.320263	-0.418539	-0.221987		0.682649	0.635755	0.729543
	0.915		-0.323649	-0.421978	-0.225319		0.666824	0.61993	0.713719
	0.925		-0.327867	-0.426175	-0.229558		0.662132	0.614347	0.709917
	0.935		-0.331399	-0.429582	-0.233216		0.660674	0.611457	0.709891
	0.945		-0.33504	-0.432976	-0.237104		0.653356	0.60296	0.703752
	0.955		-0.335514	-0.433157	-0.237871		0.632534	0.582226	0.682842
	0.965		-0.337416	-0.434774	-0.240059		0.609458	0.559533	0.659383
	0.975		-0.33709	-0.434076	-0.240105		0.609438	0.559856	0.659019
	0.985		-0.339651	-0.436499	-0.242804		0.584343	0.533865	0.634821
	0.995		-0.340179	-0.436755	-0.243603		0.589296	0.537587	0.641005
	1.005		-0.342101	-0.438237	-0.245964		0.571027	0.519694	0.62236
	1.015		-0.344494	-0.440226	-0.248763		0.555785	0.504856	0.606714
	1.025		-0.348875	-0.444299	-0.25345		0.557009	0.505092	0.608926
	1.035		-0.350266	-0.445504	-0.255028		0.547917	0.495044	0.600791
	1.045		-0.350217	-0.445187	-0.255246		0.553177	0.500532	0.605821
	1.055		-0.350172	-0.444864	-0.25548		0.539677	0.486477	0.592877
	1.065		-0.348563	-0.443245	-0.253882		0.535631	0.480631	0.590631
	1.075		-0.34819	-0.442709	-0.253671		0.515534	0.461175	0.569892
	1.085		-0.346747	-0.441088	-0.252406		0.507441	0.453302	0.561579
	1.095		-0.344581	-0.43893	-0.250233		0.485884	0.432635	0.539133
	1.105		-0.343673	-0.437738	-0.249608		0.466314	0.412886	0.519741
	1.115		-0.340663	-0.434477	-0.24685		0.454051	0.401134	0.506968
	1.125		-0.33721	-0.430969	-0.243451		0.43623	0.382066	0.490393
	1.135		-0.332415	-0.426249	-0.238582		0.42705	0.37183	0.48227
	1.145		-0.327716	-0.42165	-0.233781		0.421168	0.367162	0.475173
	1.155		-0.320898	-0.414798	-0.226997		0.415374	0.362049	0.468699
	1.165		-0.31469	-0.408445	-0.220935		0.414353	0.359993	0.468712
	1.175		-0.308626	-0.402229	-0.215022		0.400662	0.347119	0.454204
	1.185		-0.300849	-0.394261	-0.207436		0.398125	0.343141	0.453109
	1.195		-0.290868	-0.384115	-0.197621		0.387681	0.331088	0.444275
	1.205		-0.278403	-0.371589	-0.185216		0.364955	0.309855	0.420056
	1.215		-0.266123	-0.359384	-0.172862		0.372615	0.315321	0.429908
	1.225		-0.25339	-0.346498	-0.160283		0.364122	0.305362	0.422882
	1.235		-0.240225	-0.333215	-0.147234		0.354456	0.295234	0.413678
	1.245		-0.226016	-0.318788	-0.133243		0.349142	0.289267	0.409018
	1.255		-0.212335	-0.305077	-0.119592		0.349518	0.288804	0.410232
	1.265		-0.199381	-0.292117	-0.106644		0.34396	0.28396	0.403961
	1.275		-0.185135	-0.27794	-0.0923293		0.347038	0.286754	0.407323
	1.285		-0.17192	-0.264872	-0.0789672		0.34445	0.283614	0.405286
	1.295		-0.157843	-0.251129	-0.0645559		0.343614	0.283998	0.40323
	1.305		-0.14562	-0.239327	-0.051913		0.338531	0.278577	0.398485
	1.315		-0.134906	-0.229109	-0.0407037		0.324893	0.265343	0.384443
	1.325		-0.124888	-0.219885	-0.0298902		0.320485	0.260227	0.380744
	1.335		-0.117046	-0.212978	-0.0211149		0.313599	0.253502	0.373696
	1.345		-0.110495	-0.207683	-0.0133069		0.313118	0.252816	0.373419
	1.355		-0.106141	-0.204728	-0.00755439		0.308903	0.248984	0.368823
	1.365		-0.104089	-0.20443	-0.00374876		0.300172	0.240381	0.359963
	1.375		-0.102749	-0.204835	-0.000661962		0.295166	0.235185	0.355146
	1.385		-0.103372	-0.207426	0.000682867		0.297975	0.236818	0.359132
	1.395		-0.104844	-0.211047	0.0013592		0.302423	0.240757	0.36409
	1.405		-0.10758	-0.215919	0.000758528		0.302208	0.241297	0.36312
	1.415		-0.112253	-0.222711	-0.00179437		0.29506	0.234582	0.355539
	1.425		-0.117614	-0.230165	-0.00506205		0.298652	0.237977	0.359328
	1.435		-0.123206	-0.237991	-0.0084213		0.289057	0.22663	0.351484
	1.445		-0.12966	-0.246638	-0.0126819		0.28766	0.224629	0.350692
	1.455		-0.137116	-0.25635	-0.0178809		0.277219	0.212968	0.341469
	1.465		-0.146725	-0.267954	-0.0254963		0.278171	0.212473	0.34387
	1.475		-0.156351	-0.279597	-0.0331059		0.289565	0.220564	0.358566
	1.485		-0.166042	-0.291339	-0.0407442		0.272416	0.205475	0.339356
	1.495		-0.173958	-0.301246	-0.0466705		0.282159	0.213625	0.350692

## Sheet: Fig_3F
	Selectivity Index
	SI (Shuffled)	SI (Empirical)		p value
	0.213436	0.280954		0.27
	0.117106	0.50032		0
	0.253772	0.38573		0.29
	0.109074	0.325657		0.07
	0.105532	0.332029		0.03
	0.0793275	0.0732318		0.88
	0.0962336	0.124729		0.5
	0.0533788	0.0243295		1.6
	0.11161	0.123421		0.74
	0.111954	0.113413		0.39
	0.0939428	0.0718523		0.53
	0.0527613	0.00318014		0.98
	0.152875	0.142752		0.3
	0.127124	0.306363		0.08
	0.15236	0.0136136		0.97
	0.0534221	0.0407006		0.53
	0.0639699	0.0207425		0.77
	0.151283	0.0507876		0.72
	0.0643189	0.0215459		1.52
	0.141199	0.0537614		1.36
	0.111813	0.0727955		0.58
	0.164846	0.200589		0.25
	0.137279	0.0367177		0.92
	0.131889	0.141895		0.8
	0.108372	0.0782523		1.28
	0.0677334	0.0527902		1.22
	0.139094	0.284202		0.24
	0.113342	0.0456131		1.72
	0.182247	0.170695		0.86
	0.044504	0.0455115		0.76
	0.0850435	0.0580072		1.3
	0.138336	0.0649921		1.54
	0.0726916	0.0706585		0.84
	0.0969427	0.113495		0.28
	0.267402	0.565103		0.04
	0.253742	0.339734		0.58
	0.184232	0.0179695		0.79
	0.0798854	0.0494227		1.3
	0.160673	0.10124		1.18
	0.0922221	0.0569711		1.48
	0.180602	0.0764053		1.38
	0.0528919	0.0227309		1.54
	0.203841	0.0415607		1.88
	0.0657146	0.0569687		1.02
	0.0456695	0.103048		0.1
	0.13491	0.104426		0.43
	0.0536911	0.0412931		0.54
	0.137716	0.0198396		0.97
	0.1107	0.0729555		0.64
	0.0837596	0.036377		0.74
	0.251681	0.0359735		0.72
	0.142722	0.0660717		0.52
	0.133413	0.0513147		0.55
	0.101236	0.0551572		0.71
	0.104197	0.00385786		2
	0.284559	0.0055039		1.8
	0.166812	0.054048		1.48
	0.159418	0.076974		1.6
	0.132354	0.132171		0.88
	0.0563978	0.012224		1.86
	0.0663041	0.0128941		1.96
	0.0867749	0.0311534		1.82
	0.183756	0.620631		0.04
	0.096501	0.0101452		0.81
	0.163117	0.238503		0.24
	0.125733	0.0305824		0.67
	0.251634	0.752044		0.05
	0.237922	0.454365		0.18
	0.297806	0.00568721		0.92
	0.237014	0.137918		0.49
	0.104019	0.0539625		0.66
	0.115403	0.120923		0.39
	0.149435	0.238644		0.21
	0.0461905	0.0921814		0.1
	0.069409	0.341958		0.01
	0.0843657	0.0371461		0.71
	0.205991	0.0564461		0.67
	0.0885292	0.0318323		0.79
	0.12696	0.0713155		1.3
	0.201303	0.0114425		1.72
	0.182718	0.296888		0.21
	0.173363	0.0391978		1.76
	0.298574	0.630429		0
	0.207465	0.221598		0.34
	0.185937	0.00376179		0.87
	0.110749	0.143565		0.22
	0.0522125	0.0291864		0.6
	0.0603546	0.26866		0.01
	0.141929	0.133668		0.27
	0.118133	0.0116684		1.92
	0.201725	0.283053		0.5
	0.077733	0.144217		0.22
	0.172357	0.216448		0.66
	0.235746	0.000369236		0.98
	0.12271	0.0733191		0.65
	0.134534	0.272195		0.06
	0.104229	0.0456989		0.5
	0.129459	0.00433785		0.91
	0.0727314	0.0390843		1.32
	0.132602	0.164692		0.62
	0.162259	0.388339		0.01
	0.114378	0.419728		0
	0.197062	0.229412		0.39
	0.252707	0.0394892		0.75
	0.140633	0.226891		0.2
	0.131451	0.298796		0.12
	0.136519	0.0888198		0.65
	0.151559	0.0163118		1.92
	0.111099	0.142933		0.5
	0.134719	0.0483966		1.44
	0.11837	0.179104		0.34
	0.240354	0.336883		0.25
	0.141587	0.156486		0.74
	0.112312	0.0903501		1
	0.0405514	0.000796931		2
	0.10344	0.201107		0.22
	0.0971156	0.302134		0.02
	0.086058	0.0520083		0.58
	0.238503	0.00319482		0.95
	0.140957	0.0235921		0.94
	0.137823	0.0348262		1.86
	0.260969	0.226336		0.88
	0.140319	0.160754		0.64
	0.146369	0.144329		0.96
	0.142236	0.000240342		0.94
	0.148001	0.333412		0.05
	0.0738756	0.137414		0.1
	0.118331	0.130104		0.76
	0.209339	0.292509		0.5
	0.12403	0.19641		0.42
	0.171699	0.0396655		1.66
	0.225153	0.00305644		0.92
	0.14864	0.0653314		0.76
	0.0943847	0.0358543		1.44
	0.108996	0.0356302		1
	0.0905663	0.350757		0
	0.115383	0.0456894		0.78
	0.0955545	0.0373227		0.76
	0.0883207	0.102963		0.62
	0.114621	0.0338886		1.56
	0.0751777	0.1331		0.12
	0.074563	0.0397908		1.22
	0.239896	0.598436		0.16
	0.151286	0.0416804		1.66
	0.207682	0.074569		1.12
	0.186564	0.171206		1.06
	0.148695	0.0137505		1.88
	0.0937518	0.119329		0.54
	0.0742946	0.0453202		1.38
