# Supplementary material for: Hippocampal representation during collective spatial behaviour in bats
Source: Nature. 2023 Aug 30;621(7980):796–803. doi: 10.1038/s41586-023-06478-7 (PMC10533399; doi:10.1038/s41586-023-06478-7)
Supplement: Supplementary file 5 — Source Data Fig. 4 [file 41586_2023_6478_MOESM5_ESM.xlsx]

## Sheet: Fig_4E
	Distance Between Centroids (PC Space)
	Socially Modulated	Unmodulated
	4.27447	0.664697
	3.65264	1.20228
	3.97963	0.997211
	4.34814	0.712364
	5.39202	0.327873
	2.62899	0.56441
	2.27821	0.593879
	2.9383	0.821196
	2.78049	0.218701
	2.68557	0.324486
	2.82603	1.43502
	1.49152	0.169857
	3.06213	0.114815
	2.04455	0.848989
	3.28937	0.16253
	2.2111	0.441118
	1.91743	0.605996
	2.30013	0.788823
	2.53567	0.856031
	3.06682	1.34096
	3.51971	1.1497
	4.7803	0.60001
	2.58442	0.969684
	3.57793	0.876294
	1.57474	0.817669

## Sheet: Fig_4F
	Decoding Accuracy
	Decode Social				Decode Position
	Socially Modulated	Unmodulated	Social Only		Socially Modulated	Social Only
	1	0.461538	1		0.769231	0.461538
	0.933333	0.333333	0.8		0.652174	0.565217
	0.857143	0.5	0.928571		0.615385	0.487179
	0.857143	0.214286	1		0.482759	0.413793
	0.933333	0.466667	0.933333		0.677419	0.387097
	0.764706	0.352941	0.705882		0.464286	0.321429
	0.846154	0.384615	0.846154		0.71875	0.5625
	0.909091	0.181818	0.727273		0.774194	0.419355
	0.85	0.6	0.9		0.860465	0.511628
	0.916667	0.666667	0.916667		0.708333	0.5625
	0.8	0.4	0.7		0.734375	0.609375
	0.655172	0.448276	0.724138		0.53125	0.546875
	0.8125	0.40625	0.8125		0.721311	0.52459
	0.96	0.64	0.88		0.622642	0.433962
	0.823529	0.352941	0.882353		0.588235	0.529412
	0.882353	0.176471	0.764706		0.606061	0.606061
	0.8	0.533333	0.8		0.578947	0.605263
	0.9	0.6	0.9		0.71875	0.71875
	0.875	0.375	0.875		0.633333	0.466667
	1	0.583333	0.916667		0.65	0.6
	0.928571	0.428571	0.714286		0.785714	0.595238
	0.933333	0.533333	0.933333		0.709677	0.419355
	0.916667	0.583333	0.833333		0.518519	0.444444
	0.75	0.333333	0.833333		0.645161	0.419355
	0.888889	0.5	0.833333		0.84375	0.5625

## Sheet: Fig_4G
	Socially Modulated			Random
	Pixel	CDF		Pixel	CDF
	4.26482	0		3.21628	0
	4.26482	0.000281849		3.21628	8.17362e-06
	4.35182	0.000563698		3.30058	3.80496e-05
	4.43812	0.000845547		3.60039	7.07441e-05
	4.47641	0.0011274		3.60112	7.91995e-05
	4.80422	0.00140924		3.61617	8.99098e-05
	4.84744	0.00169109		3.62279	9.92108e-05
	4.95381	0.00197294		3.62402	0.000130778
	4.96646	0.00225479		3.6437	0.000140924
	5.00868	0.00253664		3.67047	0.000149662
	5.05167	0.00281849		3.671	0.000159245
	5.07158	0.00310034		3.69124	0.000169955
	5.08146	0.00338219		3.82582	0.000209414
	5.17387	0.00366404		3.82901	0.000211669
	5.18261	0.00394589		3.82957	0.00022097
	5.19504	0.00422773		3.9367	0.000260428
	5.38517	0.00450958		4.01027	0.000266911
	5.49509	0.00479143		4.01328	0.000279594
	5.57749	0.00507328		4.07724	0.000292277
	5.75517	0.00535513		4.09842	0.000299324
	5.76714	0.00563698		4.12701	0.000333991
	5.85514	0.00591883		4.12875	0.00034301
	5.88855	0.00620068		4.1333	0.000348929
	5.90535	0.00648253		4.18544	0.000350338
	5.97106	0.00676437		4.19459	0.000358512
	5.99953	0.00704622		4.22553	0.000384442
	6.07603	0.00732807		4.23713	0.000394589
	6.17605	0.00760992		4.24435	0.000397407
	6.18866	0.00789177		4.26482	0.000412063
	6.19257	0.00817362		4.26562	0.000419673
	6.38725	0.00845547		4.26945	0.000428129
	6.40222	0.00873732		4.2896	0.000436866
	6.4201	0.00901917		4.29565	0.000443067
	6.54578	0.00930101		4.31009	0.000444476
	6.59677	0.00958286		4.31903	0.000451804
	6.69825	0.00986471		4.33475	0.000490417
	6.73978	0.0101466		4.34776	0.000495209
	6.75335	0.0104284		4.35182	0.00052593
	6.79281	0.0107103		4.36763	0.000531567
	6.97527	0.0109921		4.37136	0.000541995
	7.10445	0.011274		4.37684	0.000554115
	7.10502	0.0115558		4.38297	0.000562007
	7.10549	0.0118377		4.4263	0.000572435
	7.13317	0.0121195		4.4264	0.000581454
	7.18674	0.0124014		4.43812	0.000592728
	7.2025	0.0126832		4.44644	0.000594138
	7.22432	0.0129651		4.45971	0.000598365
	7.25896	0.0132469		4.46023	0.000602311
	7.36172	0.0135287		4.47641	0.000607666
	7.38011	0.0138106		4.47873	0.000613303
	7.43686	0.0140924		4.49118	0.000617531
	7.45782	0.0143743		4.49319	0.000623732
	7.46172	0.0146561		4.49829	0.000632469
	7.4918	0.014938		4.50197	0.000635006
	7.49536	0.0152198		4.51739	0.000641488
	7.56132	0.0155017		4.51807	0.00064628
	7.56737	0.0157835		4.52428	0.000648816
	7.59392	0.0160654		4.55355	0.000649662
	7.6081	0.0163472		4.5575	0.000660372
	7.68561	0.0166291		4.5761	0.000663472
	7.70158	0.0169109		4.58563	0.000671082
	7.72084	0.0171928		4.58932	0.000677001
	7.74811	0.0174746		4.60797	0.000686302
	7.79984	0.0177565		4.6129	0.000697012
	7.81089	0.0180383		4.61973	0.000700676
	7.82145	0.0183202		4.63981	0.00070885
	7.93784	0.018602		4.64524	0.000742108
	7.95043	0.0188839		4.6524	0.000749436
	7.95165	0.0191657		4.66599	0.000760992
	7.9573	0.0194476		4.66715	0.00076832
	7.99539	0.0197294		4.67013	0.000771421
	8.0234	0.0200113		4.67912	0.000794532
	8.03247	0.0202931		4.68598	0.000796505
	8.06357	0.020575		4.70662	0.000801578
	8.12044	0.0208568		4.72056	0.000811725
	8.20637	0.0211387		4.72084	0.000813698
	8.23818	0.0214205		4.72342	0.00081708
	8.25177	0.0217024		4.73321	0.000823563
	8.31934	0.0219842		4.74016	0.000830609
	8.35217	0.0222661		4.74152	0.000836809
	8.3832	0.0225479		4.74207	0.000844419
	8.3986	0.0228298		4.74383	0.00084752
	8.46019	0.0231116		4.74771	0.000855975
	8.46145	0.0233935		4.74984	0.000890079
	8.46989	0.0236753		4.75227	0.000897407
	8.47375	0.0239572		4.75516	0.000907554
	8.49892	0.024239		4.76939	0.000914036
	8.56352	0.0245209		4.77101	0.000916573
	8.61794	0.0248027		4.7724	0.000952086
	8.68383	0.0250846		4.78293	0.000956877
	8.7977	0.0253664		4.78412	0.000989572
	8.81346	0.0256483		4.79136	0.000993517
	8.82764	0.0259301		4.79354	0.00103692
	8.85176	0.026212		4.79452	0.00104087
	8.91649	0.0264938		4.79596	0.00105383
	8.94458	0.0267756		4.7968	0.00105947
	8.97769	0.0270575		4.79704	0.00106736
	9.01239	0.0273393		4.80422	0.00108794
	9.0263	0.0276212		4.81062	0.00109865
	9.05193	0.027903		4.815	0.00113472
	9.08588	0.0281849		4.82112	0.00113923
	9.12244	0.0284667		4.83999	0.00114177
	9.12476	0.0287486		4.84538	0.00114769
	9.1327	0.0290304		4.84744	0.00117165
	9.1412	0.0293123		4.8503	0.00117869
	9.15113	0.0295941		4.85781	0.00118546
	9.17537	0.029876		4.85847	0.00119307
	9.20933	0.0301578		4.86076	0.00119729
	9.23641	0.0304397		4.88964	0.00120378
	9.31036	0.0307215		4.89436	0.00121505
	9.35166	0.0310034		4.89499	0.00122069
	9.47119	0.0312852		4.89669	0.00125705
	9.54372	0.0315671		4.89799	0.00126071
	9.70699	0.0318489		4.91259	0.00126353
	9.73209	0.0321308		4.951	0.00127114
	9.7848	0.0324126		4.95112	0.00127734
	9.7877	0.0326945		4.95338	0.00128213
	9.8432	0.0329763		4.95381	0.00129425
	9.873	0.0332582		4.96646	0.00130468
	9.88304	0.03354		4.96735	0.0013168
	10.1434	0.0338219		4.96775	0.00132215
	10.242	0.0341037		4.97208	0.00132413
	10.2734	0.0343856		4.97451	0.00133005
	10.3069	0.0346674		4.99122	0.00133991
	10.3349	0.0349493		4.99215	0.00134696
	10.3379	0.0352311		4.99668	0.00134921
	10.3594	0.035513		4.99727	0.00135372
	10.448	0.0357948		5.00214	0.00135908
	10.4704	0.0360767		5.00225	0.00136894
	10.5126	0.0363585		5.00538	0.0013712
	10.5291	0.0366404		5.00868	0.00137993
	10.5316	0.0369222		5.01095	0.0013805
	10.55	0.0372041		5.01393	0.00138388
	10.6022	0.0374859		5.01772	0.00138501
	10.6178	0.0377678		5.03752	0.0013929
	10.6774	0.0380496		5.03991	0.00139543
	10.682	0.0383315		5.0411	0.00139684
	10.759	0.0386133		5.0494	0.0014022
	10.7689	0.0388952		5.05167	0.00144589
	10.8912	0.039177		5.0536	0.00145688
	10.9804	0.0394589		5.05607	0.00146815
	11.0405	0.0397407		5.05839	0.001469
	11.0906	0.0400225		5.06675	0.0014721
	11.1133	0.0403044		5.06967	0.00147463
	11.1295	0.0405862		5.07068	0.00147745
	11.1364	0.0408681		5.07158	0.00148337
	11.1434	0.0411499		5.07284	0.00148957
	11.1528	0.0414318		5.07589	0.00149859
	11.1569	0.0417136		5.07665	0.00151099
	11.1635	0.0419955		5.08146	0.00152001
	11.2657	0.0422773		5.0951	0.00152311
	11.3094	0.0425592		5.10028	0.00153439
	11.3247	0.042841		5.10647	0.00154115
	11.3294	0.0431229		5.11072	0.00155186
	11.4812	0.0434047		5.11168	0.00155524
	11.5248	0.0436866		5.11608	0.00155919
	11.6022	0.0439684		5.12642	0.00156285
	11.6985	0.0442503		5.12873	0.00156962
	11.7722	0.0445321		5.13771	0.00159893
	11.7854	0.044814		5.14349	0.00160992
	11.8084	0.0450958		5.14423	0.00162091
	11.8331	0.0453777		5.14492	0.0016243
	11.8625	0.0456595		5.14578	0.00162796
	11.8734	0.0459414		5.15697	0.00163021
	11.9148	0.0462232		5.16342	0.00163416
	12.0295	0.0465051		5.16479	0.00166826
	12.0699	0.0467869		5.17213	0.0016739
	12.0946	0.0470688		5.17297	0.00167503
	12.1131	0.0473506		5.17387	0.00170631
	12.1157	0.0476325		5.17422	0.00171139
	12.1247	0.0479143		5.17647	0.00171449
	12.1494	0.0481962		5.17728	0.00171731
	12.1787	0.048478		5.17912	0.00172689
	12.2105	0.0487599		5.18261	0.00173224
	12.2976	0.0490417		5.18388	0.00174098
	12.3189	0.0493236		5.18486	0.00174521
	12.3206	0.0496054		5.19504	0.00177678
	12.3713	0.0498873		5.19864	0.00179622
	12.385	0.0501691		5.20375	0.00180327
	12.5434	0.050451		5.20387	0.00183653
	12.5475	0.0507328		5.20978	0.00184273
	12.629	0.0510147		5.21406	0.00184837
	12.6291	0.0512965		5.21408	0.00186725
	12.6391	0.0515784		5.21735	0.00187796
	12.6523	0.0518602		5.22869	0.00188529
	12.666	0.0521421		5.22881	0.00189036
	12.6707	0.0524239		5.23679	0.001896
	12.7043	0.0527057		5.23705	0.00189853
	12.732	0.0529876		5.24768	0.00190079
	12.8121	0.0532694		5.2556	0.00190107
	12.8639	0.0535513		5.26253	0.00190502
	12.8862	0.0538331		5.26405	0.00191291
	12.9087	0.054115		5.26938	0.00191967
	12.9344	0.0543968		5.2757	0.00192616
	13.0061	0.0546787		5.27673	0.00192841
	13.0223	0.0549605		5.27815	0.00193067
	13.0491	0.0552424		5.29052	0.00194109
	13.0692	0.0555242		5.29252	0.00195011
	13.1578	0.0558061		5.29543	0.00195406
	13.2304	0.0560879		5.30584	0.00195631
	13.2679	0.0563698		5.30783	0.00195998
	13.2955	0.0566516		5.31018	0.00196505
	13.3218	0.0569335		5.31232	0.00196731
	13.3297	0.0572153		5.3142	0.00197041
	13.3316	0.0574972		5.3146	0.00197886
	13.3336	0.057779		5.32534	0.00198393
	13.3729	0.0580609		5.3308	0.00202198
	13.3863	0.0583427		5.33252	0.002031
	13.4787	0.0586246		5.33394	0.0020434
	13.4801	0.0589064		5.33538	0.00205242
	13.4942	0.0591883		5.33706	0.00206483
	13.5036	0.0594701		5.34047	0.00206821
	13.5593	0.059752		5.34112	0.002073
	13.6348	0.0600338		5.34351	0.00207413
	13.7663	0.0603157		5.34535	0.00208286
	14.0835	0.0605975		5.34921	0.00208653
	14.1526	0.0608794		5.34972	0.0020885
	14.1923	0.0611612		5.35606	0.00209132
	14.2019	0.0614431		5.35748	0.00209808
	14.2953	0.0617249		5.35949	0.00209977
	14.3734	0.0620068		5.36281	0.00211133
	14.4143	0.0622886		5.37054	0.00212345
	14.4711	0.0625705		5.38222	0.00213134
	14.5073	0.0628523		5.38455	0.00213698
	14.5405	0.0631342		5.3847	0.00214233
	14.6481	0.063416		5.38517	0.00214994
	14.6606	0.0636979		5.38895	0.0021553
	14.7856	0.0639797		5.39134	0.00219081
	14.7998	0.0642616		5.39241	0.00219448
	14.8061	0.0645434		5.39417	0.00219673
	14.9711	0.0648253		5.39497	0.00222097
	14.9817	0.0651071		5.40081	0.00222407
	14.9931	0.065389		5.4023	0.00223055
	15.0183	0.0656708		5.40288	0.00225733
	15.0983	0.0659526		5.40398	0.00226691
	15.1247	0.0662345		5.40457	0.0022686
	15.2118	0.0665163		5.40509	0.00230411
	15.2132	0.0667982		5.40734	0.00231201
	15.2843	0.06708		5.409	0.00231511
	15.3101	0.0673619		5.41253	0.00232779
	15.3315	0.0676437		5.41484	0.00233737
	15.3435	0.0679256		5.4183	0.00234752
	15.3526	0.0682074		5.419	0.002354
	15.3825	0.0684893		5.42623	0.00235738
	15.391	0.0687711		5.42932	0.00238247
	15.4735	0.069053		5.43074	0.00238839
	15.4975	0.0693348		5.43356	0.00239177
	15.5183	0.0696167		5.43496	0.00240051
	15.5229	0.0698985		5.43613	0.00240868
	15.5372	0.0701804		5.43764	0.00241178
	15.6352	0.0704622		5.43792	0.00241545
	15.6625	0.0707441		5.4381	0.0024239
	15.7068	0.0710259		5.43967	0.00243151
	15.7153	0.0713078		5.44225	0.00243968
	15.8256	0.0715896		5.44941	0.00244419
	15.8386	0.0718715		5.44974	0.00244617
	15.9165	0.0721533		5.45249	0.00246871
	15.9206	0.0724352		5.45628	0.00247943
	15.9583	0.072717		5.46098	0.00248196
	15.9862	0.0729989		5.46894	0.00248534
	16.0497	0.0732807		5.46902	0.0025093
	16.0936	0.0735626		5.47308	0.00251719
	16.144	0.0738444		5.47806	0.00251804
	16.1559	0.0741263		5.47835	0.00252988
	16.1599	0.0744081		5.47885	0.00253579
	16.1678	0.07469		5.4795	0.00254425
	16.1758	0.0749718		5.48473	0.00254876
	16.1862	0.0752537		5.4853	0.0025544
	16.2567	0.0755355		5.48546	0.00255862
	16.4099	0.0758174		5.48969	0.00256201
	16.428	0.0760992		5.49161	0.00256483
	16.4403	0.0763811		5.49359	0.00256821
	16.4443	0.0766629		5.49493	0.00259357
	16.4694	0.0769448		5.49509	0.00260372
	16.5086	0.0772266		5.49904	0.00260541
	16.6601	0.0775085		5.49943	0.00260964
	16.7279	0.0777903		5.50296	0.00261387
	16.7926	0.0780722		5.50717	0.00262091
	16.8712	0.078354		5.50788	0.00262655
	16.9173	0.0786359		5.50796	0.00262852
	16.959	0.0789177		5.51	0.00262993
	17.0077	0.0791995		5.51492	0.00263303
	17.0159	0.0794814		5.51648	0.00264233
	17.0259	0.0797632		5.519	0.00264825
	17.038	0.0800451		5.52111	0.00265755
	17.0416	0.0803269		5.52403	0.00266009
	17.0673	0.0806088		5.52758	0.00267277
	17.1335	0.0808906		5.5298	0.00267756
	17.1553	0.0811725		5.53169	0.00268207
	17.203	0.0814543		5.53706	0.00269222
	17.2277	0.0817362		5.53972	0.00269758
	17.2663	0.082018		5.54432	0.00270265
	17.2938	0.0822999		5.54696	0.00270941
	17.3063	0.0825817		5.55152	0.00271646
	17.3686	0.0828636		5.55467	0.00272548
	17.3713	0.0831454		5.56022	0.00273112
	17.3776	0.0834273		5.56693	0.00274295
	17.4358	0.0837091		5.5671	0.00274577
	17.4443	0.083991		5.56761	0.00274915
	17.4752	0.0842728		5.56955	0.00275225
	17.4977	0.0845547		5.57213	0.0027593
	17.5055	0.0848365		5.57446	0.00277057
	17.5575	0.0851184		5.57597	0.00278044
	17.5724	0.0854002		5.57749	0.00278833
	17.6017	0.0856821		5.58244	0.00283089
	17.6066	0.0859639		5.58366	0.00283427
	17.6243	0.0862458		5.58371	0.00283653
	17.6278	0.0865276		5.58716	0.00283991
	17.7054	0.0868095		5.59196	0.00284414
	17.7538	0.0870913		5.60626	0.00285992
	17.7935	0.0873732		5.61299	0.00286894
	17.8148	0.087655		5.61309	0.00287514
	17.9363	0.0879369		5.63121	0.00291404
	17.9557	0.0882187		5.63143	0.00294109
	18.027	0.0885006		5.63363	0.00295068
	18.1046	0.0887824		5.63832	0.00295209
	18.1097	0.0890643		5.64207	0.00296054
	18.1151	0.0893461		5.64361	0.00296702
	18.1394	0.089628		5.64829	0.0029783
	18.1426	0.0899098		5.65759	0.00298281
	18.166	0.0901917		5.662	0.00298534
	18.194	0.0904735		5.66495	0.0029938
	18.2085	0.0907554		5.67019	0.00299859
	18.28	0.0910372		5.67579	0.00300282
	18.3225	0.0913191		5.67921	0.00300789
	18.3861	0.0916009		5.68109	0.00300986
	18.3863	0.0918828		5.68561	0.0030186
	18.4343	0.0921646		5.68609	0.00302283
	18.45	0.0924464		5.68754	0.00303241
	18.5168	0.0927283		5.69125	0.0030372
	18.5622	0.0930101		5.69291	0.00304594
	18.6384	0.093292		5.70007	0.00305693
	18.6638	0.0935738		5.70493	0.00305919
	18.6728	0.0938557		5.70633	0.00307497
	18.6833	0.0941375		5.7072	0.00308286
	18.7372	0.0944194		5.70888	0.0030885
	18.7389	0.0947012		5.70889	0.00309752
	18.7486	0.0949831		5.71095	0.00310006
	18.8	0.0952649		5.71441	0.00310485
	18.8255	0.0955468		5.72335	0.00312909
	18.8559	0.0958286		5.72415	0.00316037
	18.8727	0.0961105		5.72664	0.0031677
	18.8876	0.0963923		5.72756	0.00317897
	18.9242	0.0966742		5.73384	0.00318123
	18.9512	0.096956		5.73558	0.00318433
	18.966	0.0972379		5.73803	0.00319278
	19.0073	0.0975197		5.73824	0.00320321
	19.0652	0.0978016		5.73931	0.00321195
	19.125	0.0980834		5.74463	0.00322294
	19.156	0.0983653		5.7451	0.00323055
	19.2526	0.0986471		5.75134	0.00323873
	19.2673	0.098929		5.75225	0.00324972
	19.3108	0.0992108		5.75491	0.00325451
	19.3209	0.0994927		5.75511	0.00326353
	19.3292	0.0997745		5.75517	0.00326578
	19.3349	0.100056		5.76022	0.00327396
	19.349	0.100338		5.76714	0.00328241
	19.4038	0.10062		5.76866	0.00329002
	19.4934	0.100902		5.76896	0.0033013
	19.5012	0.101184		5.77459	0.00331032
	19.5217	0.101466		5.77782	0.00331708
	19.5284	0.101747		5.77796	0.00332497
	19.5531	0.102029		5.77914	0.00333033
	19.5633	0.102311		5.78101	0.0033385
	19.5693	0.102593		5.78142	0.00334808
	19.5818	0.102875		5.79198	0.00335147
	19.5988	0.103157		5.79363	0.00335485
	19.6044	0.103439		5.79473	0.00336387
	19.6646	0.10372		5.79588	0.00337063
	19.6922	0.104002		5.79635	0.00338529
	19.7122	0.104284		5.79749	0.00339713
	19.7951	0.104566		5.79984	0.00340699
	19.8572	0.104848		5.80448	0.00341714
	19.8731	0.10513		5.80537	0.00342221
	19.8834	0.105411		5.8076	0.00342926
	19.9119	0.105693		5.8111	0.00343828
	20.0237	0.105975		5.81369	0.00344532
	20.0357	0.106257		5.81473	0.00345293
	20.0465	0.106539		5.81874	0.00345688
	20.0568	0.106821		5.82154	0.00346561
	20.0918	0.107103		5.8227	0.00346618
	20.0919	0.107384		5.82425	0.00350789
	20.1001	0.107666		5.83005	0.00351663
	20.1002	0.107948		5.83688	0.00351917
	20.1022	0.10823		5.83751	0.00352311
	20.1033	0.108512		5.83825	0.00352847
	20.159	0.108794		5.83933	0.00353439
	20.1625	0.109076		5.83987	0.0035372
	20.3209	0.109357		5.84046	0.00354707
	20.3481	0.109639		5.84098	0.00354876
	20.349	0.109921		5.84428	0.00355778
	20.3632	0.110203		5.84476	0.00356426
	20.4069	0.110485		5.84753	0.00356623
	20.464	0.110767		5.85043	0.00357892
	20.5161	0.111048		5.85054	0.00358117
	20.5847	0.11133		5.85308	0.00359104
	20.6527	0.111612		5.85349	0.00359667
	20.7701	0.111894		5.85514	0.00360231
	20.8168	0.112176		5.85903	0.00360626
	20.85	0.112458		5.8603	0.00361781
	20.8524	0.11274		5.86617	0.0036195
	20.8994	0.113021		5.8681	0.00364318
	21.0482	0.113303		5.87041	0.00365107
	21.0519	0.113585		5.87516	0.00366206
	21.114	0.113867		5.88855	0.00367221
	21.1312	0.114149		5.89129	0.00367756
	21.1361	0.114431		5.89171	0.00368038
	21.1975	0.114713		5.89593	0.00368743
	21.2388	0.114994		5.90356	0.00369222
	21.2691	0.115276		5.90535	0.00371336
	21.3212	0.115558		5.90736	0.00371956
	21.3491	0.11584		5.90978	0.00372435
	21.3591	0.116122		5.91187	0.00372632
	21.3729	0.116404		5.91429	0.00373534
	21.4225	0.116685		5.9149	0.00374521
	21.4362	0.116967		5.91716	0.00374775
	21.4752	0.117249		5.91754	0.00375451
	21.5425	0.117531		5.91908	0.00376268
	21.5528	0.117813		5.92166	0.00376494
	21.5658	0.118095		5.92433	0.00379989
	21.5702	0.118377		5.92697	0.00380524
	21.5717	0.118658		5.92834	0.00381426
	21.6239	0.11894		5.92977	0.00381849
	21.6245	0.119222		5.93111	0.00382074
	21.6989	0.119504		5.9349	0.00383117
	21.7344	0.119786		5.93865	0.00383991
	21.735	0.120068		5.94098	0.00385006
	21.746	0.120349		5.94904	0.00385654
	21.7858	0.120631		5.95056	0.00386105
	21.8449	0.120913		5.95262	0.0038836
	21.8505	0.121195		5.95554	0.00388698
	21.8679	0.121477		5.95665	0.00389318
	21.9072	0.121759		5.95778	0.00390417
	21.9147	0.122041		5.96281	0.00390924
	22.0042	0.122322		5.96449	0.00391375
	22.0159	0.122604		5.96718	0.00391516
	22.0181	0.122886		5.9673	0.0039487
	22.0321	0.123168		5.96937	0.00395716
	22.0506	0.12345		5.9708	0.0039628
	22.1241	0.123732		5.97106	0.00396956
	22.1262	0.124014		5.97384	0.00397886
	22.1338	0.124295		5.97545	0.00398281
	22.1462	0.124577		5.97995	0.00398478
	22.1544	0.124859		5.98347	0.00398563
	22.1606	0.125141		5.98387	0.00399154
	22.1709	0.125423		5.98446	0.00399634
	22.2057	0.125705		5.98474	0.00403551
	22.2093	0.125986		5.99054	0.00403833
	22.2214	0.126268		5.994	0.0040403
	22.2395	0.12655		5.99953	0.00404622
	22.2532	0.126832		6.00696	0.00405101
	22.2566	0.127114		6.01253	0.00406116
	22.2971	0.127396		6.01289	0.00406539
	22.3052	0.127678		6.01425	0.00407018
	22.3101	0.127959		6.01451	0.00407554
	22.3174	0.128241		6.01691	0.00408061
	22.3201	0.128523		6.01931	0.00408343
	22.3344	0.128805		6.02041	0.00408766
	22.3507	0.129087		6.02766	0.00409188
	22.3654	0.129369		6.0287	0.00409696
	22.3925	0.129651		6.03296	0.00410203
	22.4018	0.129932		6.03449	0.0041102
	22.4183	0.130214		6.03472	0.00412232
	22.4213	0.130496		6.03683	0.00412599
	22.4224	0.130778		6.0399	0.00413078
	22.4382	0.13106		6.05591	0.00415276
	22.4705	0.131342		6.05591	0.00415586
	22.5095	0.131623		6.06463	0.00415755
	22.5213	0.131905		6.06483	0.00416375
	22.5878	0.132187		6.06567	0.00417306
	22.6001	0.132469		6.06611	0.00418236
	22.6019	0.132751		6.06827	0.00418489
	22.639	0.133033		6.06857	0.00421026
	22.6489	0.133315		6.07131	0.00421646
	22.6831	0.133596		6.07603	0.00424803
	22.7007	0.133878		6.08031	0.00425874
	22.7883	0.13416		6.08493	0.00426409
	22.8395	0.134442		6.08577	0.00426691
	22.873	0.134724		6.08632	0.00427678
	22.9132	0.135006		6.08723	0.00428016
	22.9502	0.135287		6.09277	0.00428157
	22.9888	0.135569		6.09353	0.00428749
	23.0103	0.135851		6.09686	0.00429171
	23.0275	0.136133		6.10087	0.0042951
	23.0723	0.136415		6.10089	0.00430158
	23.093	0.136697		6.10729	0.00430665
	23.1079	0.136979		6.10933	0.00431116
	23.1195	0.13726		6.1135	0.00431483
	23.1304	0.137542		6.11493	0.00432131
	23.1328	0.137824		6.12185	0.00432948
	23.1469	0.138106		6.1227	0.00433399
	23.2302	0.138388		6.12399	0.0043385
	23.2611	0.13867		6.1297	0.00436246
	23.2647	0.138952		6.13197	0.0043664
	23.2893	0.139233		6.14049	0.00436781
	23.3357	0.139515		6.14166	0.00437599
	23.3584	0.139797		6.14223	0.00439994
	23.3714	0.140079		6.14647	0.00440135
	23.4052	0.140361		6.14937	0.00440981
	23.4143	0.140643		6.15306	0.00441488
	23.4782	0.140924		6.1547	0.00441742
	23.5357	0.141206		6.15565	0.00442644
	23.5504	0.141488		6.1685	0.00442841
	23.5517	0.14177		6.17111	0.0044363
	23.5932	0.142052		6.17211	0.00444194
	23.5955	0.142334		6.17427	0.0044487
	23.6349	0.142616		6.17605	0.00447407
	23.665	0.142897		6.17874	0.00448083
	23.6679	0.143179		6.18423	0.00448816
	23.6944	0.143461		6.18477	0.00449464
	23.7004	0.143743		6.18542	0.00451719
	23.7798	0.144025		6.18866	0.00453918
	23.8179	0.144307		6.19203	0.00457018
	23.8197	0.144589		6.19257	0.00457694
	23.8356	0.14487		6.19309	0.00458117
	23.8493	0.145152		6.19797	0.00460569
	23.8711	0.145434		6.20234	0.00461274
	23.8786	0.145716		6.20662	0.00461725
	23.8829	0.145998		6.20713	0.00462599
	23.9033	0.14628		6.20741	0.00463867
	23.9711	0.146561		6.21105	0.00464149
	24.02	0.146843		6.22091	0.0046429
	24.0754	0.147125		6.22556	0.00466798
	24.0769	0.147407		6.22712	0.00467193
	24.0866	0.147689		6.22889	0.00471082
	24.1079	0.147971		6.23104	0.00471956
	24.1112	0.148253		6.23451	0.00472717
	24.1487	0.148534		6.23542	0.00474126
	24.1519	0.148816		6.23618	0.00475141
	24.1814	0.149098		6.24146	0.00476043
	24.1899	0.14938		6.24734	0.0047717
	24.2143	0.149662		6.249	0.00478213
	24.2338	0.149944		6.25139	0.00479651
	24.3175	0.150225		6.25178	0.00480609
	24.3278	0.150507		6.25309	0.00481793
	24.381	0.150789		6.258	0.00482638
	24.44	0.151071		6.26127	0.00482948
	24.452	0.151353		6.26146	0.00483625
	24.5558	0.151635		6.26169	0.00484047
	24.5573	0.151917		6.26217	0.00484865
	24.5581	0.152198		6.26455	0.0048571
	24.5692	0.15248		6.26504	0.00486218
	24.5706	0.152762		6.26665	0.00486612
	24.5775	0.153044		6.26733	0.0048774
	24.5944	0.153326		6.26827	0.00488472
	24.5983	0.153608		6.26933	0.00488754
	24.6406	0.15389		6.27796	0.00489262
	24.7137	0.154171		6.27838	0.00489741
	24.7302	0.154453		6.28065	0.00490586
	24.735	0.154735		6.28347	0.00491065
	24.7481	0.155017		6.28864	0.00491995
	24.77	0.155299		6.29141	0.00492587
	24.784	0.155581		6.29663	0.00493574
	24.7907	0.155862		6.29878	0.00494476
	24.8136	0.156144		6.30405	0.0049566
	24.8271	0.156426		6.30591	0.0049938
	24.8279	0.156708		6.31556	0.00501494
	24.8469	0.15699		6.31828	0.00504961
	24.852	0.157272		6.31959	0.0050513
	24.8846	0.157554		6.32013	0.00506003
	24.9145	0.157835		6.32056	0.00506933
	24.9373	0.158117		6.32367	0.00508061
	24.9571	0.158399		6.32547	0.00508737
	24.9963	0.158681		6.32591	0.00508935
	25.0085	0.158963		6.32884	0.00509837
	25.0481	0.159245		6.34178	0.00510738
	25.0559	0.159526		6.34276	0.00511725
	25.0824	0.159808		6.34484	0.00512289
	25.0899	0.16009		6.34764	0.00513331
	25.0952	0.160372		6.34996	0.00513782
	25.1072	0.160654		6.35432	0.00514374
	25.1559	0.160936		6.35455	0.00514797
	25.1591	0.161218		6.36346	0.00515868
	25.2013	0.161499		6.36612	0.00516375
	25.2237	0.161781		6.36879	0.0051863
	25.2579	0.162063		6.36917	0.00519504
	25.2657	0.162345		6.37273	0.00519955
	25.2854	0.162627		6.37311	0.00522351
	25.2927	0.162909		6.37418	0.00522886
	25.3049	0.163191		6.37461	0.00525366
	25.3116	0.163472		6.37743	0.00525874
	25.3437	0.163754		6.37928	0.00526804
	25.3639	0.164036		6.38725	0.00527649
	25.3853	0.164318		6.39403	0.00528241
	25.3917	0.1646		6.39432	0.00528579
	25.4223	0.164882		6.39491	0.00528833
	25.4239	0.165163		6.39616	0.00531285
	25.4303	0.165445		6.39857	0.00531962
	25.4771	0.165727		6.39966	0.00532554
	25.5052	0.166009		6.40019	0.00532976
	25.5162	0.166291		6.40124	0.00534498
	25.5359	0.166573		6.4013	0.00535569
	25.6138	0.166855		6.40222	0.00536866
	25.6405	0.167136		6.40252	0.00537486
	25.6513	0.167418		6.41045	0.00538331
	25.7178	0.1677		6.41921	0.00539036
	25.728	0.167982		6.4201	0.00543038
	25.8492	0.168264		6.42328	0.00543856
	25.8746	0.168546		6.42331	0.00544109
	25.9323	0.168828		6.42454	0.0054456
	25.9526	0.169109		6.4296	0.00544983
	25.9644	0.169391		6.43241	0.00545913
	26.0757	0.169673		6.43386	0.00546477
	26.0761	0.169955		6.43552	0.0054721
	26.0778	0.170237		6.4363	0.00547943
	26.0918	0.170519		6.44208	0.0054876
	26.1219	0.1708		6.44279	0.00549154
	26.1381	0.171082		6.44432	0.00549521
	26.1466	0.171364		6.44847	0.00549718
	26.1526	0.171646		6.44976	0.00550225
	26.1954	0.171928		6.45016	0.00551015
	26.2148	0.17221		6.45217	0.0055155
	26.2584	0.172492		6.45396	0.00552452
	26.2743	0.172773		6.4603	0.00552903
	26.281	0.173055		6.46256	0.00553918
	26.2851	0.173337		6.46265	0.00554453
	26.2986	0.173619		6.46645	0.0055513
	26.3107	0.173901		6.46655	0.0055606
	26.3474	0.174183		6.46725	0.00556088
	26.3549	0.174464		6.46808	0.00557018
	26.3614	0.174746		6.46987	0.00557892
	26.3618	0.175028		6.47392	0.00559019
	26.3669	0.17531		6.47871	0.00559442
	26.384	0.175592		6.48278	0.00560062
	26.4149	0.175874		6.48988	0.00560682
	26.4561	0.176156		6.49235	0.00561753
	26.5365	0.176437		6.4937	0.00562007
	26.5569	0.176719		6.4964	0.00562486
	26.5692	0.177001		6.49641	0.00563162
	26.5913	0.177283		6.49752	0.0056398
	26.5963	0.177565		6.50343	0.00564825
	26.6034	0.177847		6.50447	0.00565107
	26.6284	0.178129		6.50902	0.00568856
	26.6662	0.17841		6.51044	0.00572266
	26.675	0.178692		6.51258	0.00572632
	26.6779	0.178974		6.51381	0.00573309
	26.6866	0.179256		6.5206	0.0057376
	26.7481	0.179538		6.531	0.00575085
	26.7528	0.17982		6.5325	0.00575958
	26.8086	0.180101		6.53303	0.00579002
	26.8224	0.180383		6.53391	0.00581257
	26.869	0.180665		6.53704	0.00581623
	26.9134	0.180947		6.54355	0.00581793
	26.9195	0.181229		6.54572	0.00581877
	26.9319	0.181511		6.54578	0.00584667
	26.9414	0.181793		6.5467	0.00585372
	26.9433	0.182074		6.54763	0.00585908
	26.9434	0.182356		6.54984	0.00586105
	26.978	0.182638		6.5562	0.00586302
	27.002	0.18292		6.55926	0.0058743
	27.0317	0.183202		6.5595	0.00587768
	27.0603	0.183484		6.5598	0.00587993
	27.1218	0.183766		6.55988	0.00588501
	27.1347	0.184047		6.56192	0.00589177
	27.1637	0.184329		6.56282	0.00589825
	27.407	0.184611		6.56292	0.00592221
	27.4189	0.184893		6.56566	0.00593179
	27.4237	0.185175		6.56626	0.00593574
	27.428	0.185457		6.56883	0.00594025
	27.4445	0.185738		6.57057	0.00595039
	27.4583	0.18602		6.57131	0.00595688
	27.5235	0.186302		6.5731	0.00596082
	27.5828	0.186584		6.57431	0.00596505
	27.6152	0.186866		6.57536	0.0059721
	27.6875	0.187148		6.57741	0.0059876
	27.7431	0.18743		6.57867	0.00599098
	27.7542	0.187711		6.5826	0.00600423
	27.8335	0.187993		6.58514	0.00600986
	27.8465	0.188275		6.58595	0.00601719
	27.8652	0.188557		6.58853	0.00602847
	27.8751	0.188839		6.59384	0.00603636
	27.9154	0.189121		6.59677	0.00604481
	27.9521	0.189402		6.59715	0.00605524
	27.9832	0.189684		6.60016	0.00606454
	28.1144	0.189966		6.60175	0.00608512
	28.1319	0.190248		6.60227	0.00608794
	28.1444	0.19053		6.60528	0.00611302
	28.1589	0.190812		6.60734	0.00611753
	28.1772	0.191094		6.61156	0.0061226
	28.2062	0.191375		6.61714	0.0061305
	28.2077	0.191657		6.61759	0.00613585
	28.2688	0.191939		6.62396	0.00614233
	28.3036	0.192221		6.62504	0.00617024
	28.311	0.192503		6.62561	0.00617446
	28.3323	0.192785		6.62735	0.00617785
	28.362	0.193067		6.62735	0.00620209
	28.3646	0.193348		6.62953	0.00621223
	28.3798	0.19363		6.62963	0.00622379
	28.397	0.193912		6.63349	0.00624718
	28.4366	0.194194		6.63487	0.00625676
	28.4511	0.194476		6.63587	0.00626409
	28.4549	0.194758		6.63778	0.00626804
	28.4734	0.195039		6.6385	0.00627678
	28.5002	0.195321		6.64283	0.00628918
	28.5144	0.195603		6.65453	0.00629651
	28.5176	0.195885		6.65556	0.00630073
	28.529	0.196167		6.65617	0.00630975
	28.567	0.196449		6.65897	0.00634442
	28.5759	0.196731		6.66158	0.00634667
	28.5789	0.197012		6.66206	0.00634752
	28.5969	0.197294		6.66316	0.00635513
	28.5981	0.197576		6.66596	0.00636105
	28.6063	0.197858		6.66981	0.0063867
	28.6192	0.19814		6.67291	0.00639572
	28.6747	0.198422		6.67519	0.00640248
	28.6749	0.198703		6.67589	0.00641319
	28.7285	0.198985		6.68048	0.00642418
	28.7733	0.199267		6.68055	0.00644899
	28.7964	0.199549		6.68336	0.00647435
	28.7977	0.199831		6.68391	0.0064783
	28.8252	0.200113		6.68585	0.0064814
	28.8289	0.200395		6.68784	0.00648985
	28.8311	0.200676		6.69074	0.00651607
	28.8584	0.200958		6.69326	0.00652537
	28.872	0.20124		6.69541	0.00656229
	28.8773	0.201522		6.69643	0.00657103
	28.8842	0.201804		6.6965	0.00657554
	28.8857	0.202086		6.69691	0.00657779
	28.8965	0.202368		6.69708	0.0065823
	28.9209	0.202649		6.69763	0.00659019
	28.9263	0.202931		6.69794	0.00659245
	28.9571	0.203213		6.69825	0.00660372
	28.9859	0.203495		6.69971	0.00660569
	29.0553	0.203777		6.70078	0.00661584
	29.0588	0.204059		6.70179	0.0066195
	29.0838	0.20434		6.70208	0.00662852
	29.1058	0.204622		6.70978	0.00663134
	29.1207	0.204904		6.72134	0.0066367
	29.144	0.205186		6.72876	0.00663867
	29.1482	0.205468		6.73839	0.0066429
	29.1918	0.20575		6.73978	0.00668095
	29.2099	0.206032		6.73991	0.00668968
	29.2143	0.206313		6.74078	0.00669589
	29.2576	0.206595		6.74325	0.00670603
	29.27	0.206877		6.74358	0.00670913
	29.2841	0.207159		6.74395	0.00671308
	29.301	0.207441		6.74514	0.00674352
	29.3138	0.207723		6.7465	0.00675564
	29.3175	0.208005		6.74708	0.00676297
	29.349	0.208286		6.75335	0.00676607
	29.3543	0.208568		6.75378	0.00678044
	29.3724	0.20885		6.75447	0.00679453
	29.4249	0.209132		6.75476	0.00680637
	29.4801	0.209414		6.76617	0.00680722
	29.5612	0.209696		6.7694	0.00681905
	29.5934	0.209977		6.77461	0.00682779
	29.6595	0.210259		6.77561	0.00683822
	29.6651	0.210541		6.77561	0.00685062
	29.6653	0.210823		6.77598	0.00685513
	29.6819	0.211105		6.77857	0.00686218
	29.698	0.211387		6.78061	0.00687148
	29.7077	0.211669		6.78806	0.00688191
	29.722	0.21195		6.7898	0.00689233
	29.725	0.212232		6.79281	0.00690417
	29.7489	0.212514		6.79304	0.00691263
	29.7651	0.212796		6.7949	0.00692559
	29.829	0.213078		6.79549	0.00693377
	29.847	0.21336		6.79744	0.00693574
	29.8797	0.213641		6.80028	0.00693997
	29.9279	0.213923		6.80801	0.00694448
	29.9583	0.214205		6.80908	0.00695434
	29.9758	0.214487		6.80986	0.00696054
	30.0349	0.214769		6.81147	0.00696561
	30.0734	0.215051		6.81609	0.00697661
	30.0868	0.215333		6.81634	0.00698619
	30.1288	0.215614		6.81929	0.00699464
	30.1315	0.215896		6.82663	0.00699831
	30.1388	0.216178		6.8298	0.00702086
	30.177	0.21646		6.83208	0.00702762
	30.2165	0.216742		6.83359	0.00704143
	30.2572	0.217024		6.83501	0.00705073
	30.2653	0.217306		6.83646	0.00706454
	30.3806	0.217587		6.84082	0.00707356
	30.3882	0.217869		6.84148	0.00707666
	30.4128	0.218151		6.84242	0.0070792
	30.4287	0.218433		6.84592	0.00708512
	30.4317	0.218715		6.84602	0.00711415
	30.4641	0.218997		6.84636	0.00711528
	30.5062	0.219278		6.84784	0.00711669
	30.5072	0.21956		6.84852	0.0071212
	30.5587	0.219842		6.85048	0.00713219
	30.5784	0.220124		6.85086	0.00715417
	30.5813	0.220406		6.85184	0.00716263
	30.6393	0.220688		6.85284	0.00717728
	30.6445	0.22097		6.85441	0.00718771
	30.6595	0.221251		6.85449	0.00719758
	30.6919	0.221533		6.85616	0.00720575
	30.7138	0.221815		6.86368	0.00720857
	30.7518	0.222097		6.86465	0.00721477
	30.7872	0.222379		6.86656	0.00722238
	30.8032	0.222661		6.86723	0.00722492
	30.8139	0.222943		6.87224	0.00723168
	30.8491	0.223224		6.87303	0.00724295
	30.9682	0.223506		6.87324	0.00725113
	30.9794	0.223788		6.87448	0.00725395
	30.9942	0.22407		6.8764	0.00725902
	31.0375	0.224352		6.87833	0.00729002
	31.0377	0.224634		6.87876	0.00729622
	31.0741	0.224915		6.87952	0.0072982
	31.0743	0.225197		6.88037	0.00730327
	31.0752	0.225479		6.88089	0.0073168
	31.1276	0.225761		6.88188	0.00732582
	31.1313	0.226043		6.88419	0.00733343
	31.1573	0.226325		6.88657	0.00734019
	31.1902	0.226607		6.88752	0.0073695
	31.1946	0.226888		6.89067	0.0073757
	31.1954	0.22717		6.89688	0.00738134
	31.2249	0.227452		6.89733	0.00738839
	31.2626	0.227734		6.89781	0.00740107
	31.3191	0.228016		6.90376	0.00740361
	31.3525	0.228298		6.90436	0.00740896
	31.3675	0.228579		6.90712	0.00741911
	31.3676	0.228861		6.91009	0.00742221
	31.3714	0.229143		6.91064	0.00743123
	31.4144	0.229425		6.91734	0.00743968
	31.4306	0.229707		6.91956	0.00744589
	31.4337	0.229989		6.92533	0.00745688
	31.4389	0.230271		6.92575	0.00745829
	31.6043	0.230552		6.92659	0.00747322
	31.6587	0.230834		6.92779	0.00750338
	31.7215	0.231116		6.9278	0.00750507
	31.7242	0.231398		6.92905	0.00751156
	31.8016	0.23168		6.93478	0.00751466
	31.8401	0.231962		6.93909	0.00752001
	31.8921	0.232244		6.94075	0.00753241
	31.901	0.232525		6.94452	0.00753692
	31.9077	0.232807		6.94457	0.007542
	31.9308	0.233089		6.94593	0.00754312
	31.9316	0.233371		6.94619	0.00755101
	31.9662	0.233653		6.94665	0.00757215
	32.0696	0.233935		6.94854	0.00758455
	32.1059	0.234216		6.95884	0.00762176
	32.1074	0.234498		6.95911	0.00765868
	32.1545	0.23478		6.96014	0.00766714
	32.2016	0.235062		6.96368	0.00767616
	32.2234	0.235344		6.96624	0.00768067
	32.2311	0.235626		6.96783	0.00768433
	32.3278	0.235908		6.96929	0.00768771
	32.3354	0.236189		6.97298	0.00769814
	32.341	0.236471		6.97416	0.00770349
	32.3431	0.236753		6.97428	0.00770434
	32.3801	0.237035		6.9747	0.00772745
	32.3826	0.237317		6.97527	0.00773478
	32.413	0.237599		6.9763	0.00776607
	32.4134	0.23788		6.97631	0.00777565
	32.4426	0.238162		6.97796	0.00778157
	32.4491	0.238444		6.97822	0.00778382
	32.4556	0.238726		6.98113	0.00782187
	32.4781	0.239008		6.9831	0.00782497
	32.4998	0.23929		6.98423	0.00783202
	32.5093	0.239572		6.98906	0.00785823
	32.52	0.239853		6.99237	0.00786584
	32.546	0.240135		6.99375	0.00787458
	32.5514	0.240417		6.99549	0.00787711
	32.5599	0.240699		6.99762	0.00790361
	32.5659	0.240981		6.99791	0.00791347
	32.5885	0.241263		7.00469	0.00792052
	32.6288	0.241545		7.00984	0.00793179
	32.6754	0.241826		7.01055	0.00794025
	32.6882	0.242108		7.01538	0.00794363
	32.7051	0.24239		7.01755	0.00795434
	32.7088	0.242672		7.01792	0.00796392
	32.7422	0.242954		7.01976	0.00799014
	32.7627	0.243236		7.02866	0.008
	32.8126	0.243517		7.02981	0.00800451
	32.9012	0.243799		7.02996	0.00800986
	32.9217	0.244081		7.03003	0.00802283
	32.9268	0.244363		7.03706	0.00803298
	32.9352	0.244645		7.03912	0.00804115
	32.9528	0.244927		7.04187	0.0080434
	32.9543	0.245209		7.044	0.00805271
	32.9834	0.24549		7.04892	0.00806342
	32.9878	0.245772		7.0496	0.00807497
	32.9993	0.246054		7.05038	0.00807976
	33.0185	0.246336		7.05424	0.00808258
	33.0377	0.246618		7.05516	0.00808737
	33.0537	0.2469		7.05612	0.00809245
	33.0836	0.247182		7.05758	0.0080947
	33.1046	0.247463		7.05941	0.00810118
	33.1472	0.247745		7.06171	0.00813726
	33.1576	0.248027		7.06304	0.00815699
	33.1594	0.248309		7.06497	0.00818207
	33.1897	0.248591		7.07049	0.00818912
	33.2108	0.248873		7.07268	0.0081925
	33.2152	0.249154		7.07446	0.00819589
	33.2162	0.249436		7.07625	0.00820265
	33.2244	0.249718		7.07734	0.00821421
	33.2346	0.25		7.07789	0.00822041
	33.2353	0.250282		7.08151	0.00823422
	33.2637	0.250564		7.08161	0.00825902
	33.2727	0.250846		7.08479	0.00826409
	33.3543	0.251127		7.08531	0.00827283
	33.3701	0.251409		7.08594	0.00827593
	33.416	0.251691		7.08665	0.00828749
	33.4426	0.251973		7.08737	0.00829312
	33.4556	0.252255		7.08902	0.00830158
	33.4561	0.252537		7.09177	0.00830947
	33.4687	0.252818		7.09731	0.00831342
	33.4878	0.2531		7.10102	0.00832131
	33.4909	0.253382		7.10201	0.00833315
	33.5071	0.253664		7.10253	0.0083354
	33.5724	0.253946		7.10266	0.00834188
	33.6054	0.254228		7.10445	0.00834949
	33.6428	0.25451		7.10502	0.00837035
	33.6494	0.254791		7.10549	0.00838134
	33.7267	0.255073		7.10769	0.00838331
	33.7307	0.255355		7.10987	0.0083898
	33.7436	0.255637		7.11031	0.00839515
	33.758	0.255919		7.11169	0.00839994
	33.7582	0.256201		7.11203	0.00840755
	33.7707	0.256483		7.11299	0.008427
	33.7894	0.256764		7.1141	0.00842869
	33.8449	0.257046		7.11911	0.00843348
	33.8513	0.257328		7.12174	0.00844278
	33.8964	0.25761		7.12436	0.0084549
	33.9014	0.257892		7.12537	0.008458
	33.9125	0.258174		7.13107	0.00846618
	33.9261	0.258455		7.13154	0.00846759
	33.9411	0.258737		7.13182	0.00847576
	34.01	0.259019		7.13233	0.00848168
	34.0348	0.259301		7.13288	0.00849126
	34.05	0.259583		7.13317	0.00849493
	34.2039	0.259865		7.14087	0.00850028
	34.2263	0.260147		7.14808	0.00850366
	34.2396	0.260428		7.15187	0.00850733
	34.2545	0.26071		7.1542	0.00852086
	34.2622	0.260992		7.15674	0.00852931
	34.2835	0.261274		7.16009	0.0085403
	34.3013	0.261556		7.16595	0.00854397
	34.3483	0.261838		7.16939	0.00855411
	34.3598	0.26212		7.17177	0.00856708
	34.3717	0.262401		7.17655	0.00857074
	34.4266	0.262683		7.17717	0.008573
	34.4434	0.262965		7.17927	0.00858005
	34.4666	0.263247		7.17973	0.00861809
	34.4942	0.263529		7.18674	0.00864233
	34.4949	0.263811		7.19311	0.0086522
	34.5097	0.264092		7.19416	0.00867531
	34.5128	0.264374		7.19747	0.00867869
	34.514	0.264656		7.198	0.00868884
	34.5295	0.264938		7.198	0.00869053
	34.5571	0.26522		7.20147	0.00870237
	34.5983	0.265502		7.2025	0.00872238
	34.6043	0.265784		7.20379	0.00872632
	34.6193	0.266065		7.20926	0.00876381
	34.6273	0.266347		7.21244	0.00876917
	34.6491	0.266629		7.21269	0.00877678
	34.6812	0.266911		7.21394	0.00878833
	34.7349	0.267193		7.21413	0.00879425
	34.7644	0.267475		7.21678	0.00880242
	34.765	0.267756		7.22402	0.00882666
	34.7757	0.268038		7.22432	0.00883427
	34.7761	0.26832		7.22729	0.00883991
	34.7804	0.268602		7.23014	0.00884301
	34.7893	0.268884		7.23564	0.00884724
	34.8276	0.269166		7.24212	0.00885316
	34.8296	0.269448		7.24315	0.00885992
	34.8399	0.269729		7.25259	0.00887091
	34.8589	0.270011		7.25261	0.00887909
	34.8907	0.270293		7.25293	0.00888782
	34.9097	0.270575		7.25514	0.0088929
	34.9588	0.270857		7.25718	0.00890079
	34.9665	0.271139		7.25811	0.00890953
	34.9712	0.271421		7.25887	0.00891009
	34.9944	0.271702		7.25896	0.00893489
	34.9999	0.271984		7.26027	0.00894278
	35.0021	0.272266		7.26302	0.00895068
	35.0947	0.272548		7.26392	0.00895462
	35.2091	0.27283		7.26744	0.00896251
	35.2149	0.273112		7.26831	0.0089752
	35.2221	0.273393		7.26927	0.00898563
	35.2821	0.273675		7.27144	0.00902227
	35.2839	0.273957		7.27253	0.0090279
	35.3413	0.274239		7.27336	0.00903439
	35.352	0.274521		7.27586	0.00903608
	35.3769	0.274803		7.27899	0.00906567
	35.3979	0.275085		7.28032	0.00907272
	35.4064	0.275366		7.28095	0.00907723
	35.4167	0.275648		7.2842	0.00908512
	35.5473	0.27593		7.28973	0.00909357
	35.5518	0.276212		7.29181	0.00909921
	35.5756	0.276494		7.29578	0.00910175
	35.5808	0.276776		7.29915	0.00910569
	35.5879	0.277057		7.30278	0.00911499
	35.6128	0.277339		7.30354	0.0091164
	35.6554	0.277621		7.30673	0.0091195
	35.6585	0.277903		7.31516	0.00915924
	35.6798	0.278185		7.31679	0.0091646
	35.6838	0.278467		7.31714	0.00916685
	35.7095	0.278749		7.31886	0.00917785
	35.8442	0.27903		7.31921	0.00918517
	35.8628	0.279312		7.32025	0.00918715
	35.9147	0.279594		7.32552	0.0091956
	35.9204	0.279876		7.3276	0.00920265
	35.9726	0.280158		7.32885	0.00921054
	35.9775	0.28044		7.33085	0.00921646
	35.9864	0.280722		7.33111	0.00922153
	35.9919	0.281003		7.33359	0.0092345
	36.0452	0.281285		7.33377	0.0092469
	36.0464	0.281567		7.33944	0.00925676
	36.0494	0.281849		7.34263	0.00926466
	36.0579	0.282131		7.34407	0.00927086
	36.0814	0.282413		7.34843	0.00927649
	36.0893	0.282694		7.35218	0.00928269
	36.1206	0.282976		7.35627	0.00928833
	36.1213	0.283258		7.35679	0.0092951
	36.1322	0.28354		7.36172	0.00930017
	36.1627	0.283822		7.36442	0.00931003
	36.1712	0.284104		7.36588	0.0093323
	36.208	0.284386		7.36742	0.00933766
	36.2109	0.284667		7.36756	0.00936415
	36.2221	0.284949		7.37081	0.0093726
	36.2348	0.285231		7.37145	0.00937993
	36.2368	0.285513		7.3724	0.00938416
	36.2442	0.285795		7.37325	0.0094208
	36.257	0.286077		7.37706	0.00942644
	36.2807	0.286359		7.37799	0.00943715
	36.3006	0.28664		7.37813	0.00944053
	36.4164	0.286922		7.3787	0.00945096
	36.4242	0.287204		7.37961	0.00945857
	36.4257	0.287486		7.38011	0.00947041
	36.4635	0.287768		7.38311	0.00947463
	36.4832	0.28805		7.38592	0.00948224
	36.4899	0.288331		7.38857	0.00949014
	36.4955	0.288613		7.397	0.00949408
	36.5451	0.288895		7.40389	0.00953664
	36.547	0.289177		7.40606	0.00953974
	36.5814	0.289459		7.40878	0.00954763
	36.6238	0.289741		7.41259	0.00955158
	36.6239	0.290023		7.4145	0.00956172
	36.6276	0.290304		7.41528	0.00956483
	36.6585	0.290586		7.41567	0.00957694
	36.6967	0.290868		7.41709	0.00958596
	36.7029	0.29115		7.41959	0.00960908
	36.7388	0.291432		7.42008	0.00961443
	36.7713	0.291714		7.42142	0.00961781
	36.7812	0.291995		7.42271	0.00962063
	36.8026	0.292277		7.42305	0.00962993
	36.8426	0.292559		7.42713	0.00964543
	36.8547	0.292841		7.43036	0.00964825
	36.867	0.293123		7.43171	0.00965558
	36.9544	0.293405		7.43232	0.00966122
	37.0058	0.293687		7.43422	0.00966545
	37.042	0.293968		7.43686	0.00969081
	37.0548	0.29425		7.44078	0.00969645
	37.1206	0.294532		7.44182	0.00970688
	37.2037	0.294814		7.44413	0.0097128
	37.2078	0.295096		7.4445	0.00972407
	37.2325	0.295378		7.44461	0.00972745
	37.2669	0.29566		7.44537	0.00972999
	37.2951	0.295941		7.44755	0.0097345
	37.3163	0.296223		7.44879	0.00974211
	37.3629	0.296505		7.45015	0.00977396
	37.3784	0.296787		7.45459	0.0097779
	37.3874	0.297069		7.45479	0.00978974
	37.3916	0.297351		7.45485	0.00979622
	37.3938	0.297632		7.45495	0.00982413
	37.453	0.297914		7.45527	0.00983061
	37.4532	0.298196		7.45737	0.00983794
	37.4597	0.298478		7.45782	0.00984245
	37.4688	0.29876		7.45913	0.00985147
	37.5507	0.299042		7.46071	0.00985626
	37.5862	0.299324		7.46149	0.00986387
	37.6013	0.299605		7.46172	0.00987232
	37.6044	0.299887		7.46176	0.00987373
	37.6149	0.300169		7.46544	0.00988021
	37.6771	0.300451		7.46704	0.00989121
	37.7214	0.300733		7.46892	0.00989938
	37.7237	0.301015		7.47002	0.00992193
	37.7703	0.301297		7.47116	0.0099301
	37.8055	0.301578		7.47421	0.00993771
	37.8098	0.30186		7.48003	0.00993997
	37.858	0.302142		7.48346	0.00994645
	37.8969	0.302424		7.48564	0.00995011
	37.9041	0.302706		7.48584	0.0099611
	37.9181	0.302988		7.48897	0.00998309
	37.9263	0.303269		7.49072	0.00999126
	37.9569	0.303551		7.4918	0.0100225
	37.9835	0.303833		7.49536	0.0100459
	38.0332	0.304115		7.50015	0.0100533
	38.0333	0.304397		7.50247	0.0100598
	38.0756	0.304679		7.50314	0.0100691
	38.1313	0.304961		7.50691	0.0100744
	38.1411	0.305242		7.507	0.0100772
	38.1525	0.305524		7.50801	0.0100857
	38.1825	0.305806		7.50911	0.0100874
	38.2265	0.306088		7.51134	0.0101001
	38.3251	0.30637		7.51384	0.010102
	38.3572	0.306652		7.52678	0.0101119
	38.3845	0.306933		7.52875	0.0101232
	38.4136	0.307215		7.53183	0.010133
	38.467	0.307497		7.53421	0.0101418
	38.4685	0.307779		7.5384	0.010144
	38.5124	0.308061		7.53883	0.0101488
	38.5527	0.308343		7.54002	0.0101742
	38.5817	0.308625		7.54008	0.010217
	38.6049	0.308906		7.54159	0.0102215
	38.6687	0.309188		7.54553	0.0102317
	38.6729	0.30947		7.54574	0.0102675
	38.6758	0.309752		7.54932	0.010281
	38.7211	0.310034		7.55045	0.0102911
	38.772	0.310316		7.55182	0.010301
	38.8047	0.310598		7.55233	0.0103083
	38.819	0.310879		7.55375	0.0103174
	38.9113	0.311161		7.5543	0.010361
	38.9393	0.311443		7.55826	0.0103684
	39.0188	0.311725		7.56025	0.0104073
	39.0263	0.312007		7.56132	0.0104366
	39.0786	0.312289		7.56737	0.0104442
	39.1085	0.31257		7.56765	0.010451
	39.1448	0.312852		7.56896	0.0104614
	39.1901	0.313134		7.5709	0.0104656
	39.1951	0.313416		7.57661	0.0104769
	39.2354	0.313698		7.57803	0.0104814
	39.3322	0.31398		7.57957	0.0104876
	39.3439	0.314262		7.58239	0.0104977
	39.3587	0.314543		7.58307	0.0105003
	39.3611	0.314825		7.5832	0.0105406
	39.3825	0.315107		7.59038	0.0105648
	39.4241	0.315389		7.59392	0.0105722
	39.464	0.315671		7.59715	0.0105767
	39.4735	0.315953		7.59718	0.0105826
	39.4955	0.316234		7.60413	0.010617
	39.5272	0.316516		7.60671	0.0106302
	39.5772	0.316798		7.60764	0.0106336
	39.6064	0.31708		7.6081	0.0106412
	39.6621	0.317362		7.61176	0.0106485
	39.6981	0.317644		7.61295	0.0106567
	39.6991	0.317926		7.61601	0.0106643
	39.7027	0.318207		7.61868	0.0106747
	39.7227	0.318489		7.6188	0.0106818
	39.7325	0.318771		7.62404	0.0106863
	39.7797	0.319053		7.62538	0.0106914
	39.7824	0.319335		7.62692	0.0106928
	39.7895	0.319617		7.62767	0.0107015
	39.8023	0.319899		7.62842	0.0107114
	39.8687	0.32018		7.62909	0.0107122
	39.8796	0.320462		7.63108	0.0107184
	39.8912	0.320744		7.6376	0.0107215
	39.8994	0.321026		7.6386	0.01073
	39.9148	0.321308		7.63928	0.0107356
	39.924	0.32159		7.6435	0.0107469
	39.9492	0.321871		7.64457	0.010757
	39.953	0.322153		7.64552	0.0107641
	39.9664	0.322435		7.65202	0.0107748
	40.0072	0.322717		7.65207	0.0107861
	40.0106	0.322999		7.65262	0.0107926
	40.019	0.323281		7.65264	0.0108036
	40.032	0.323563		7.65283	0.0108092
	40.058	0.323844		7.65785	0.0108131
	40.0661	0.324126		7.65869	0.0108236
	40.0805	0.324408		7.66292	0.0108289
	40.1201	0.32469		7.66446	0.010832
	40.1645	0.324972		7.66544	0.0108396
	40.2088	0.325254		7.66585	0.010845
	40.2094	0.325536		7.6673	0.0108467
	40.2173	0.325817		7.66983	0.0108546
	40.2392	0.326099		7.67311	0.010889
	40.2697	0.326381		7.6732	0.0108904
	40.3015	0.326663		7.67511	0.0108977
	40.3133	0.326945		7.67836	0.010938
	40.316	0.327227		7.6807	0.0109456
	40.3209	0.327508		7.68257	0.0109495
	40.3252	0.32779		7.68561	0.0109907
	40.3387	0.328072		7.68621	0.0109944
	40.3555	0.328354		7.68908	0.0110178
	40.363	0.328636		7.69166	0.0110206
	40.3673	0.328918		7.69325	0.0110276
	40.4349	0.3292		7.69571	0.011053
	40.4684	0.329481		7.6969	0.0110575
	40.47	0.329763		7.6992	0.0110893
	40.4896	0.330045		7.70001	0.0110958
	40.5199	0.330327		7.70007	0.0110978
	40.5272	0.330609		7.70032	0.0111017
	40.549	0.330891		7.70034	0.0111079
	40.5681	0.331172		7.70057	0.0111432
	40.6032	0.331454		7.70158	0.0111528
	40.6708	0.331736		7.70794	0.0111545
	40.7085	0.332018		7.70803	0.011157
	40.712	0.3323		7.70903	0.0111669
	40.7212	0.332582		7.71022	0.0111714
	40.7265	0.332864		7.71213	0.0111776
	40.7304	0.333145		7.71282	0.01119
	40.7313	0.333427		7.7132	0.0112007
	40.7319	0.333709		7.71375	0.0112083
	40.77	0.333991		7.72084	0.0112413
	40.7893	0.334273		7.72113	0.0112489
	40.7976	0.334555		7.74317	0.0112537
	40.808	0.334837		7.74491	0.0112734
	40.817	0.335118		7.74811	0.0113176
	40.8795	0.3354		7.74928	0.0113303
	40.8906	0.335682		7.74962	0.0113348
	40.9251	0.335964		7.75595	0.011345
	40.9601	0.336246		7.75623	0.0113475
	41.0111	0.336528		7.75722	0.0113506
	41.033	0.336809		7.75971	0.011361
	41.0367	0.337091		7.76154	0.0113726
	41.1015	0.337373		7.76434	0.011383
	41.103	0.337655		7.76714	0.0113859
	41.1085	0.337937		7.76719	0.011394
	41.1117	0.338219		7.76892	0.0114047
	41.1684	0.338501		7.77302	0.0114061
	41.1745	0.338782		7.77332	0.0114107
	41.1844	0.339064		7.77603	0.0114126
	41.1887	0.339346		7.78443	0.011438
	41.1994	0.339628		7.78721	0.0114507
	41.2358	0.33991		7.78827	0.0114566
	41.2552	0.340192		7.78896	0.0114676
	41.268	0.340474		7.78918	0.0114721
	41.2879	0.340755		7.79315	0.0114744
	41.2935	0.341037		7.79407	0.0114994
	41.3526	0.341319		7.79813	0.0115082
	41.4474	0.341601		7.79964	0.0115214
	41.4525	0.341883		7.79984	0.0115547
	41.5526	0.342165		7.80001	0.0115606
	41.5638	0.342446		7.80215	0.0115626
	41.6156	0.342728		7.80835	0.0115674
	41.6166	0.34301		7.81089	0.0115798
	41.6475	0.343292		7.8109	0.0116029
	41.659	0.343574		7.8149	0.0116085
	41.6741	0.343856		7.81576	0.0116187
	41.6979	0.344138		7.81925	0.0116412
	41.7419	0.344419		7.82145	0.0116471
	41.8081	0.344701		7.82466	0.0116576
	41.8087	0.344983		7.83134	0.0116621
	41.8322	0.345265		7.83173	0.0116649
	41.8476	0.345547		7.83542	0.0116711
	41.8784	0.345829		7.83896	0.0116795
	41.925	0.34611		7.84003	0.0116846
	41.9259	0.346392		7.84231	0.0116931
	41.9321	0.346674		7.84235	0.0116984
	41.9332	0.346956		7.84633	0.0117024
	42.0983	0.347238		7.84658	0.0117097
	42.1122	0.34752		7.8482	0.0117134
	42.1176	0.347802		7.84903	0.0117207
	42.1193	0.348083		7.85118	0.0117263
	42.1414	0.348365		7.85255	0.0117489
	42.1638	0.348647		7.85561	0.0117523
	42.1699	0.348929		7.85591	0.0117559
	42.192	0.349211		7.85629	0.0117627
	42.206	0.349493		7.85656	0.0117725
	42.2108	0.349775		7.8576	0.0117816
	42.2383	0.350056		7.85802	0.0118199
	42.2435	0.350338		7.86183	0.0118298
	42.2505	0.35062		7.86313	0.011834
	42.2663	0.350902		7.86316	0.0118402
	42.2938	0.351184		7.86789	0.0118433
	42.2983	0.351466		7.86919	0.0118467
	42.3304	0.351747		7.86943	0.0118517
	42.366	0.352029		7.86944	0.011856
	42.3721	0.352311		7.87192	0.0118658
	42.3915	0.352593		7.87393	0.0118681
	42.4137	0.352875		7.87591	0.0118811
	42.4936	0.353157		7.88373	0.011903
	42.5295	0.353439		7.88381	0.0119101
	42.5515	0.35372		7.88627	0.0119149
	42.5521	0.354002		7.89143	0.0119191
	42.5592	0.354284		7.89233	0.0119281
	42.6106	0.354566		7.8936	0.0119355
	42.6188	0.354848		7.89442	0.0119419
	42.6438	0.35513		7.89463	0.0119481
	42.6449	0.355411		7.89465	0.0119591
	42.6962	0.355693		7.89838	0.0119631
	42.706	0.355975		7.90134	0.011971
	42.7088	0.356257		7.90153	0.0119766
	42.7155	0.356539		7.90308	0.0119865
	42.7422	0.356821		7.90926	0.0119994
	42.756	0.357103		7.91073	0.0120031
	42.7938	0.357384		7.9129	0.0120065
	42.8138	0.357666		7.91648	0.0120144
	42.836	0.357948		7.92155	0.0120209
	42.8865	0.35823		7.92247	0.0120276
	42.9229	0.358512		7.92385	0.0120564
	42.9285	0.358794		7.92796	0.012066
	42.9419	0.359076		7.93012	0.0120707
	42.9444	0.359357		7.93304	0.012073
	42.9662	0.359639		7.93351	0.0120775
	42.9709	0.359921		7.9372	0.0120871
	42.9951	0.360203		7.93722	0.0120941
	43.0126	0.360485		7.93749	0.0121003
	43.0452	0.360767		7.93784	0.0121068
	43.0641	0.361048		7.93796	0.0121147
	43.1725	0.36133		7.94153	0.0121209
	43.1869	0.361612		7.948	0.0121254
	43.2098	0.361894		7.95034	0.0121308
	43.2135	0.362176		7.95043	0.0121378
	43.2295	0.362458		7.95165	0.0121491
	43.2479	0.36274		7.95282	0.0121592
	43.2815	0.363021		7.95358	0.0121638
	43.2822	0.363303		7.95583	0.0121979
	43.2856	0.363585		7.9573	0.0122063
	43.2924	0.363867		7.9595	0.0122173
	43.295	0.364149		7.9613	0.0122308
	43.3001	0.364431		7.96183	0.0122444
	43.3854	0.364713		7.96287	0.0122469
	43.4136	0.364994		7.9642	0.0122576
	43.4543	0.365276		7.96461	0.0122638
	43.4719	0.365558		7.96775	0.0122878
	43.5794	0.36584		7.96938	0.0122971
	43.6032	0.366122		7.97041	0.0123038
	43.6111	0.366404		7.97061	0.0123067
	43.6314	0.366685		7.97172	0.0123098
	43.6326	0.366967		7.98045	0.0123199
	43.6619	0.367249		7.98256	0.0123258
	43.7521	0.367531		7.98344	0.0123334
	43.7582	0.367813		7.98629	0.012343
	43.7756	0.368095		7.99009	0.0123543
	43.8052	0.368377		7.99021	0.0123599
	43.8246	0.368658		7.99194	0.0123709
	43.8345	0.36894		7.99224	0.0123749
	43.9001	0.369222		7.9946	0.0123797
	43.9293	0.369504		7.99513	0.0123822
	43.9694	0.369786		7.99539	0.0124219
	43.9718	0.370068		7.99635	0.0124304
	43.9835	0.370349		7.99753	0.0124391
	44.0515	0.370631		7.99783	0.0124428
	44.1304	0.370913		8.0016	0.0124498
	44.1321	0.371195		8.00167	0.0124597
	44.1424	0.371477		8.00535	0.0124811
	44.1561	0.371759		8.00666	0.0125169
	44.2179	0.372041		8.00832	0.0125228
	44.2219	0.372322		8.01414	0.0125324
	44.227	0.372604		8.01462	0.012544
	44.269	0.372886		8.0157	0.012553
	44.3151	0.373168		8.01941	0.0125541
	44.352	0.37345		8.02055	0.012562
	44.3577	0.373732		8.0215	0.0125657
	44.364	0.374014		8.02279	0.0125761
	44.3717	0.374295		8.02318	0.0125846
	44.3915	0.374577		8.0234	0.0125941
	44.4726	0.374859		8.02775	0.0126037
	44.4739	0.375141		8.02951	0.0126299
	44.4774	0.375423		8.03247	0.012639
	44.545	0.375705		8.03648	0.0126716
	44.569	0.375986		8.0443	0.0126804
	44.5737	0.376268		8.04496	0.0126824
	44.5777	0.37655		8.04622	0.0126945
	44.5784	0.376832		8.05011	0.0127029
	44.6369	0.377114		8.05304	0.0127167
	44.6933	0.377396		8.0532	0.0127277
	44.7309	0.377678		8.06195	0.0127356
	44.8182	0.377959		8.06357	0.0127466
	44.8547	0.378241		8.06361	0.0127824
	44.8585	0.378523		8.06778	0.01279
	44.8684	0.378805		8.07104	0.0127928
	44.8794	0.379087		8.07177	0.0128021
	44.8826	0.379369		8.07308	0.01281
	44.9043	0.379651		8.07376	0.0128176
	44.9309	0.379932		8.08019	0.0128253
	44.9938	0.380214		8.08105	0.0128286
	44.9956	0.380496		8.08716	0.012834
	45.0159	0.380778		8.09524	0.012841
	45.016	0.38106		8.09715	0.0128427
	45.0482	0.381342		8.09929	0.0128464
	45.0769	0.381623		8.10581	0.0128517
	45.2092	0.381905		8.10591	0.012863
	45.2657	0.382187		8.11141	0.0128726
	45.2683	0.382469		8.11207	0.0128766
	45.3888	0.382751		8.11377	0.0129039
	45.3914	0.383033		8.11639	0.0129107
	45.4011	0.383315		8.11703	0.0129208
	45.409	0.383596		8.11886	0.0129307
	45.4387	0.383878		8.1199	0.0129377
	45.4425	0.38416		8.12037	0.0129405
	45.4471	0.384442		8.12044	0.0129507
	45.4479	0.384724		8.12543	0.0129605
	45.5024	0.385006		8.13081	0.0129693
	45.5116	0.385287		8.13483	0.0129763
	45.5547	0.385569		8.13504	0.0129806
	45.5596	0.385851		8.13594	0.0129873
	45.5981	0.386133		8.13818	0.0130017
	45.6263	0.386415		8.13899	0.0130099
	45.636	0.386697		8.14247	0.0130155
	45.6405	0.386979		8.14306	0.0130194
	45.6556	0.38726		8.14436	0.01304
	45.6717	0.387542		8.14478	0.0130482
	45.6836	0.387824		8.1448	0.0130538
	45.6928	0.388106		8.1464	0.0130598
	45.7065	0.388388		8.14727	0.013071
	45.724	0.38867		8.14736	0.0130764
	45.7485	0.388952		8.14965	0.0130862
	45.7564	0.389233		8.15433	0.0130939
	45.8009	0.389515		8.16659	0.0131026
	45.8084	0.389797		8.16902	0.013111
	45.8146	0.390079		8.17149	0.0131347
	45.8464	0.390361		8.17347	0.0131381
	45.8464	0.390643		8.17704	0.013146
	45.8674	0.390924		8.17799	0.0131542
	45.8776	0.391206		8.18019	0.013159
	45.9164	0.391488		8.1805	0.0131635
	45.926	0.39177		8.18357	0.0131897
	45.9288	0.392052		8.19345	0.0131987
	45.9443	0.392334		8.19381	0.0132376
	45.9512	0.392616		8.19501	0.0132424
	45.9799	0.392897		8.19772	0.0132444
	46.0347	0.393179		8.19937	0.0132511
	46.0369	0.393461		8.20237	0.0132638
	46.0886	0.393743		8.20384	0.0132725
	46.1127	0.394025		8.20502	0.0132773
	46.1258	0.394307		8.20637	0.013283
	46.1354	0.394589		8.20672	0.0132878
	46.1424	0.39487		8.20676	0.0132931
	46.1467	0.395152		8.20683	0.0132957
	46.1566	0.395434		8.21035	0.0133067
	46.1631	0.395716		8.21394	0.0133109
	46.1743	0.395998		8.2182	0.0133385
	46.1945	0.39628		8.21887	0.013363
	46.1961	0.396561		8.21984	0.0133737
	46.2243	0.396843		8.22137	0.0133805
	46.2501	0.397125		8.22154	0.0133881
	46.2597	0.397407		8.22368	0.0133909
	46.2713	0.397689		8.22974	0.0133974
	46.2716	0.397971		8.23713	0.0134039
	46.2899	0.398253		8.23736	0.0134135
	46.3024	0.398534		8.23818	0.0134171
	46.3157	0.398816		8.24037	0.0134256
	46.3284	0.399098		8.24302	0.0134391
	46.3329	0.39938		8.24635	0.0134512
	46.3417	0.399662		8.24686	0.0134603
	46.3441	0.399944		8.24762	0.0134653
	46.349	0.400225		8.24905	0.0134693
	46.3632	0.400507		8.25005	0.013489
	46.3741	0.400789		8.25177	0.0134977
	46.4193	0.401071		8.25206	0.0135104
	46.4233	0.401353		8.26281	0.0135144
	46.438	0.401635		8.26762	0.0135217
	46.4556	0.401917		8.26819	0.0135561
	46.4784	0.402198		8.26835	0.0135603
	46.4814	0.40248		8.26892	0.0135682
	46.482	0.402762		8.27159	0.0135736
	46.4845	0.403044		8.27844	0.0135812
	46.5135	0.403326		8.27877	0.0135924
	46.5287	0.403608		8.28011	0.0135978
	46.5309	0.40389		8.28505	0.0136063
	46.5468	0.404171		8.28918	0.0136091
	46.5494	0.404453		8.28935	0.0136141
	46.6015	0.404735		8.29055	0.0136215
	46.6015	0.405017		8.29626	0.0136254
	46.63	0.405299		8.29799	0.0136342
	46.6742	0.405581		8.29918	0.0136468
	46.6836	0.405862		8.30114	0.0136519
	46.7029	0.406144		8.30332	0.0136542
	46.7355	0.406426		8.30414	0.0136592
	46.7815	0.406708		8.30638	0.0136623
	46.791	0.40699		8.30654	0.0136657
	46.8095	0.407272		8.30908	0.0136669
	46.8298	0.407554		8.31018	0.013668
	46.853	0.407835		8.31459	0.0136736
	46.8877	0.408117		8.31934	0.0136826
	46.8918	0.408399		8.32212	0.013686
	46.8959	0.408681		8.32522	0.0136914
	46.9227	0.408963		8.32857	0.0137018
	46.9326	0.409245		8.33179	0.0137049
	46.9419	0.409526		8.33477	0.0137091
	46.9713	0.409808		8.33762	0.0137187
	47.0086	0.41009		8.33777	0.013728
	47.0332	0.410372		8.33843	0.0137337
	47.0633	0.410654		8.34579	0.0137418
	47.0682	0.410936		8.34684	0.0137492
	47.0842	0.411218		8.35217	0.0137596
	47.1295	0.411499		8.35251	0.0137658
	47.1579	0.411781		8.35783	0.0137737
	47.1585	0.412063		8.36029	0.0137793
	47.1673	0.412345		8.3615	0.013805
	47.1705	0.412627		8.36192	0.0138162
	47.2182	0.412909		8.3664	0.0138182
	47.2196	0.413191		8.36906	0.013854
	47.2324	0.413472		8.37044	0.0138616
	47.2791	0.413754		8.37371	0.0138658
	47.2801	0.414036		8.37563	0.0138743
	47.2809	0.414318		8.37687	0.0138864
	47.3163	0.4146		8.37709	0.0138909
	47.3205	0.414882		8.37735	0.0139014
	47.3689	0.415163		8.37865	0.0139126
	47.3994	0.415445		8.3832	0.01392
	47.4037	0.415727		8.38376	0.0139256
	47.4174	0.416009		8.38656	0.0139301
	47.4344	0.416291		8.38748	0.013938
	47.439	0.416573		8.38794	0.0139436
	47.4536	0.416855		8.38984	0.0139462
	47.4802	0.417136		8.39302	0.0139504
	47.5743	0.417418		8.3939	0.0139772
	47.5793	0.4177		8.39447	0.0139915
	47.6225	0.417982		8.39734	0.0139975
	47.7018	0.418264		8.39839	0.0140093
	47.7232	0.418546		8.3986	0.0140127
	47.7305	0.418828		8.39951	0.0140183
	47.7305	0.419109		8.40135	0.0140211
	47.7497	0.419391		8.40152	0.0140465
	47.7565	0.419673		8.40218	0.014055
	47.769	0.419955		8.4076	0.0140598
	47.7758	0.420237		8.40881	0.0140648
	47.8348	0.420519		8.41489	0.0140682
	47.845	0.4208		8.41605	0.0140707
	47.8818	0.421082		8.41675	0.0140781
	47.8832	0.421364		8.41819	0.0140834
	47.9428	0.421646		8.42189	0.0140984
	47.962	0.421928		8.42325	0.0141198
	47.9687	0.42221		8.42578	0.0141435
	47.9695	0.422492		8.42596	0.0141491
	47.9736	0.422773		8.42656	0.0141559
	47.9757	0.423055		8.43172	0.0141621
	47.9789	0.423337		8.43204	0.0141643
	48.0012	0.423619		8.43863	0.0141716
	48.0554	0.423901		8.44123	0.0141747
	48.0844	0.424183		8.44273	0.014199
	48.0948	0.424464		8.44591	0.0142089
	48.0964	0.424746		8.44628	0.0142128
	48.1328	0.425028		8.44665	0.0142176
	48.1376	0.42531		8.44724	0.0142193
	48.1533	0.425592		8.45001	0.014226
	48.1578	0.425874		8.4542	0.0142373
	48.1715	0.426156		8.4556	0.0142452
	48.1721	0.426437		8.45663	0.0142494
	48.1746	0.426719		8.4575	0.0142604
	48.1836	0.427001		8.45946	0.0142644
	48.2051	0.427283		8.46019	0.014268
	48.2225	0.427565		8.46074	0.0142762
	48.26	0.427847		8.46133	0.0142841
	48.2679	0.428129		8.46145	0.0142872
	48.2701	0.42841		8.46494	0.0142943
	48.275	0.428692		8.46989	0.0143227
	48.3553	0.428974		8.47114	0.0143351
	48.3594	0.429256		8.4727	0.014341
	48.3892	0.429538		8.47375	0.0143653
	48.3933	0.42982		8.47517	0.0143701
	48.4202	0.430101		8.47589	0.014376
	48.4301	0.430383		8.47865	0.0144112
	48.4475	0.430665		8.48358	0.0144169
	48.4513	0.430947		8.48875	0.0144197
	48.4795	0.431229		8.49086	0.0144267
	48.4973	0.431511		8.49111	0.0144355
	48.5001	0.431793		8.49664	0.01444
	48.5116	0.432074		8.49892	0.0144713
	48.5198	0.432356		8.50517	0.0144853
	48.54	0.432638		8.50746	0.0144921
	48.5661	0.43292		8.50781	0.0145034
	48.6799	0.433202		8.50829	0.0145076
	48.6955	0.433484		8.50931	0.0145166
	48.7226	0.433766		8.51026	0.0145259
	48.7226	0.434047		8.51187	0.0145304
	48.732	0.434329		8.51269	0.0145318
	48.7325	0.434611		8.51329	0.0145358
	48.7344	0.434893		8.51488	0.0145372
	48.7557	0.435175		8.52094	0.0145423
	48.7654	0.435457		8.5219	0.0145496
	48.8433	0.435738		8.52695	0.0145572
	48.8473	0.43602		8.52911	0.0145817
	48.8505	0.436302		8.52973	0.0145846
	48.8541	0.436584		8.52983	0.0146077
	48.8547	0.436866		8.53031	0.0146167
	48.8703	0.437148		8.53094	0.0146288
	48.8755	0.43743		8.53865	0.0146361
	48.8764	0.437711		8.54193	0.0146392
	48.8866	0.437993		8.54448	0.0146463
	48.9209	0.438275		8.54504	0.0146514
	48.9295	0.438557		8.54565	0.0146621
	48.9461	0.438839		8.5473	0.0146857
	48.9618	0.439121		8.5475	0.0146891
	48.9717	0.439402		8.54948	0.0146919
	48.9722	0.439684		8.55097	0.0146964
	49.028	0.439966		8.55208	0.0147356
	49.0488	0.440248		8.55329	0.0147384
	49.0637	0.44053		8.55545	0.0147432
	49.0722	0.440812		8.55581	0.0147525
	49.0749	0.441094		8.56352	0.0147601
	49.0985	0.441375		8.56413	0.0147632
	49.1161	0.441657		8.56533	0.014768
	49.1639	0.441939		8.56995	0.0147765
	49.1816	0.442221		8.57164	0.0147835
	49.2121	0.442503		8.5718	0.0148036
	49.2199	0.442785		8.57243	0.0148143
	49.2389	0.443067		8.57421	0.0148185
	49.2429	0.443348		8.57727	0.0148213
	49.2516	0.44363		8.58045	0.0148354
	49.2552	0.443912		8.58104	0.0148416
	49.2581	0.444194		8.58112	0.0148475
	49.2729	0.444476		8.58136	0.0148515
	49.2987	0.444758		8.58471	0.014854
	49.3516	0.445039		8.58601	0.014867
	49.3564	0.445321		8.59069	0.0148875
	49.3885	0.445603		8.5911	0.014894
	49.431	0.445885		8.59117	0.0148977
	49.4783	0.446167		8.59569	0.014927
	49.4914	0.446449		8.59644	0.0149312
	49.5363	0.446731		8.59751	0.0149586
	49.5621	0.447012		8.59856	0.0149611
	49.5974	0.447294		8.60379	0.0149651
	49.5978	0.447576		8.60607	0.0149707
	49.6187	0.447858		8.60722	0.0149797
	49.6336	0.44814		8.60927	0.0149856
	49.6353	0.448422		8.61057	0.0149904
	49.6389	0.448703		8.61523	0.0149958
	49.6474	0.448985		8.61662	0.0150231
	49.6814	0.449267		8.61742	0.0150276
	49.6999	0.449549		8.61762	0.0150538
	49.7311	0.449831		8.61794	0.0150674
	49.7486	0.450113		8.6182	0.0151088
	49.7519	0.450395		8.61919	0.0151215
	49.7686	0.450676		8.61966	0.0151299
	49.8368	0.450958		8.62164	0.0151626
	49.8831	0.45124		8.62275	0.0151643
	49.9034	0.451522		8.62718	0.015188
	49.9186	0.451804		8.62784	0.0151942
	49.929	0.452086		8.6284	0.0152063
	49.9295	0.452368		8.6291	0.0152128
	49.9667	0.452649		8.63267	0.0152193
	49.975	0.452931		8.63349	0.0152207
	49.9863	0.453213		8.63396	0.0152275
	49.9876	0.453495		8.63415	0.0152325
	50.273	0.453777		8.6358	0.0152368
	50.2939	0.454059		8.64247	0.0152804
	50.3326	0.45434		8.64634	0.0152906
	50.3551	0.454622		8.6466	0.0153013
	50.3972	0.454904		8.64889	0.0153098
	50.4222	0.455186		8.65115	0.0153193
	50.4363	0.455468		8.65141	0.0153267
	50.4433	0.45575		8.65311	0.0153354
	50.4445	0.456032		8.65323	0.0153422
	50.4667	0.456313		8.65544	0.0153478
	50.5079	0.456595		8.65572	0.0153503
	50.5506	0.456877		8.65848	0.015356
	50.6073	0.457159		8.66355	0.0153602
	50.6225	0.457441		8.66399	0.0153675
	50.6983	0.457723		8.66528	0.0153692
	50.7322	0.458005		8.66651	0.015378
	50.7564	0.458286		8.67288	0.0153842
	50.7584	0.458568		8.67425	0.0154216
	50.8289	0.45885		8.67795	0.0154287
	50.8428	0.459132		8.67853	0.0154324
	50.8975	0.459414		8.68083	0.0154346
	50.9135	0.459696		8.68226	0.0154388
	50.9253	0.459977		8.68293	0.0154405
	50.9811	0.460259		8.68383	0.0154521
	50.9994	0.460541		8.68421	0.01546
	51.1427	0.460823		8.68946	0.015462
	51.1578	0.461105		8.69017	0.0154651
	51.1588	0.461387		8.69265	0.0154744
	51.1788	0.461669		8.69287	0.015482
	51.2049	0.46195		8.69289	0.0154882
	51.2132	0.462232		8.69343	0.0154941
	51.3029	0.462514		8.69389	0.0155321
	51.3553	0.462796		8.69733	0.0155411
	51.3808	0.463078		8.69934	0.0155465
	51.385	0.46336		8.70269	0.0155493
	51.4644	0.463641		8.71043	0.0155722
	51.4686	0.463923		8.71094	0.0155941
	51.5214	0.464205		8.71159	0.0155967
	51.5357	0.464487		8.71267	0.0156001
	51.5549	0.464769		8.71368	0.0156077
	51.5587	0.465051		8.71443	0.0156141
	51.5953	0.465333		8.71513	0.0156223
	51.608	0.465614		8.71551	0.0156654
	51.6373	0.465896		8.71594	0.0156886
	51.6851	0.466178		8.71775	0.0156925
	51.7367	0.46646		8.71799	0.0156984
	51.7561	0.466742		8.71974	0.015712
	51.7858	0.467024		8.72337	0.0157162
	51.7979	0.467306		8.72576	0.015728
	51.8075	0.467587		8.72624	0.015739
	51.8323	0.467869		8.72779	0.0157466
	51.9306	0.468151		8.73069	0.0157534
	51.9574	0.468433		8.73114	0.0157545
	51.987	0.468715		8.73603	0.0157618
	52.0815	0.468997		8.73655	0.0157711
	52.102	0.469278		8.73696	0.0157742
	52.1244	0.46956		8.73753	0.0157802
	52.1565	0.469842		8.73774	0.0158103
	52.2021	0.470124		8.74083	0.0158157
	52.206	0.470406		8.7424	0.0158196
	52.2247	0.470688		8.74327	0.0158267
	52.2506	0.47097		8.74439	0.0158306
	52.2601	0.471251		8.74477	0.015832
	52.2846	0.471533		8.74506	0.015836
	52.2874	0.471815		8.74713	0.0158436
	52.3043	0.472097		8.74723	0.015854
	52.3161	0.472379		8.75342	0.0158582
	52.3186	0.472661		8.75484	0.015867
	52.3774	0.472943		8.7567	0.0158763
	52.4072	0.473224		8.75984	0.0158847
	52.4325	0.473506		8.76045	0.0158867
	52.4522	0.473788		8.76364	0.0158926
	52.5276	0.47407		8.76417	0.0159014
	52.5367	0.474352		8.76488	0.0159053
	52.5414	0.474634		8.76503	0.0159104
	52.5459	0.474915		8.76508	0.0159236
	52.5641	0.475197		8.76723	0.015929
	52.5694	0.475479		8.76798	0.0159321
	52.6474	0.475761		8.77107	0.0159417
	52.6484	0.476043		8.77476	0.0159464
	52.6493	0.476325		8.77629	0.015956
	52.6534	0.476607		8.77822	0.0159617
	52.6551	0.476888		8.78064	0.0159682
	52.6622	0.47717		8.78996	0.0159721
	52.6766	0.477452		8.79002	0.0159972
	52.726	0.477734		8.79537	0.0160054
	52.7658	0.478016		8.79598	0.0160132
	52.7868	0.478298		8.7977	0.0160242
	52.8057	0.478579		8.7979	0.0160521
	52.8429	0.478861		8.79809	0.0160603
	52.8628	0.479143		8.80908	0.0160724
	52.8718	0.479425		8.81157	0.0160781
	52.8875	0.479707		8.81164	0.0160817
	52.8944	0.479989		8.81274	0.0160905
	52.8985	0.480271		8.81346	0.0160958
	52.9258	0.480552		8.81355	0.0161209
	52.9319	0.480834		8.81526	0.0161271
	52.9825	0.481116		8.8168	0.0161364
	52.9888	0.481398		8.81785	0.0161468
	53.0267	0.48168		8.81915	0.0161581
	53.0318	0.481962		8.82137	0.0161688
	53.0365	0.482244		8.8219	0.016179
	53.0439	0.482525		8.82379	0.0161863
	53.0548	0.482807		8.82689	0.0161886
	53.0908	0.483089		8.82764	0.0161953
	53.1316	0.483371		8.82907	0.0161993
	53.1445	0.483653		8.82949	0.0162094
	53.1489	0.483935		8.83256	0.0162151
	53.16	0.484216		8.83695	0.0162187
	53.1849	0.484498		8.84033	0.01623
	53.2053	0.48478		8.84196	0.0162325
	53.2472	0.485062		8.84851	0.0162444
	53.2826	0.485344		8.84862	0.0162483
	53.2842	0.485626		8.84886	0.0162596
	53.3133	0.485908		8.84916	0.0162686
	53.333	0.486189		8.85176	0.0162787
	53.3611	0.486471		8.85196	0.0162878
	53.3964	0.486753		8.85355	0.0162943
	53.4275	0.487035		8.85378	0.016303
	53.4427	0.487317		8.85447	0.0163114
	53.4753	0.487599		8.86015	0.0163151
	53.4919	0.48788		8.86237	0.0163253
	53.4995	0.488162		8.864	0.0163574
	53.5038	0.488444		8.86556	0.0163684
	53.5467	0.488726		8.86621	0.0163892
	53.5581	0.489008		8.86648	0.0164312
	53.6023	0.48929		8.87473	0.0164467
	53.6375	0.489572		8.87575	0.0164797
	53.6427	0.489853		8.87596	0.0164868
	53.6432	0.490135		8.87612	0.0165273
	53.6603	0.490417		8.87662	0.0165389
	53.6786	0.490699		8.87766	0.0165476
	53.7149	0.490981		8.8794	0.0165555
	53.7192	0.491263		8.88135	0.0165648
	53.7211	0.491545		8.88246	0.0166043
	53.8134	0.491826		8.88392	0.0166108
	53.8334	0.492108		8.88413	0.0166122
	53.843	0.49239		8.88506	0.0166141
	53.8633	0.492672		8.88603	0.016622
	53.884	0.492954		8.88662	0.016624
	53.9098	0.493236		8.88667	0.0166311
	53.9264	0.493517		8.88826	0.0166381
	53.9323	0.493799		8.89026	0.0166443
	53.9681	0.494081		8.89517	0.016653
	53.9892	0.494363		8.90033	0.0166871
	54.0382	0.494645		8.9008	0.0166914
	54.0499	0.494927		8.90146	0.0167018
	54.0561	0.495209		8.90292	0.0167105
	54.106	0.49549		8.90314	0.0167229
	54.1079	0.495772		8.90599	0.016732
	54.1207	0.496054		8.9089	0.0167424
	54.1534	0.496336		8.91072	0.0167525
	54.2582	0.496618		8.91312	0.0167607
	54.2791	0.4969		8.91486	0.0167672
	54.2868	0.497182		8.9153	0.0167903
	54.2912	0.497463		8.91649	0.0168244
	54.2964	0.497745		8.91969	0.0168357
	54.3305	0.498027		8.92033	0.0168455
	54.347	0.498309		8.92057	0.0168515
	54.3471	0.498591		8.92255	0.0168551
	54.3665	0.498873		8.92522	0.0168622
	54.3822	0.499154		8.9317	0.0168963
	54.4217	0.499436		8.93417	0.0169231
	54.426	0.499718		8.93495	0.0169315
	54.4321	0.5		8.93518	0.0169332
	54.4371	0.500282		8.93796	0.0169388
	54.4418	0.500564		8.94037	0.0169501
	54.4752	0.500846		8.94037	0.01696
	54.4785	0.501127		8.94124	0.0169684
	54.4996	0.501409		8.94313	0.0169721
	54.5371	0.501691		8.94458	0.0169811
	54.5687	0.501973		8.94632	0.0169876
	54.5996	0.502255		8.94921	0.017029
	54.608	0.502537		8.95076	0.0170392
	54.6131	0.502818		8.95078	0.0170409
	54.6322	0.5031		8.9527	0.017053
	54.6809	0.503382		8.95277	0.017055
	54.687	0.503664		8.95333	0.0170668
	54.6899	0.503946		8.95455	0.017075
	54.7544	0.504228		8.95517	0.0170809
	54.7548	0.50451		8.95538	0.0171161
	54.7773	0.504791		8.95718	0.0171223
	54.7863	0.505073		8.95803	0.0171251
	54.8537	0.505355		8.95839	0.0171361
	54.8655	0.505637		8.96286	0.0171437
	54.9324	0.505919		8.96331	0.0171767
	54.9397	0.506201		8.96364	0.0171795
	54.9621	0.506483		8.96379	0.0171877
	54.9782	0.506764		8.96526	0.0171945
	54.9917	0.507046		8.96574	0.0171967
	55.0003	0.507328		8.9665	0.0172018
	55.0745	0.50761		8.9687	0.0172145
	55.0868	0.507892		8.96891	0.0172249
	55.0888	0.508174		8.96991	0.0172325
	55.1027	0.508455		8.97203	0.0172331
	55.1388	0.508737		8.97508	0.0172458
	55.1397	0.509019		8.97647	0.0172534
	55.1936	0.509301		8.97704	0.017259
	55.1971	0.509583		8.97769	0.0172655
	55.227	0.509865		8.98214	0.0172683
	55.271	0.510147		8.9847	0.0172748
	55.3267	0.510428		8.98505	0.0172802
	55.3487	0.51071		8.98528	0.0173078
	55.3618	0.510992		8.98608	0.0173284
	55.383	0.511274		8.98651	0.0173402
	55.3846	0.511556		8.98682	0.0173492
	55.4641	0.511838		8.98777	0.0173526
	55.5117	0.51212		8.98832	0.0173571
	55.5302	0.512401		8.98913	0.0173664
	55.553	0.512683		8.99179	0.0173743
	55.5662	0.512965		8.99238	0.0173836
	55.6368	0.513247		8.99534	0.0173859
	55.6541	0.513529		8.99613	0.0173898
	55.6598	0.513811		8.99981	0.017398
	55.6741	0.514092		9.00014	0.0174002
	55.7211	0.514374		9.00215	0.0174078
	55.7229	0.514656		9.00465	0.017414
	55.7292	0.514938		9.00867	0.0174276
	55.7366	0.51522		9.00917	0.017469
	55.7376	0.515502		9.00931	0.017482
	55.764	0.515784		9.0104	0.0174876
	55.7972	0.516065		9.01212	0.0174955
	55.8087	0.516347		9.01239	0.0175392
	55.8208	0.516629		9.0134	0.0175502
	55.8488	0.516911		9.01358	0.0175614
	55.8564	0.517193		9.01682	0.0175688
	55.9322	0.517475		9.02213	0.0175767
	55.9834	0.517756		9.02385	0.0175817
	56.054	0.518038		9.0263	0.0175871
	56.0626	0.51832		9.02848	0.0175927
	56.0655	0.518602		9.02965	0.0175958
	56.0722	0.518884		9.03029	0.0176054
	56.0925	0.519166		9.03047	0.0176158
	56.1647	0.519448		9.03294	0.0176249
	56.1684	0.519729		9.0332	0.017628
	56.1929	0.520011		9.03337	0.0176339
	56.205	0.520293		9.03365	0.0176466
	56.2165	0.520575		9.03553	0.017653
	56.2482	0.520857		9.03925	0.0176669
	56.2985	0.521139		9.04034	0.0176781
	56.3098	0.521421		9.04121	0.0176897
	56.3193	0.521702		9.04184	0.017701
	56.3198	0.521984		9.04269	0.0177043
	56.3301	0.522266		9.04372	0.0177134
	56.3328	0.522548		9.04466	0.0177176
	56.3766	0.52283		9.04604	0.0177294
	56.3941	0.523112		9.04655	0.0177342
	56.4122	0.523393		9.04666	0.0177387
	56.4366	0.523675		9.04724	0.0177489
	56.4463	0.523957		9.04769	0.0177562
	56.4809	0.524239		9.04799	0.0177692
	56.5045	0.524521		9.04923	0.0177759
	56.5134	0.524803		9.05	0.0177841
	56.5301	0.525085		9.05193	0.0177948
	56.5917	0.525366		9.05913	0.0178033
	56.6093	0.525648		9.05973	0.0178086
	56.6159	0.52593		9.06038	0.0178106
	56.6337	0.526212		9.06058	0.0178247
	56.6539	0.526494		9.06586	0.0178312
	56.6632	0.526776		9.0715	0.017834
	56.7037	0.527057		9.07325	0.0178427
	56.7893	0.527339		9.07379	0.0178695
	56.8092	0.527621		9.07556	0.0178729
	56.8468	0.527903		9.07642	0.0178977
	56.8647	0.528185		9.08093	0.0179056
	56.8988	0.528467		9.08256	0.0179295
	56.9128	0.528749		9.08297	0.017936
	56.9508	0.52903		9.08475	0.0179445
	56.9882	0.529312		9.08511	0.0179605
	57.0084	0.529594		9.08556	0.0179718
	57.0509	0.529876		9.08588	0.01798
	57.0774	0.530158		9.08839	0.0180245
	57.1099	0.53044		9.09274	0.0180479
	57.137	0.530722		9.09913	0.0180586
	57.1709	0.531003		9.1001	0.0180648
	57.1758	0.531285		9.10156	0.0180707
	57.2322	0.531567		9.1033	0.0180744
	57.2397	0.531849		9.10428	0.0180826
	57.2587	0.532131		9.1108	0.0180939
	57.2688	0.532413		9.11589	0.0180981
	57.2789	0.532694		9.11644	0.0181071
	57.2862	0.532976		9.11742	0.0181094
	57.3066	0.533258		9.11818	0.0181203
	57.3307	0.53354		9.11885	0.0181522
	57.3475	0.533822		9.11997	0.0181626
	57.3681	0.534104		9.12244	0.0181852
	57.4024	0.534386		9.12366	0.0182198
	57.4094	0.534667		9.1241	0.018232
	57.4135	0.534949		9.1243	0.0182404
	57.4483	0.535231		9.12473	0.0182483
	57.4717	0.535513		9.12476	0.0182508
	57.493	0.535795		9.12838	0.0182587
	57.5235	0.536077		9.13183	0.0182621
	57.5738	0.536359		9.1327	0.0182827
	57.5764	0.53664		9.13489	0.0182911
	57.6135	0.536922		9.1372	0.0183024
	57.6416	0.537204		9.14013	0.0183064
	57.6471	0.537486		9.1412	0.0183103
	57.6631	0.537768		9.14449	0.0183134
	57.6817	0.53805		9.14509	0.0183244
	57.6946	0.538331		9.14697	0.0183323
	57.7169	0.538613		9.14738	0.0183413
	57.7199	0.538895		9.14762	0.0183771
	57.7507	0.539177		9.14832	0.0184163
	57.7523	0.539459		9.15084	0.0184276
	57.7568	0.539741		9.15113	0.0184546
	57.7775	0.540023		9.15526	0.0184594
	57.7848	0.540304		9.15585	0.0184938
	57.7888	0.540586		9.15626	0.0185008
	57.7901	0.540868		9.15659	0.018509
	57.8623	0.54115		9.15869	0.0185197
	57.875	0.541432		9.16036	0.0185225
	57.9046	0.541714		9.16101	0.0185443
	57.9501	0.541995		9.16332	0.0185575
	57.9575	0.542277		9.16343	0.01856
	57.9759	0.542559		9.16366	0.0185699
	58.0261	0.542841		9.16389	0.0185781
	58.0503	0.543123		9.1674	0.0185865
	58.0815	0.543405		9.16754	0.0185936
	58.0943	0.543687		9.16772	0.0186037
	58.1115	0.543968		9.17281	0.0186147
	58.116	0.54425		9.17327	0.0186285
	58.1704	0.544532		9.17499	0.0186299
	58.2139	0.544814		9.17537	0.0186398
	58.2223	0.545096		9.17622	0.0186477
	58.2609	0.545378		9.1766	0.0186522
	58.2621	0.54566		9.1786	0.018653
	58.3056	0.545941		9.17901	0.0186646
	58.3063	0.546223		9.18209	0.0186745
	58.3297	0.546505		9.18431	0.0186826
	58.3654	0.546787		9.18638	0.0186914
	58.3707	0.547069		9.18705	0.0186953
	58.4019	0.547351		9.18908	0.0186993
	58.4307	0.547632		9.19121	0.0187018
	58.4448	0.547914		9.19431	0.0187111
	58.4551	0.548196		9.19808	0.0187136
	58.4632	0.548478		9.2008	0.0187162
	58.4969	0.54876		9.203	0.0187227
	58.5013	0.549042		9.20327	0.0187294
	58.5367	0.549324		9.20423	0.018741
	58.5371	0.549605		9.20786	0.0187466
	58.5894	0.549887		9.20923	0.0187545
	58.6096	0.550169		9.20933	0.0187821
	58.6918	0.550451		9.21111	0.0187917
	58.6959	0.550733		9.21303	0.0187937
	58.7093	0.551015		9.21933	0.0188317
	58.7503	0.551297		9.22316	0.0188362
	58.7504	0.551578		9.22426	0.0188492
	58.755	0.55186		9.23074	0.0188523
	58.7943	0.552142		9.23247	0.0188591
	58.7968	0.552424		9.23312	0.0188695
	58.7974	0.552706		9.23404	0.0188974
	58.8847	0.552988		9.23641	0.0189059
	58.8908	0.553269		9.23728	0.0189123
	58.8924	0.553551		9.23855	0.0189152
	58.9094	0.553833		9.23932	0.0189228
	58.912	0.554115		9.24584	0.0189456
	58.971	0.554397		9.24589	0.0189495
	58.9821	0.554679		9.24885	0.018958
	59.006	0.554961		9.2525	0.0189797
	59.0078	0.555242		9.25965	0.0189907
	59.0102	0.555524		9.26252	0.0189972
	59.0181	0.555806		9.26593	0.0190096
	59.0211	0.556088		9.27105	0.0190144
	59.0218	0.55637		9.27386	0.0190237
	59.0287	0.556652		9.27423	0.0190321
	59.074	0.556933		9.27505	0.0190409
	59.0792	0.557215		9.27764	0.0190507
	59.1175	0.557497		9.28315	0.0190541
	59.1329	0.557779		9.28399	0.0190592
	59.146	0.558061		9.28746	0.0190699
	59.1816	0.558343		9.28967	0.0190784
	59.1976	0.558625		9.29028	0.0190879
	59.213	0.558906		9.29186	0.0190927
	59.214	0.559188		9.29245	0.0190967
	59.2192	0.55947		9.29314	0.019102
	59.2482	0.559752		9.29686	0.0191085
	59.2846	0.560034		9.30015	0.0191139
	59.3017	0.560316		9.30114	0.0191449
	59.3502	0.560598		9.30154	0.0191545
	59.3645	0.560879		9.30214	0.0191598
	59.3689	0.561161		9.30269	0.0191643
	59.3733	0.561443		9.30375	0.0191669
	59.3828	0.561725		9.305	0.0191759
	59.4063	0.562007		9.31036	0.0192007
	59.4207	0.562289		9.31047	0.0192066
	59.4311	0.56257		9.31293	0.0192145
	59.4452	0.562852		9.31888	0.0192365
[truncated: 98,729 more rows]
